# Supplementary material for: Crystal structure of 5-iodo-2-methyl-3-[(4-methyl­phenyl)­sulfon­yl]-1-benzo­furan
Source: Acta Crystallogr Sect E Struct Rep Online. 2014 Aug 20;70(Pt 9):o1028. doi: 10.1107/S1600536814018510 (PMC4186123; doi:10.1107/S1600536814018510)
Supplement: Supplementary file 1 [file e-70-o1028-sup1.cif]

##############################################################################
#                                                                            #
# This CIF contains the data in a paper accepted for publication in          #
# Acta Crystallographica Section E. It conforms to the requirements of       #
# Notes for Authors for Acta Crystallographica Section E, and has been       #
# peer reviewed under the auspices of the IUCr Commission on Journals.       #
#                                                                            #
# Full details of the Crystallographic Information File format               #
# are given in the paper "The Crystallographic Information File (CIF):       #
# a New Standard Archive File for Crystallography" by S. R. Hall, F. H.      #
# Allen and I. D. Brown [Acta Cryst. (1991), A47, 655-685].                  #
#                                                                            #
# The current version of the core CIF dictionary is obtainable from          #
# ftp://ftp.iucr.org/pub/cif_core.dic.                                       #
#                                                                            #
# Software is freely available for graphical display of the structure(s)     #
# in this CIF. For information consult the CIF software page                 #
# http://www.iucr.org/resources/cif/software.                                #
#                                                                            #
# This file may be used for bona fide research purposes within the           #
# scientific community so long as proper attribution is given to the journal # 
# article from which it was obtained.                                        #
#                                                                            #
##############################################################################
data_I
_audit_creation_method     'form.cif (version 2.0)'
_journal_data_validation_number     ?
_journal_date_recd_electronic     2014-08-12
_journal_date_accepted     2014-08-14
_journal_name_full     'Acta Crystallographica, Section E'
_journal_year     2014
_journal_volume     70
_journal_issue      9
_journal_page_first     o1028
_journal_page_last     o1028
_journal_paper_category     HO
_journal_paper_doi     10.1107/S1600536814018510
_journal_coeditor_code     HB7273
_publ_contact_author_name     'Prof. Uk Lee'
_publ_contact_author_address
;
 Department of Chemistry, Pukyong National University, 599-1 Daeyeon 3-dong
 Nam-gu, Busan 608-737, Republic of Korea
;
_publ_contact_author_email     'uklee@pknu.ac.kr'
_publ_contact_author_fax     '+82-51-629-5583'
_publ_contact_author_phone     '+82-51-629-5596'
_publ_section_title
;
Crystal structure of 5-iodo-2-methyl-3-[(4-methylphenyl)sulfonyl]-1-benzofuran
;
loop_
    _publ_author_name
    _publ_author_address
    'Choi, Hong Dae'
;
 Department of Chemistry, Dongeui University, San 24 Kaya-dong
 Busanjin-gu, Busan 614-714, Republic of Korea
;
    'Lee, Uk'
;
 Department of Chemistry, Pukyong National University,
 599-1 Daeyeon 3-dong
 Nam-gu, Busan 608-737, Republic of Korea
;
_publ_section_synopsis     .
_database_code_depnum_ccdc_archive     'CCDC 1019339'
_chemical_name_systematic
;
5-iodo-2-methyl-3-[(4-methylphenyl)sulfonyl]-1-benzofuran
;
_chemical_name_common     ?
_chemical_formula_moiety     'C16 H13 I O3 S'
_chemical_formula_sum     'C16 H13 I O3 S'
_chemical_formula_iupac     'C16 H13 I O3 S'
_chemical_formula_weight     412.22
_chemical_melting_point_gt     462
_chemical_melting_point_lt     461
_symmetry_cell_setting     triclinic
_symmetry_space_group_name_H-M     'P -1'
_symmetry_space_group_name_Hall     '-P 1 '
loop_
    _symmetry_equiv_pos_as_xyz
    'x, y, z'
    '-x, -y, -z'
_cell_length_a     7.21610(10)
_cell_length_b     10.5267(2)
_cell_length_c     11.3442(2)
_cell_angle_alpha     111.5400(10)
_cell_angle_beta     90.8820(10)
_cell_angle_gamma     108.7600(10)
_cell_volume     750.19(2)
_cell_formula_units_Z     2
_cell_measurement_reflns_used     9550
_cell_measurement_theta_min     3.02
_cell_measurement_theta_max     28.37
_cell_measurement_temperature     173(2)
_exptl_crystal_description     'block'
_exptl_crystal_colour     'colourless'
_exptl_crystal_size_max     0.45
_exptl_crystal_size_mid     0.37
_exptl_crystal_size_min     0.33
_exptl_crystal_density_diffrn     1.825
_exptl_crystal_density_meas     ?
_exptl_crystal_density_method     'not measured'
_exptl_crystal_F_000     404
_exptl_absorpt_coefficient_mu     2.280
_exptl_absorpt_correction_type     multi-scan
_exptl_absorpt_process_details     '(<i>SADABS</i>; Bruker, 2009)'
_exptl_absorpt_correction_T_min     0.4269
_exptl_absorpt_correction_T_max     0.5200
_exptl_special_details
;
^1^H NMR (\d p.p.m., CDCl3, 400 Hz): 8.23 (s, 1H), 7.87 (d, J = 8.56 Hz, 2H),
7.58 (dd, J = 8.56 and 1.72 Hz, 1H), 7.32 (d, J = 8.20 Hz, 2H), 7.17 (d, J
= 8.56 Hz, 1H), 2.78 (s, 3H), 2.40 (s, 3H).
;
_diffrn_ambient_temperature     173(2)
_diffrn_radiation_type     MoK\a
_diffrn_radiation_wavelength     0.71073
_diffrn_radiation_source     'rotating anode'
_diffrn_radiation_monochromator     'graphite multilayer'
_diffrn_measurement_device_type     'Bruker SMART APEXII CCD'
_diffrn_measurement_method     '\f and \w scans'
_diffrn_detector_area_resol_mean     10.0
_diffrn_reflns_number     13690
_diffrn_reflns_av_R_equivalents     0.0274
_diffrn_reflns_av_sigmaI/netI     0.0228
_diffrn_reflns_theta_min     1.95
_diffrn_reflns_theta_max     28.39
_diffrn_reflns_theta_full     28.39
_diffrn_measured_fraction_theta_max     0.990
_diffrn_measured_fraction_theta_full     0.990
_diffrn_reflns_limit_h_min     -8
_diffrn_reflns_limit_h_max     9
_diffrn_reflns_limit_k_min     -14
_diffrn_reflns_limit_k_max     12
_diffrn_reflns_limit_l_min     -15
_diffrn_reflns_limit_l_max     15
_diffrn_standards_number     0
_diffrn_standards_interval_count     ?
_diffrn_standards_interval_time     ?
_diffrn_standards_decay_%     ?
_refine_special_details
;
 Refinement of F^2^ against ALL reflections.  The weighted R-factor wR and
 goodness of fit S are based on F^2^, conventional R-factors R are based
 on F, with F set to zero for negative F^2^. The threshold expression of
 F^2^ > 2sigma(F^2^) is used only for calculating R-factors(gt) etc. and is
 not relevant to the choice of reflections for refinement.  R-factors based
 on F^2^ are statistically about twice as large as those based on F, and R-
 factors based on ALL data will be even larger.
;
_reflns_number_total     3730
_reflns_number_gt     3508
_reflns_threshold_expression     I>2\s(I)
_refine_ls_structure_factor_coef     Fsqd
_refine_ls_matrix_type     full
_refine_ls_R_factor_all     0.0252
_refine_ls_R_factor_gt     0.0233
_refine_ls_wR_factor_gt     0.0583
_refine_ls_wR_factor_ref     0.0594
_refine_ls_goodness_of_fit_ref     1.093
_refine_ls_restrained_S_all     1.093
_refine_ls_number_reflns     3730
_refine_ls_number_parameters     192
_refine_ls_number_restraints     0
_refine_ls_hydrogen_treatment     constr
_refine_ls_weighting_scheme     calc
_refine_ls_weighting_details
         'calc w=1/[\s^2^(Fo^2^)+(0.0251P)^2^+0.4508P] where P=(Fo^2^+2Fc^2^)/3'
_atom_sites_solution_hydrogens     difmap
_atom_sites_solution_primary     direct
_atom_sites_solution_secondary     difmap
_refine_ls_shift/su_max     0.000
_refine_ls_shift/su_mean     0.000
_refine_diff_density_max     0.531
_refine_diff_density_min     -0.821
_refine_ls_extinction_method     none
_refine_ls_extinction_coef     ?
loop_
    _atom_type_symbol
    _atom_type_description
    _atom_type_scat_dispersion_real
    _atom_type_scat_dispersion_imag
    _atom_type_scat_source
    'C' 'C' 0.0033 0.0016
                         'International Tables Vol C Tables 4.2.6.8 and 6.1.1.4'
    'H' 'H' 0.0000 0.0000
                         'International Tables Vol C Tables 4.2.6.8 and 6.1.1.4'
    'O' 'O' 0.0106 0.0060
                         'International Tables Vol C Tables 4.2.6.8 and 6.1.1.4'
    'S' 'S' 0.1246 0.1234
                         'International Tables Vol C Tables 4.2.6.8 and 6.1.1.4'
    'I' 'I' -0.4742 1.8119
                         'International Tables Vol C Tables 4.2.6.8 and 6.1.1.4'
_computing_data_collection     '<i>APEX2</i> (Bruker, 2009)'
_computing_cell_refinement     '<i>SAINT</i> (Bruker, 2009)'
_computing_data_reduction     '<i>SAINT</i> (Bruker, 2009)'
_computing_structure_solution     '<i>SHELXS97</i> (Sheldrick, 2008)'
_computing_structure_refinement     '<i>SHELXL97</i> (Sheldrick, 2008)'
_computing_molecular_graphics
;
<i>ORTEP-3 for Windows</i> (Farrugia, 2012) and
<i>DIAMOND</i> (Brandenburg, 1998)
;
_computing_publication_material     '<i>SHELXL97</i> (Sheldrick, 2008)'
loop_
    _atom_site_type_symbol
    _atom_site_label
    _atom_site_fract_x
    _atom_site_fract_y
    _atom_site_fract_z
    _atom_site_U_iso_or_equiv
    _atom_site_adp_type
    _atom_site_calc_flag
    _atom_site_refinement_flags
    _atom_site_occupancy
    _atom_site_symmetry_multiplicity
    _atom_site_disorder_assembly
    _atom_site_disorder_group
    I I1 0.34881(2) 0.005191(17) 0.133697(13) 0.03924(6) Uani d . 1 2 . .
    S S1 0.51630(7) 0.39711(5) 0.72563(4) 0.02485(10) Uani d . 1 2 . .
    O O1 0.1860(2) -0.00618(16) 0.66250(15) 0.0303(3) Uani d . 1 2 . .
    O O2 0.6298(2) 0.41551(16) 0.62596(13) 0.0302(3) Uani d . 1 2 . .
    O O3 0.6169(2) 0.43950(18) 0.85197(14) 0.0346(3) Uani d . 1 2 . .
    C C1 0.3716(3) 0.2132(2) 0.66867(18) 0.0245(4) Uani d . 1 2 . .
    C C2 0.3274(3) 0.1121(2) 0.53672(18) 0.0236(4) Uani d . 1 2 . .
    C C3 0.3694(3) 0.1210(2) 0.41971(19) 0.0257(4) Uani d . 1 2 . .
    H H3 0.4451 0.2108 0.4148 0.031 Uiso calc R 1 2 . .
    C C4 0.2959(3) -0.0065(2) 0.31154(19) 0.0283(4) Uani d . 1 2 . .
    C C5 0.1880(3) -0.1412(2) 0.3154(2) 0.0329(4) Uani d . 1 2 . .
    H H5 0.1444 -0.2267 0.2386 0.040 Uiso calc R 1 2 . .
    C C6 0.1449(3) -0.1498(2) 0.4313(2) 0.0326(4) Uani d . 1 2 . .
    H H6 0.0707 -0.2398 0.4364 0.039 Uiso calc R 1 2 . .
    C C7 0.2144(3) -0.0220(2) 0.5385(2) 0.0268(4) Uani d . 1 2 . .
    C C8 0.2817(3) 0.1378(2) 0.7397(2) 0.0281(4) Uani d . 1 2 . .
    C C9 0.2619(3) 0.1795(3) 0.8770(2) 0.0365(5) Uani d . 1 2 . .
    H H9A 0.3626 0.2751 0.9271 0.055 Uiso calc R 1 2 . .
    H H9B 0.2802 0.1066 0.9058 0.055 Uiso calc R 1 2 . .
    H H9C 0.1299 0.1844 0.8893 0.055 Uiso calc R 1 2 . .
    C C10 0.3497(3) 0.4906(2) 0.73988(18) 0.0248(4) Uani d . 1 2 . .
    C C11 0.3006(3) 0.5246(2) 0.63922(19) 0.0288(4) Uani d . 1 2 . .
    H H11 0.3530 0.4950 0.5615 0.035 Uiso calc R 1 2 . .
    C C12 0.1741(3) 0.6022(2) 0.6538(2) 0.0328(4) Uani d . 1 2 . .
    H H12 0.1422 0.6274 0.5858 0.039 Uiso calc R 1 2 . .
    C C13 0.0926(3) 0.6441(2) 0.7656(2) 0.0309(4) Uani d . 1 2 . .
    C C14 0.1398(3) 0.6056(2) 0.8638(2) 0.0345(5) Uani d . 1 2 . .
    H H14 0.0825 0.6315 0.9399 0.041 Uiso calc R 1 2 . .
    C C15 0.2688(3) 0.5302(2) 0.85277(19) 0.0317(4) Uani d . 1 2 . .
    H H15 0.3016 0.5059 0.9211 0.038 Uiso calc R 1 2 . .
    C C16 -0.0386(4) 0.7339(2) 0.7832(3) 0.0412(5) Uani d . 1 2 . .
    H H16A 0.0429 0.8378 0.8215 0.062 Uiso calc R 1 2 . .
    H H16B -0.1335 0.7112 0.8399 0.062 Uiso calc R 1 2 . .
    H H16C -0.1104 0.7110 0.6998 0.062 Uiso calc R 1 2 . .
loop_
    _atom_site_aniso_label
    _atom_site_aniso_U_11
    _atom_site_aniso_U_22
    _atom_site_aniso_U_33
    _atom_site_aniso_U_12
    _atom_site_aniso_U_13
    _atom_site_aniso_U_23
    I1 0.04516(10) 0.04799(10) 0.02485(8) 0.02137(7) 0.00481(6) 0.01037(6)
    S1 0.0240(2) 0.0273(2) 0.0206(2) 0.00442(17) 0.00161(17) 0.01065(18)
    O1 0.0292(7) 0.0299(7) 0.0393(8) 0.0103(6) 0.0085(6) 0.0220(6)
    O2 0.0286(7) 0.0306(7) 0.0267(7) 0.0034(6) 0.0067(6) 0.0122(6)
    O3 0.0315(7) 0.0426(8) 0.0248(7) 0.0068(6) -0.0035(6) 0.0135(6)
    C1 0.0223(8) 0.0273(9) 0.0269(9) 0.0090(7) 0.0047(7) 0.0137(8)
    C2 0.0197(8) 0.0248(9) 0.0292(9) 0.0091(7) 0.0029(7) 0.0128(7)
    C3 0.0245(9) 0.0259(9) 0.0277(9) 0.0085(7) 0.0032(7) 0.0119(8)
    C4 0.0269(9) 0.0314(10) 0.0281(10) 0.0144(8) 0.0017(7) 0.0100(8)
    C5 0.0312(10) 0.0265(10) 0.0369(11) 0.0121(8) -0.0046(8) 0.0065(8)
    C6 0.0278(10) 0.0237(9) 0.0472(12) 0.0083(8) 0.0008(9) 0.0158(9)
    C7 0.0224(8) 0.0287(9) 0.0355(10) 0.0106(7) 0.0043(7) 0.0182(8)
    C8 0.0256(9) 0.0328(10) 0.0335(10) 0.0126(8) 0.0057(8) 0.0192(8)
    C9 0.0394(12) 0.0470(13) 0.0352(11) 0.0175(10) 0.0129(9) 0.0269(10)
    C10 0.0285(9) 0.0209(8) 0.0216(8) 0.0046(7) 0.0016(7) 0.0084(7)
    C11 0.0320(10) 0.0302(10) 0.0222(9) 0.0064(8) 0.0042(7) 0.0120(8)
    C12 0.0351(11) 0.0312(10) 0.0325(11) 0.0065(8) 0.0004(8) 0.0176(9)
    C13 0.0280(9) 0.0198(9) 0.0388(11) 0.0024(7) 0.0036(8) 0.0103(8)
    C14 0.0426(12) 0.0287(10) 0.0300(10) 0.0121(9) 0.0111(9) 0.0094(8)
    C15 0.0427(11) 0.0307(10) 0.0212(9) 0.0113(9) 0.0047(8) 0.0111(8)
    C16 0.0402(12) 0.0277(11) 0.0558(15) 0.0123(9) 0.0077(11) 0.0161(10)
_geom_special_details
;
 All esds (except the esd in the dihedral angle between two l.s. planes)
 are estimated using the full covariance matrix.  The cell esds are taken
 into account individually in the estimation of esds in distances, angles
 and torsion angles; correlations between esds in cell parameters are only
 used when they are defined by crystal symmetry.  An approximate (isotropic)
 treatment of cell esds is used for estimating esds involving l.s. planes.
;
loop_
    _geom_bond_atom_site_label_1
    _geom_bond_atom_site_label_2
    _geom_bond_site_symmetry_2
    _geom_bond_distance
    _geom_bond_publ_flag
    I1 C4 . 2.099(2) ?
    I1 I1 2_655 3.7534(3) ?
    S1 O3 . 1.4389(14) ?
    S1 O2 . 1.4400(14) ?
    S1 C1 . 1.737(2) ?
    S1 C10 . 1.758(2) ?
    O1 C8 . 1.369(3) ?
    O1 C7 . 1.381(3) ?
    C1 C8 . 1.362(3) ?
    C1 C2 . 1.439(3) ?
    C2 C7 . 1.393(3) ?
    C2 C3 . 1.396(3) ?
    C3 C4 . 1.379(3) ?
    C3 H3 . 0.9500 ?
    C4 C5 . 1.398(3) ?
    C5 C6 . 1.384(3) ?
    C5 H5 . 0.9500 ?
    C6 C7 . 1.374(3) ?
    C6 H6 . 0.9500 ?
    C8 C9 . 1.478(3) ?
    C9 H9A . 0.9800 ?
    C9 H9B . 0.9800 ?
    C9 H9C . 0.9800 ?
    C10 C11 . 1.388(3) ?
    C10 C15 . 1.394(3) ?
    C11 C12 . 1.383(3) ?
    C11 H11 . 0.9500 ?
    C12 C13 . 1.388(3) ?
    C12 H12 . 0.9500 ?
    C13 C14 . 1.389(3) ?
    C13 C16 . 1.507(3) ?
    C14 C15 . 1.384(3) ?
    C14 H14 . 0.9500 ?
    C15 H15 . 0.9500 ?
    C16 H16A . 0.9800 ?
    C16 H16B . 0.9800 ?
    C16 H16C . 0.9800 ?
loop_
    _geom_angle_atom_site_label_1
    _geom_angle_atom_site_label_2
    _geom_angle_atom_site_label_3
    _geom_angle_site_symmetry_1
    _geom_angle_site_symmetry_3
    _geom_angle
    _geom_angle_publ_flag
    C4 I1 I1 . 2_655 152.81(5) ?
    O3 S1 O2 . . 119.63(9) ?
    O3 S1 C1 . . 108.45(10) ?
    O2 S1 C1 . . 106.07(9) ?
    O3 S1 C10 . . 107.93(10) ?
    O2 S1 C10 . . 108.10(9) ?
    C1 S1 C10 . . 105.86(9) ?
    C8 O1 C7 . . 107.15(15) ?
    C8 C1 C2 . . 107.56(17) ?
    C8 C1 S1 . . 126.69(16) ?
    C2 C1 S1 . . 125.74(14) ?
    C7 C2 C3 . . 119.25(18) ?
    C7 C2 C1 . . 105.06(17) ?
    C3 C2 C1 . . 135.69(17) ?
    C4 C3 C2 . . 116.96(18) ?
    C4 C3 H3 . . 121.5 ?
    C2 C3 H3 . . 121.5 ?
    C3 C4 C5 . . 123.1(2) ?
    C3 C4 I1 . . 117.72(15) ?
    C5 C4 I1 . . 119.19(15) ?
    C6 C5 C4 . . 119.9(2) ?
    C6 C5 H5 . . 120.0 ?
    C4 C5 H5 . . 120.0 ?
    C7 C6 C5 . . 116.79(19) ?
    C7 C6 H6 . . 121.6 ?
    C5 C6 H6 . . 121.6 ?
    C6 C7 O1 . . 126.11(18) ?
    C6 C7 C2 . . 123.91(19) ?
    O1 C7 C2 . . 109.97(17) ?
    C1 C8 O1 . . 110.23(18) ?
    C1 C8 C9 . . 133.9(2) ?
    O1 C8 C9 . . 115.80(17) ?
    C8 C9 H9A . . 109.5 ?
    C8 C9 H9B . . 109.5 ?
    H9A C9 H9B . . 109.5 ?
    C8 C9 H9C . . 109.5 ?
    H9A C9 H9C . . 109.5 ?
    H9B C9 H9C . . 109.5 ?
    C11 C10 C15 . . 120.7(2) ?
    C11 C10 S1 . . 119.87(16) ?
    C15 C10 S1 . . 119.40(16) ?
    C12 C11 C10 . . 118.98(19) ?
    C12 C11 H11 . . 120.5 ?
    C10 C11 H11 . . 120.5 ?
    C11 C12 C13 . . 121.5(2) ?
    C11 C12 H12 . . 119.3 ?
    C13 C12 H12 . . 119.3 ?
    C12 C13 C14 . . 118.5(2) ?
    C12 C13 C16 . . 121.3(2) ?
    C14 C13 C16 . . 120.1(2) ?
    C15 C14 C13 . . 121.3(2) ?
    C15 C14 H14 . . 119.4 ?
    C13 C14 H14 . . 119.4 ?
    C14 C15 C10 . . 118.99(19) ?
    C14 C15 H15 . . 120.5 ?
    C10 C15 H15 . . 120.5 ?
    C13 C16 H16A . . 109.5 ?
    C13 C16 H16B . . 109.5 ?
    H16A C16 H16B . . 109.5 ?
    C13 C16 H16C . . 109.5 ?
    H16A C16 H16C . . 109.5 ?
    H16B C16 H16C . . 109.5 ?
loop_
    _geom_torsion_atom_site_label_1
    _geom_torsion_atom_site_label_2
    _geom_torsion_atom_site_label_3
    _geom_torsion_atom_site_label_4
    _geom_torsion_site_symmetry_1
    _geom_torsion_site_symmetry_2
    _geom_torsion_site_symmetry_3
    _geom_torsion_site_symmetry_4
    _geom_torsion
    _geom_torsion_publ_flag
    O3 S1 C1 C8 . . . . 31.6(2) ?
    O2 S1 C1 C8 . . . . 161.28(18) ?
    C10 S1 C1 C8 . . . . -84.0(2) ?
    O3 S1 C1 C2 . . . . -147.56(17) ?
    O2 S1 C1 C2 . . . . -17.9(2) ?
    C10 S1 C1 C2 . . . . 96.83(18) ?
    C8 C1 C2 C7 . . . . -1.5(2) ?
    S1 C1 C2 C7 . . . . 177.78(15) ?
    C8 C1 C2 C3 . . . . 177.9(2) ?
    S1 C1 C2 C3 . . . . -2.8(3) ?
    C7 C2 C3 C4 . . . . -0.5(3) ?
    C1 C2 C3 C4 . . . . -179.8(2) ?
    C2 C3 C4 C5 . . . . -1.6(3) ?
    C2 C3 C4 I1 . . . . 178.02(14) ?
    I1 I1 C4 C3 2_655 . . . 89.06(19) ?
    I1 I1 C4 C5 2_655 . . . -91.27(19) ?
    C3 C4 C5 C6 . . . . 2.3(3) ?
    I1 C4 C5 C6 . . . . -177.38(15) ?
    C4 C5 C6 C7 . . . . -0.6(3) ?
    C5 C6 C7 O1 . . . . 179.13(19) ?
    C5 C6 C7 C2 . . . . -1.5(3) ?
    C8 O1 C7 C6 . . . . 179.2(2) ?
    C8 O1 C7 C2 . . . . -0.3(2) ?
    C3 C2 C7 C6 . . . . 2.1(3) ?
    C1 C2 C7 C6 . . . . -178.35(19) ?
    C3 C2 C7 O1 . . . . -178.42(16) ?
    C1 C2 C7 O1 . . . . 1.1(2) ?
    C2 C1 C8 O1 . . . . 1.4(2) ?
    S1 C1 C8 O1 . . . . -177.87(14) ?
    C2 C1 C8 C9 . . . . -176.3(2) ?
    S1 C1 C8 C9 . . . . 4.4(4) ?
    C7 O1 C8 C1 . . . . -0.7(2) ?
    C7 O1 C8 C9 . . . . 177.42(17) ?
    O3 S1 C10 C11 . . . . 151.02(16) ?
    O2 S1 C10 C11 . . . . 20.28(18) ?
    C1 S1 C10 C11 . . . . -93.02(17) ?
    O3 S1 C10 C15 . . . . -28.79(18) ?
    O2 S1 C10 C15 . . . . -159.52(15) ?
    C1 S1 C10 C15 . . . . 87.17(17) ?
    C15 C10 C11 C12 . . . . 1.8(3) ?
    S1 C10 C11 C12 . . . . -178.00(15) ?
    C10 C11 C12 C13 . . . . -1.3(3) ?
    C11 C12 C13 C14 . . . . -0.4(3) ?
    C11 C12 C13 C16 . . . . 177.49(19) ?
    C12 C13 C14 C15 . . . . 1.5(3) ?
    C16 C13 C14 C15 . . . . -176.3(2) ?
    C13 C14 C15 C10 . . . . -1.0(3) ?
    C11 C10 C15 C14 . . . . -0.7(3) ?
    S1 C10 C15 C14 . . . . 179.13(16) ?
loop_
    _geom_hbond_atom_site_label_D
    _geom_hbond_atom_site_label_H
    _geom_hbond_atom_site_label_A
    _geom_hbond_site_symmetry_A
    _geom_hbond_distance_DH
    _geom_hbond_distance_HA
    _geom_hbond_distance_DA
    _geom_hbond_angle_DHA
    C15 H15 O3 2_667 0.95 2.44 3.311(2) 153
_shelx_res_checksum
;
  -1   0   0  341.95   14.55
  -1   0   0  317.99   11.33
  -1   0   0  360.06   12.16
  -1   0   0  343.25   12.02
  -1   0   0  351.25   11.67
   1   0   0  346.31   11.84
   1   0   0  333.70   11.18
   1   0   0  353.89   14.66
   1   0   0  308.28   11.42
   1   0   0  346.26   11.72
   1   0   0  340.63   12.10
   1   0   0  338.28   11.56
   1   0   0  366.06   12.10
  -2   0   0  265.73    8.26
  -2   0   0  267.29    8.79
  -2   0   0  272.73    8.51
  -2   0   0  274.26   10.66
   2   0   0  273.09    8.79
   2   0   0  250.73    8.38
   2   0   0  276.50   10.67
   2   0   0  267.02    8.50
   2   0   0  252.43    8.37
   2   0   0  232.91    9.22
   2   0   0  242.28    8.92
   2   0   0  262.64    8.18
   2   0   0  256.66    8.19
  -3   0   0  246.36    9.92
  -3   0   0  245.88    7.63
   3   0   0  243.43    8.13
   3   0   0  238.38    7.66
   3   0   0  229.24    7.88
   3   0   0  236.06    7.64
   3   0   0  252.12    7.93
   3   0   0  236.28    8.11
   3   0   0  248.51    9.93
  -4   0   0  146.50    4.60
  -4   0   0  147.10    6.06
   4   0   0  139.18    4.72
   4   0   0  154.02    6.11
   4   0   0  142.36    4.87
   4   0   0  138.72    4.78
   4   0   0  139.35    4.63
   4   0   0  138.35    4.86
   4   0   0  143.62    4.82
  -5   0   0    3.42    0.39
  -5   0   0    3.42    0.25
   5   0   0    3.34    0.22
   5   0   0    3.05    0.21
   5   0   0    3.07    0.30
   5   0   0    3.43    0.37
   5   0   0    3.09    0.26
  -6   0   0   90.56    4.22
   6   0   0   95.33    3.43
   6   0   0   94.69    3.39
   7   0   0   45.47    1.93
   7   0   0   47.23    2.05
   8   0   0    5.86    0.66
   8   0   0    5.15    0.52
   9   0   0   -0.06    0.24
   9  -1   0    7.02    0.61
   9  -1   0    6.12    0.72
   8  -1   0    0.34    0.18
   8  -1   0    0.40    0.25
   7  -1   0   20.37    1.13
   7  -1   0   20.43    1.01
  -7   1   0   19.94    1.28
   6  -1   0   48.65    1.87
   6  -1   0   46.66    1.77
   6  -1   0   48.92    1.97
  -6   1   0   49.70    2.39
   5  -1   0    9.79    0.61
   5  -1   0    9.26    0.49
   5  -1   0    9.98    0.49
   5  -1   0   10.29    0.52
  -5   1   0    9.84    0.49
  -5   1   0    9.55    0.69
   4  -1   0   16.02    0.76
   4  -1   0   17.47    0.96
   4  -1   0   15.20    0.67
   4  -1   0   16.35    0.67
   4  -1   0   15.33    0.64
  -4   1   0   15.60    0.90
  -4   1   0   16.67    0.67
   3  -1   0  147.60    4.86
   3  -1   0  150.71    4.88
   3  -1   0  157.87    6.33
   3  -1   0  153.83    4.98
   3  -1   0  148.48    4.97
  -3   1   0  148.53    6.30
  -3   1   0  159.14    5.12
  -3   1   0  150.00    4.86
   2  -1   0  492.51   17.19
   2  -1   0  501.63   16.43
  -2   1   0  478.74   17.05
  -2   1   0  540.30   22.34
  -2   1   0  537.74   17.93
  -2   1   0  499.18   17.73
   1  -1   0   29.13    0.98
   0  -1   0  212.54    7.75
   0   1   0  235.21    7.54
   0   1   0  228.72    7.33
   0   1   0  204.70    7.45
  -1  -1   0   14.77    0.52
  -1  -1   0   14.83    0.72
  -1  -1   0   14.25    0.58
  -1  -1   0   14.88    0.58
  -1  -1   0   13.64    0.55
   1   1   0   14.08    0.55
   1   1   0   15.12    0.71
   1   1   0   13.20    0.54
   1   1   0   14.24    0.52
   1   1   0   14.38    0.57
   1   1   0   14.06    0.58
   1   1   0   13.74    0.56
   1   1   0   13.97    0.52
  -2  -1   0   48.29    1.61
  -2  -1   0   48.45    1.84
  -2  -1   0   50.64    2.16
  -2  -1   0   45.29    1.69
  -2  -1   0   50.74    1.79
   2   1   0   46.64    1.68
   2   1   0   48.04    1.62
   2   1   0   51.40    2.18
   2   1   0   47.34    1.72
   2   1   0   49.63    1.77
   2   1   0   47.50    1.61
  -3  -1   0  244.86    8.09
  -3  -1   0  248.30   10.16
  -3  -1   0  249.73    9.01
  -3  -1   0  253.83    7.80
   3   1   0  237.35    7.81
   3   1   0  243.27    7.75
   3   1   0  248.01    8.33
   3   1   0  258.75    8.37
   3   1   0  251.71    8.15
   3   1   0  255.44   10.19
   3   1   0  233.01    7.73
   3   1   0  239.97    7.85
  -4  -1   0  147.71    4.54
  -4  -1   0  141.75    5.99
  -4  -1   0  142.78    5.20
   4   1   0  129.78    4.74
   4   1   0  138.28    4.47
   4   1   0  138.60    4.57
   4   1   0  145.63    4.82
   4   1   0  140.24    4.86
   4   1   0  147.36    4.72
   4   1   0  137.39    4.46
   4   1   0  138.84    4.88
  -5  -1   0    3.19    0.26
  -5  -1   0    3.46    0.42
   5   1   0    3.06    0.28
   5   1   0    3.50    0.35
   5   1   0    3.50    0.40
   5   1   0    3.11    0.27
   5   1   0    3.32    0.28
  -6  -1   0    7.66    0.71
   6   1   0    8.10    0.66
   6   1   0    9.13    0.63
   6   1   0    8.87    0.50
   7   1   0    3.66    0.44
   7   1   0    3.94    0.26
   7   1   0    4.64    0.56
   8   1   0    3.22    0.45
   8   1   0    3.77    0.56
   9  -2   0    9.67    0.70
   9  -2   0   10.19    0.87
   8  -2   0    0.48    0.27
   8  -2   0    0.55    0.19
   7  -2   0   38.62    1.57
   7  -2   0   39.23    1.73
  -7   2   0   39.74    2.08
   6  -2   0   57.19    2.20
   6  -2   0   56.87    2.07
  -6   2   0   57.73    2.73
   5  -2   0    1.74    0.25
   5  -2   0    2.75    0.19
   5  -2   0    2.30    0.20
  -5   2   0    2.38    0.32
  -5   2   0    2.17    0.23
   4  -2   0   61.27    2.02
   4  -2   0   60.41    2.03
   4  -2   0   59.67    2.12
  -4   2   0   59.70    2.72
  -4   2   0   58.72    2.08
  -4   2   0   61.78    2.08
   3  -2   0  415.21   13.09
  -3   2   0  430.45   17.12
  -3   2   0  414.77   13.24
   2  -2   0  632.17   17.70
  -2   2   0  498.94   19.20
   1  -2   0   27.63    0.98
   1  -2   0   28.58    0.98
  -1   2   0   30.77    0.97
  -1   2   0   27.25    0.97
   0  -2   0  794.86   27.43
   0  -2   0  817.97   27.35
   0  -2   0  736.21   25.84
   0   2   0  778.76   26.19
   0   2   0  881.28   26.98
  -1  -2   0  789.47   25.36
  -1  -2   0  782.24   26.82
   1   2   0  860.18   27.52
   1   2   0  832.91   28.50
   1   2   0  721.65   30.28
   1   2   0  783.92   26.27
   1   2   0  845.15   25.94
  -2  -2   0   10.68    0.51
  -2  -2   0   10.13    0.50
  -2  -2   0   10.41    0.45
  -2  -2   0   10.46    0.47
   2   2   0   10.84    0.67
   2   2   0   10.09    0.51
   2   2   0    9.40    0.50
   2   2   0   10.13    0.54
   2   2   0   10.68    0.47
   2   2   0    9.45    0.46
   2   2   0   10.38    0.46
   2   2   0   10.34    0.52
  -3  -2   0   76.89    2.54
  -3  -2   0   75.15    2.55
  -3  -2   0   83.40    2.94
  -3  -2   0   76.30    2.68
   3   2   0   71.02    2.67
   3   2   0   73.92    2.55
   3   2   0   75.84    2.80
   3   2   0   75.77    2.75
   3   2   0   77.32    2.74
   3   2   0   75.50    2.56
   3   2   0   76.78    2.66
  -4  -2   0   92.27    3.04
  -4  -2   0   94.03    3.50
   4   2   0   90.88    3.34
   4   2   0   90.36    3.08
   4   2   0   88.96    3.04
   4   2   0   92.80    3.30
   4   2   0   90.27    3.29
  -5  -2   0    0.06    0.10
   5   2   0    0.22    0.18
   5   2   0    0.26    0.11
   5   2   0   -0.09    0.08
   5   2   0    0.11    0.13
   5   2   0    0.15    0.12
   6   2   0   43.23    1.80
   6   2   0   43.05    1.90
   6   2   0   44.31    1.95
   7   2   0   16.78    1.04
   7   2   0   16.60    1.10
   8   2   0    1.98    0.47
   8   2   0    1.84    0.40
   9  -3   0    1.41    0.37
   9  -3   0    0.97    0.24
   8  -3   0    0.04    0.11
   8  -3   0    0.29    0.21
   7  -3   0   53.56    2.15
   7  -3   0   52.77    1.98
  -7   3   0   55.60    2.69
   6  -3   0   51.57    1.94
   6  -3   0   48.30    1.73
   6  -3   0   51.62    1.77
  -6   3   0   46.83    2.41
   5  -3   0    2.60    0.28
   5  -3   0    2.49    0.16
   5  -3   0    2.57    0.15
  -5   3   0    2.37    0.34
  -5   3   0    2.48    0.26
   4  -3   0   14.05    0.66
  -4   3   0   14.48    0.67
  -4   3   0   15.07    0.89
   3  -3   0    4.44    0.27
  -3   3   0    4.73    0.31
   2  -3   0    7.77    0.35
   2  -3   0    7.58    0.30
   2  -3   0    7.96    0.30
   1  -3   0  206.83    6.51
   1  -3   0  200.92    6.79
   1  -3   0  197.20    6.48
   1  -3   0  211.10    6.78
  -1   3   0  221.36    6.53
  -1   3   0  209.47    6.77
   0  -3   0  177.70    6.18
   0  -3   0  188.77    5.91
   0  -3   0  189.47    6.18
   0   3   0  187.24    5.92
   0   3   0  192.95    5.91
   0   3   0  188.69    6.18
  -1  -3   0    9.37    0.47
  -1  -3   0    9.90    0.44
  -1  -3   0    8.92    0.46
   1   3   0    9.28    0.45
   1   3   0    8.25    0.49
   1   3   0    9.11    0.44
   1   3   0    9.01    0.48
   1   3   0    9.22    0.45
  -2  -3   0    1.24    0.17
  -2  -3   0    1.21    0.16
  -2  -3   0    1.31    0.19
   2   3   0    1.17    0.16
   2   3   0    1.08    0.17
   2   3   0    1.47    0.21
   2   3   0    1.26    0.17
   2   3   0    1.14    0.18
   2   3   0    1.08    0.19
  -3  -3   0   59.84    2.29
  -3  -3   0   61.21    2.18
  -3  -3   0   65.63    2.49
   3   3   0   62.00    2.36
   3   3   0   62.83    2.19
   3   3   0   67.32    2.38
   3   3   0   62.75    2.18
   3   3   0   59.80    2.41
  -4  -3   0   59.21    2.38
   4   3   0   59.19    2.30
   4   3   0   57.90    2.09
   4   3   0   57.12    2.09
   4   3   0   58.05    2.25
   4   3   0   59.69    2.32
  -5  -3   0    0.25    0.14
   5   3   0    0.29    0.15
   5   3   0    0.25    0.17
   5   3   0    0.20    0.17
   5   3   0    0.22    0.13
  -6  -3   0   13.33    0.81
   6   3   0   13.36    0.93
   6   3   0   14.40    0.66
   6   3   0   14.15    0.92
   6   3   0   13.07    0.82
   7   3   0   10.37    0.88
   7   3   0   10.37    0.81
   8   3   0    0.15    0.26
   8   3   0    0.09    0.23
   9  -4   0   15.30    0.99
   9  -4   0   14.23    0.77
   8  -4   0    0.77    0.26
   8  -4   0    0.91    0.17
   7  -4   0   12.81    0.59
   7  -4   0   13.27    0.79
  -7   4   0   13.31    0.98
   6  -4   0   27.44    1.18
   6  -4   0   25.43    0.93
   6  -4   0   26.10    0.95
  -6   4   0   27.81    1.53
   5  -4   0    0.24    0.12
  -5   4   0    0.20    0.15
   4  -4   0   74.10    2.55
  -4   4   0   77.17    2.65
   3  -4   0  550.51   16.09
   3  -4   0  492.58   17.09
   3  -4   0  505.93   17.14
   2  -4   0  188.98    6.20
   2  -4   0  181.72    6.20
   2  -4   0  190.04    6.19
  -2   4   0  197.63    5.98
   1  -4   0    3.11    0.22
   1  -4   0    2.62    0.17
   1  -4   0    2.67    0.22
  -1   4   0    3.39    0.22
  -1   4   0    3.30    0.23
   0  -4   0  140.66    4.56
   0  -4   0  127.13    4.32
   0   4   0  135.73    4.36
   0   4   0  137.18    4.35
   0   4   0  134.13    4.55
  -1  -4   0  109.35    3.73
  -1  -4   0  104.90    3.53
   1   4   0  108.81    3.57
   1   4   0  107.47    3.88
   1   4   0  107.68    3.55
   1   4   0  104.85    3.57
   1   4   0  112.43    3.76
  -2  -4   0   20.85    0.99
  -2  -4   0   22.32    1.03
  -2  -4   0   22.68    0.94
   2   4   0   23.36    0.94
   2   4   0   21.92    1.03
   2   4   0   22.08    0.98
   2   4   0   23.95    1.10
   2   4   0   23.02    1.04
   2   4   0   22.09    0.94
  -3  -4   0  115.11    4.28
  -3  -4   0  110.72    3.73
  -3  -4   0  109.77    3.91
   3   4   0  108.17    3.73
   3   4   0  114.33    3.75
   3   4   0  109.42    4.03
   3   4   0  114.11    3.99
   3   4   0  106.76    4.08
   3   4   0  110.12    3.81
  -4  -4   0   21.64    1.07
   4   4   0   20.48    1.09
   4   4   0   19.55    0.93
   4   4   0   21.34    0.97
   4   4   0   21.14    1.11
   4   4   0   22.82    1.11
  -5  -4   0   10.47    0.71
   5   4   0   12.34    0.68
   5   4   0   11.50    0.81
   5   4   0   11.90    0.79
   5   4   0   12.10    0.83
  -6  -4   0    2.13    0.33
   6   4   0    2.41    0.29
   6   4   0    1.80    0.40
   6   4   0    3.44    0.46
  -7  -4   0    5.90    0.56
   7   4   0    6.20    0.37
   7   4   0    6.24    0.72
   7   4   0    5.65    0.64
   9  -5   0    1.17    0.19
   9  -5   0    1.34    0.33
   8  -5   0    1.97    0.20
   8  -5   0    1.65    0.32
   7  -5   0   30.16    1.10
   7  -5   0   30.81    1.36
  -7   5   0   32.24    1.82
   6  -5   0   79.52    2.77
  -6   5   0   76.89    3.68
   5  -5   0    4.88    0.36
   4  -5   0   61.27    2.15
   4  -5   0   67.23    2.23
   4  -5   0   66.25    2.15
   3  -5   0   78.88    2.57
   3  -5   0   72.62    2.57
   3  -5   0   72.98    2.57
  -3   5   0   80.68    2.56
   2  -5   0    7.81    0.39
   2  -5   0    6.31    0.38
  -2   5   0    8.10    0.41
   1  -5   0  149.28    5.00
   1  -5   0  159.78    5.28
  -1   5   0  159.46    5.25
  -1   5   0  162.22    5.07
   0  -5   0  426.34   14.10
   0  -5   0  470.48   14.74
   0   5   0  443.86   14.71
   0   5   0  457.34   15.20
   0   5   0  451.01   14.06
   0   5   0  455.89   14.14
  -1  -5   0   57.85    2.08
  -1  -5   0   59.09    2.23
   1   5   0   59.86    2.33
   1   5   0   59.03    2.23
   1   5   0   59.80    2.12
   1   5   0   57.77    2.12
   1   5   0   61.74    2.12
  -2  -5   0   22.70    0.96
  -2  -5   0   21.60    1.04
   2   5   0   21.62    1.00
   2   5   0   20.87    0.95
   2   5   0   22.80    1.08
   2   5   0   22.47    1.07
   2   5   0   21.23    1.10
   2   5   0   21.73    0.97
  -3  -5   0    1.60    0.25
  -3  -5   0    1.24    0.23
   3   5   0    1.01    0.25
   3   5   0    0.80    0.23
   3   5   0    0.93    0.23
   3   5   0    1.21    0.23
   3   5   0    1.23    0.21
  -4  -5   0    8.24    0.59
   4   5   0    8.14    0.66
   4   5   0    8.35    0.65
   4   5   0    8.63    0.68
   4   5   0    9.43    0.60
  -5  -5   0    0.70    0.22
   5   5   0    0.21    0.20
   5   5   0    0.07    0.18
   5   5   0    0.20    0.20
   5   5   0    0.28    0.18
  -6  -5   0   10.92    0.79
   6   5   0   11.49    0.70
   6   5   0   11.22    0.89
   6   5   0   12.43    0.94
   7   5   0   12.96    0.69
   7   5   0   12.53    1.00
   7   5   0   13.08    1.06
   9  -6   0    7.88    0.41
   9  -6   0    7.32    0.64
   8  -6   0   -0.14    0.13
   7  -6   0   21.43    1.06
  -7   6   0   23.51    1.51
   6  -6   0   42.67    1.65
  -6   6   0   41.76    2.28
   5  -6   0    6.21    0.29
   5  -6   0    7.12    0.30
   5  -6   0    6.96    0.44
   4  -6   0   39.37    1.43
   4  -6   0   41.38    1.42
   4  -6   0   39.25    1.43
   3  -6   0  107.68    3.95
   3  -6   0  119.98    3.95
  -3   6   0  124.84    3.87
   2  -6   0  208.61    7.39
   2  -6   0  208.38    6.93
   2  -6   0  234.04    7.38
   2  -6   0  220.68    6.95
  -2   6   0  243.01    7.11
   1  -6   0    7.59    0.48
   1  -6   0    7.12    0.48
   1  -6   0    7.77    0.40
  -1   6   0    8.24    0.46
  -1   6   0    7.70    0.46
  -1   6   0    7.94    0.45
   0  -6   0  123.48    4.32
   0  -6   0  120.26    4.07
   0   6   0  122.62    4.13
   0   6   0  123.01    4.30
   0   6   0  127.39    4.11
   0   6   0  124.71    4.31
   0   6   0  126.44    4.50
  -1  -6   0    5.13    0.43
  -1  -6   0    6.51    0.42
   1   6   0    5.87    0.42
   1   6   0    5.65    0.45
   1   6   0    4.75    0.39
   1   6   0    5.00    0.40
   1   6   0    4.50    0.45
  -2  -6   0   26.68    1.17
  -2  -6   0   27.45    1.30
   2   6   0   25.06    1.33
   2   6   0   28.60    1.20
   2   6   0   27.80    1.23
   2   6   0   27.36    1.20
   2   6   0   29.21    1.32
  -3  -6   0   48.54    1.88
   3   6   0   47.62    2.12
   3   6   0   46.99    1.89
   3   6   0   48.10    1.96
   3   6   0   48.12    1.87
   3   6   0   47.21    2.04
   4   6   0   15.72    1.02
   4   6   0   16.61    0.90
   4   6   0   15.51    0.97
   4   6   0   16.79    1.03
  -5  -6   0    1.26    0.28
   5   6   0    1.02    0.33
   5   6   0    1.42    0.29
   5   6   0    0.66    0.31
   6   6   0    0.18    0.26
   6   6   0   -0.02    0.16
   8  -7   0    1.75    0.31
   7  -7   0   12.81    0.74
  -7   7   0   12.93    1.09
   6  -7   0   36.00    1.30
   6  -7   0   35.86    1.30
   6  -7   0   38.27    1.30
   6  -7   0   38.97    1.50
   5  -7   0   -0.01    0.06
   5  -7   0    0.25    0.08
  -5   7   0    0.07    0.12
   4  -7   0   58.45    2.31
   4  -7   0   67.80    2.31
  -4   7   0   72.12    2.35
   3  -7   0   89.45    3.35
   3  -7   0   95.61    3.33
  -3   7   0  103.97    3.28
   2  -7   0   37.18    1.43
   2  -7   0   34.48    1.19
   2  -7   0   31.99    1.17
  -2   7   0   38.15    1.39
   1  -7   0   29.71    1.14
   1  -7   0   29.42    1.28
  -1   7   0   29.70    1.22
  -1   7   0   29.12    1.35
   0  -7   0  182.29    5.74
   0  -7   0  177.79    6.06
   0   7   0  170.84    6.27
   0   7   0  174.15    5.75
   0   7   0  174.66    5.80
  -1  -7   0   23.04    1.03
  -1  -7   0   22.85    1.14
   1   7   0   24.34    1.09
   1   7   0   23.23    1.07
   1   7   0   21.23    1.19
  -2  -7   0    6.79    0.51
   2   7   0    6.87    0.52
   2   7   0    5.95    0.51
   2   7   0    6.14    0.58
   2   7   0    7.25    0.53
  -3  -7   0    2.80    0.36
   3   7   0    3.37    0.40
   3   7   0    3.27    0.47
   3   7   0    2.90    0.36
   3   7   0    2.94    0.40
   4   7   0    1.36    0.35
   4   7   0    1.83    0.33
   4   7   0    1.03    0.33
   5   7   0    1.05    0.36
   5   7   0    1.27    0.30
   7  -8   0   36.62    1.50
   7  -8   0   35.07    1.27
   6  -8   0   52.96    1.92
  -6   8   0   56.47    2.07
   5  -8   0    0.82    0.15
  -5   8   0    1.23    0.23
  -4   8   0    0.75    0.19
   3  -8   0   30.19    1.26
  -3   8   0   28.77    1.23
   2  -8   0   30.01    1.29
   2  -8   0   27.39    1.05
  -2   8   0   31.10    1.25
   1  -8   0   23.58    0.99
   1  -8   0   23.61    1.14
  -1   8   0   23.94    1.08
   0  -8   0  139.22    4.69
   0  -8   0  142.63    5.01
   0   8   0  139.95    4.72
   0   8   0  140.47    4.83
  -1  -8   0    4.96    0.42
  -1  -8   0    5.19    0.51
   1   8   0    4.90    0.46
   1   8   0    4.96    0.47
   1   8   0    4.05    0.43
  -2  -8   0    2.14    0.32
   2   8   0    2.16    0.34
   2   8   0    1.57    0.30
   2   8   0    2.07    0.34
   2   8   0    1.42    0.35
  -3  -8   0   10.50    0.70
   3   8   0   10.60    0.75
   3   8   0   10.55    0.77
   3   8   0   10.07    0.84
   4   8   0   16.44    1.09
   4   8   0   16.59    1.01
   5   8   0    3.02    0.54
   5   8   0    2.99    0.44
   7  -9   0   11.00    0.53
   6  -9   0   16.98    0.77
   5  -9   0    0.17    0.12
  -5   9   0    0.39    0.19
   4  -9   0   28.91    1.26
  -4   9   0   29.88    1.27
   3  -9   0  131.76    4.64
  -3   9   0  132.64    4.46
   2  -9   0   71.62    2.47
   2  -9   0   74.67    2.82
  -2   9   0   76.81    2.70
   1  -9   0   11.34    0.61
   1  -9   0   10.05    0.71
  -1   9   0   10.02    0.65
   0  -9   0   15.16    0.82
   0  -9   0   16.78    0.98
   0   9   0   15.95    0.87
  -1  -9   0    4.30    0.43
   1   9   0    4.97    0.48
  -2  -9   0    0.17    0.17
   2   9   0    0.64    0.26
   2   9   0    0.06    0.16
  -3  -9   0   10.04    0.73
   3   9   0   10.68    0.80
   3   9   0   11.67    0.85
   4   9   0   10.68    0.83
   4   9   0   10.87    0.89
   8 -10   0   -0.04    0.10
   7 -10   0   18.04    0.83
   6 -10   0   26.61    1.16
   5 -10   0    9.02    0.58
   4 -10   0    1.62    0.28
  -4  10   0    0.76    0.24
   3 -10   0   18.94    1.03
  -3  10   0   20.97    1.02
   2 -10   0   11.69    0.55
   2 -10   0   12.05    0.79
  -2  10   0   11.49    0.73
   1 -10   0   17.75    0.85
   1 -10   0   16.61    1.01
  -1  10   0   16.31    0.91
   0 -10   0   42.08    1.67
   0 -10   0   38.18    1.86
   0  10   0   39.08    1.71
  -1 -10   0   26.87    1.28
   1  10   0   26.10    1.32
  -2 -10   0    1.13    0.30
   2  10   0    1.06    0.31
   2  10   0    1.01    0.31
  -3 -10   0    0.75    0.26
   3  10   0    0.58    0.27
   3  10   0    0.99    0.34
   7 -11   0    5.95    0.46
   6 -11   0   10.38    0.66
   5 -11   0   12.82    0.78
   4 -11   0    0.53    0.23
   3 -11   0   44.28    1.96
  -3  11   0   45.82    1.87
   2 -11   0   18.44    0.78
   2 -11   0   19.60    1.12
  -2  11   0   18.84    1.01
   1 -11   0    0.60    0.27
   1 -11   0    0.57    0.20
  -1  11   0    0.58    0.23
   0 -11   0    1.92    0.32
   0  11   0    2.04    0.36
  -1 -11   0    0.14    0.19
   1  11   0    0.24    0.23
  -2 -11   0    0.06    0.20
   2  11   0    0.13    0.24
   6 -12   0    4.54    0.46
   5 -12   0    2.01    0.35
   4 -12   0    3.93    0.47
   3 -12   0    8.65    0.72
   2 -12   0    1.61    0.19
   2 -12   0    1.61    0.36
   1 -12   0    0.00    0.20
   1 -12   0    0.10    0.16
  -1  12   0   -0.06    0.17
   0 -12   0    4.74    0.48
   0  12   0    4.70    0.54
   4 -13   0   -0.09    0.20
   3 -13   0    0.28    0.25
   2 -13   1    3.13    0.51
   3 -13   1    9.49    0.80
   4 -13   1   14.24    0.97
   5 -13   1    5.13    0.54
   1  12  -1    0.35    0.26
  -1 -12   1    0.50    0.24
   0  12  -1   15.09    0.94
   0 -12   1   15.54    0.90
   1 -12   1   14.68    0.81
   1 -12   1   15.74    1.07
   2 -12   1    8.41    0.45
   2 -12   1    9.18    0.75
   3 -12   1    0.78    0.27
   4 -12   1   12.09    0.81
   5 -12   1    1.31    0.29
   6 -12   1   11.39    0.74
   7 -12   1   23.51    1.14
   2  11  -1   13.88    0.96
  -2 -11   1   14.72    0.93
   1  11  -1    0.41    0.24
  -1 -11   1    0.31    0.21
   0  11  -1   12.34    0.81
   0 -11   1   12.88    0.95
   0 -11   1   14.27    0.81
  -1  11  -1    7.36    0.58
   1 -11   1    7.38    0.67
   1 -11   1    7.88    0.54
  -2  11  -1   -0.01    0.14
   2 -11   1    0.16    0.19
   2 -11   1    0.10    0.11
   3 -11   1    8.41    0.65
   4 -11   1   62.22    2.47
   5 -11   1   20.06    1.02
   6 -11   1    2.17    0.30
   7 -11   1    4.03    0.38
   3  10  -1    1.48    0.38
   3  10  -1    1.29    0.34
  -3 -10   1    1.93    0.38
   2  10  -1    9.68    0.75
   2  10  -1    9.64    0.75
  -2 -10   1    9.42    0.70
   1  10  -1    0.26    0.20
  -1 -10   1    0.15    0.17
   0  10  -1    1.38    0.28
   0 -10   1    0.90    0.23
   0 -10   1    1.31    0.32
  -1  10  -1    7.19    0.54
   1 -10   1    6.71    0.60
   1 -10   1    7.93    0.52
  -2  10  -1   15.14    0.82
   2 -10   1   16.47    0.94
   2 -10   1   15.45    0.67
  -3  10  -1    1.02    0.23
   3 -10   1    0.79    0.23
   4 -10   1   54.45    2.15
   5 -10   1    0.22    0.15
   6 -10   1   21.10    0.97
   7 -10   1   11.79    0.62
   8 -10   1   10.61    0.54
   4   9  -1    0.79    0.30
   4   9  -1    0.96    0.34
   3   9  -1    3.40    0.45
   3   9  -1    2.46    0.42
  -3  -9   1    2.86    0.39
   2   9  -1    5.37    0.54
   2   9  -1    7.11    0.59
  -2  -9   1    5.71    0.51
   1   9  -1    1.56    0.30
   1   9  -1    2.06    0.32
  -1  -9   1    1.91    0.30
  -1  -9   1    1.52    0.35
   0   9  -1   33.11    1.49
   0   9  -1   32.56    1.40
   0  -9   1   31.84    1.53
   0  -9   1   33.56    1.38
  -1   9  -1   52.45    1.97
   1  -9   1   53.56    1.93
   1  -9   1   50.65    2.14
  -2   9  -1   41.42    1.60
   2  -9   1   42.37    1.73
   2  -9   1   39.06    1.43
  -3   9  -1   20.39    0.92
   3  -9   1   19.70    0.98
  -4   9  -1   66.77    2.36
   4  -9   1   65.30    2.44
   5  -9   1   11.80    0.63
   6  -9   1    3.41    0.29
   7  -9   1   11.86    0.57
   8  -9   1    7.88    0.40
   5   8  -1    3.76    0.47
   5   8  -1    3.63    0.55
   4   8  -1    4.78    0.51
   4   8  -1    4.74    0.57
   3   8  -1   18.14    1.17
   3   8  -1   20.09    1.06
   3   8  -1   18.04    1.05
   3   8  -1   20.07    1.04
  -3  -8   1   18.88    1.00
   2   8  -1   11.31    0.74
   2   8  -1   12.19    0.77
   2   8  -1   13.32    0.79
   2   8  -1   11.34    0.86
  -2  -8   1   13.69    0.76
   1   8  -1    0.48    0.20
   1   8  -1    0.77    0.23
   1   8  -1    0.25    0.16
   1   8  -1    1.43    0.32
  -1  -8   1    0.46    0.20
  -1  -8   1    0.59    0.19
   0   8  -1    0.23    0.15
   0   8  -1    0.61    0.20
   0   8  -1   -0.09    0.09
   0  -8   1    0.21    0.12
   0  -8   1    0.13    0.13
  -1   8  -1    0.36    0.15
   1  -8   1    0.65    0.16
   1  -8   1    0.47    0.18
  -2   8  -1    7.80    0.46
   2  -8   1    7.44    0.50
   2  -8   1    6.90    0.34
   2  -8   1    5.71    0.32
  -3   8  -1   53.30    1.92
   3  -8   1   53.09    2.01
  -4   8  -1  138.24    4.47
   4  -8   1  133.73    4.62
  -5   8  -1   17.80    0.82
   5  -8   1   17.01    0.76
   6  -8   1    9.02    0.45
   7  -8   1   20.40    0.80
   6   7  -1    7.75    0.81
   6   7  -1    8.10    0.63
   5   7  -1   14.55    0.87
   5   7  -1   13.39    0.97
   4   7  -1    3.46    0.50
   4   7  -1    4.73    0.47
   4   7  -1    4.65    0.53
   3   7  -1   39.01    1.91
   3   7  -1   40.73    1.70
   3   7  -1   41.16    1.72
   3   7  -1   41.42    1.77
  -3  -7   1   42.99    1.70
   2   7  -1   16.12    0.87
   2   7  -1   16.44    0.88
   2   7  -1   16.83    0.87
   2   7  -1   16.30    1.00
  -2  -7   1   16.01    0.83
   1   7  -1    7.53    0.52
   1   7  -1    8.14    0.54
   1   7  -1    7.45    0.54
   1   7  -1    8.46    0.63
  -1  -7   1    9.12    0.61
  -1  -7   1    8.79    0.53
   0   7  -1   48.07    1.87
   0   7  -1   47.69    1.82
   0   7  -1   48.68    1.79
   0  -7   1   48.42    1.94
   0  -7   1   49.08    1.78
  -1   7  -1  242.95    7.54
  -1   7  -1  234.48    7.59
   1  -7   1  229.37    7.51
   1  -7   1  240.03    7.94
  -2   7  -1   89.58    2.80
   2  -7   1   83.08    2.65
   2  -7   1   76.63    2.94
   2  -7   1   75.54    2.63
   2  -7   1   87.48    2.95
  -3   7  -1    2.71    0.25
   3  -7   1    3.16    0.26
   3  -7   1    2.14    0.24
  -4   7  -1   50.58    1.71
   4  -7   1   46.85    1.70
   4  -7   1   43.98    1.70
   5  -7   1    4.16    0.27
   5  -7   1    4.57    0.27
   6  -7   1    3.36    0.32
   6  -7   1    3.06    0.20
   6  -7   1    3.37    0.21
   7  -7   1   34.87    1.44
   6   6  -1    0.62    0.23
   6   6  -1    0.72    0.32
   6   6  -1    0.81    0.35
   6   6  -1    0.46    0.29
   5   6  -1    5.56    0.61
   5   6  -1    5.39    0.49
   5   6  -1    5.89    0.62
   4   6  -1   12.47    0.85
   4   6  -1   11.71    0.85
   4   6  -1   11.84    0.73
   4   6  -1   12.86    0.84
   3   6  -1   34.10    1.44
   3   6  -1   32.48    1.62
   3   6  -1   35.88    1.59
   3   6  -1   34.46    1.50
   3   6  -1   33.80    1.44
  -3  -6   1   36.02    1.44
   2   6  -1   18.09    0.93
   2   6  -1   21.19    1.05
   2   6  -1   20.71    0.97
   2   6  -1   21.16    1.04
   2   6  -1   20.83    0.96
   2   6  -1   20.02    1.09
  -2  -6   1   20.19    1.02
  -2  -6   1   19.97    0.92
   1   6  -1    7.31    0.51
   1   6  -1    7.78    0.57
   1   6  -1    7.21    0.48
   1   6  -1    7.96    0.48
   1   6  -1    8.97    0.51
   1   6  -1    7.45    0.52
  -1  -6   1    7.47    0.46
  -1  -6   1    7.56    0.52
   0   6  -1   63.79    2.22
   0   6  -1   62.23    2.30
   0   6  -1   62.04    2.17
   0   6  -1   61.80    2.26
   0  -6   1   63.06    2.33
   0  -6   1   61.90    2.17
  -1   6  -1   19.90    0.83
  -1   6  -1   18.39    0.79
  -1   6  -1   20.11    0.82
   1  -6   1   18.12    0.75
   1  -6   1   17.06    0.86
   1  -6   1   20.46    0.88
  -2   6  -1   10.19    0.47
   2  -6   1    8.16    0.32
   2  -6   1    8.46    0.32
   2  -6   1    9.43    0.48
   2  -6   1    8.12    0.48
  -3   6  -1   88.71    2.80
   3  -6   1   86.80    2.88
   3  -6   1   77.16    2.87
   4  -6   1  146.17    5.10
   4  -6   1  164.41    5.12
   5  -6   1   61.26    2.07
   5  -6   1   63.76    2.09
   5  -6   1   60.54    2.16
  -6   6  -1   10.11    0.83
   6  -6   1    9.90    0.58
   7  -6   1   22.72    0.84
   7  -6   1   21.41    1.04
   7  -6   1   23.06    0.82
   8  -6   1    0.55    0.23
   8  -6   1    0.97    0.15
   9  -6   1    2.75    0.26
   7   5  -1    0.90    0.34
   7   5  -1    0.56    0.30
   7   5  -1    0.38    0.29
   7   5  -1    0.77    0.18
   6   5  -1    1.33    0.35
   6   5  -1    2.51    0.46
   6   5  -1    1.19    0.25
  -6  -5   1    1.43    0.30
   5   5  -1   11.38    0.79
   5   5  -1   10.36    0.77
   5   5  -1   10.26    0.65
   5   5  -1   10.35    0.79
  -5  -5   1    9.23    0.67
   4   5  -1    1.92    0.33
   4   5  -1    1.97    0.28
   4   5  -1    2.05    0.34
   4   5  -1    1.84    0.32
   4   5  -1    2.17    0.30
  -4  -5   1    2.20    0.29
   3   5  -1   71.44    2.72
   3   5  -1   72.13    2.54
   3   5  -1   71.40    2.61
   3   5  -1   69.50    2.55
   3   5  -1   69.60    2.81
  -3  -5   1   70.76    2.86
  -3  -5   1   71.26    2.53
   2   5  -1  231.44    7.36
   2   5  -1  223.39    7.41
   2   5  -1  234.28    7.73
   2   5  -1  228.85    7.37
   2   5  -1  229.41    7.98
   2   5  -1  229.76    7.91
  -2  -5   1  228.57    7.70
  -2  -5   1  225.37    7.34
   1   5  -1    5.89    0.43
   1   5  -1    6.02    0.39
   1   5  -1    6.05    0.43
   1   5  -1    5.83    0.43
   1   5  -1    6.27    0.40
   1   5  -1    6.22    0.41
  -1  -5   1    6.04    0.38
  -1  -5   1    6.42    0.43
   0   5  -1  112.17    3.64
   0   5  -1  113.42    3.85
   0   5  -1  110.38    3.68
   0  -5   1  110.06    3.66
   0  -5   1  114.54    3.87
  -1   5  -1  166.93    5.41
  -1   5  -1  163.64    5.17
   1  -5   1  162.00    5.44
   1  -5   1  159.12    5.16
  -2   5  -1   82.83    2.60
   2  -5   1   73.57    2.70
   2  -5   1   80.64    2.70
   3  -5   1   75.16    2.47
   3  -5   1   71.57    2.47
   4  -5   1   99.76    3.28
   4  -5   1  100.96    3.29
   4  -5   1   98.98    3.27
   5  -5   1    4.21    0.32
  -6   5  -1   46.91    2.28
   6  -5   1   44.20    1.52
   6  -5   1   43.57    1.51
   6  -5   1   43.88    1.70
   7  -5   1   16.81    0.68
   7  -5   1   15.01    0.84
   8  -5   1    9.80    0.53
   8  -5   1   10.34    0.71
   9  -5   1    1.61    0.24
   9  -5   1    1.43    0.34
   7   4  -1   13.23    0.96
   7   4  -1   12.36    0.99
   6   4  -1   13.19    0.91
   6   4  -1   13.76    0.97
   6   4  -1   14.11    0.71
  -6  -4   1   13.89    0.85
   5   4  -1   12.04    0.79
   5   4  -1    9.87    0.75
   5   4  -1   10.96    0.74
   5   4  -1   11.65    0.64
  -5  -4   1   11.29    0.71
   4   4  -1    0.40    0.19
   4   4  -1   -0.04    0.09
   4   4  -1    0.24    0.15
   4   4  -1    0.16    0.12
   4   4  -1    0.33    0.17
  -4  -4   1    0.34    0.14
   3   4  -1   86.64    2.96
   3   4  -1   82.50    2.87
   3   4  -1   84.02    3.06
   3   4  -1   80.40    2.88
   3   4  -1   80.42    3.08
   3   4  -1   83.65    3.17
  -3  -4   1   88.28    3.28
  -3  -4   1   82.07    2.85
  -3  -4   1   82.11    3.00
   2   4  -1   14.34    0.76
   2   4  -1   13.50    0.71
   2   4  -1   14.02    0.68
   2   4  -1   13.69    0.65
   2   4  -1   12.93    0.69
  -2  -4   1   13.11    0.63
  -2  -4   1   13.20    0.69
  -2  -4   1   13.68    0.69
   1   4  -1   38.56    1.44
   1   4  -1   37.41    1.46
   1   4  -1   37.25    1.35
   1   4  -1   36.91    1.34
   1   4  -1   36.67    1.37
  -1  -4   1   36.37    1.33
  -1  -4   1   34.86    1.41
   0   4  -1  527.85   16.18
   0   4  -1  519.73   16.27
   0   4  -1  525.63   16.89
   0  -4   1  535.38   16.93
   0  -4   1  494.76   16.67
  -1   4  -1  464.22   13.75
  -1   4  -1  472.37   14.35
   1  -4   1  439.18   14.41
   1  -4   1  433.39   14.37
   1  -4   1  385.38   14.31
   1  -4   1  455.83   14.37
  -2   4  -1   21.51    0.76
   2  -4   1   19.32    0.76
   2  -4   1   20.78    0.77
   3  -4   1   99.88    3.25
   3  -4   1  101.92    3.33
   3  -4   1  101.80    3.32
  -4   4  -1  411.09   13.38
   4  -4   1  436.18   13.21
  -5   4  -1   35.85    1.36
  -5   4  -1   34.56    1.76
   5  -4   1   33.69    1.34
   5  -4   1   34.84    1.20
   5  -4   1   34.72    1.19
  -6   4  -1   44.11    2.12
   6  -4   1   40.24    1.47
   6  -4   1   41.60    1.65
   6  -4   1   42.97    1.50
   7  -4   1   50.98    2.00
   7  -4   1   49.73    1.83
   8  -4   1   12.91    0.68
   8  -4   1   12.20    0.82
   9  -4   1    0.11    0.16
   9  -4   1    0.01    0.20
   8   3  -1    1.64    0.39
   8   3  -1    2.14    0.49
   7   3  -1    0.49    0.25
   7   3  -1    0.09    0.22
   6   3  -1    3.74    0.40
   6   3  -1    3.68    0.28
   6   3  -1    3.57    0.48
   6   3  -1    3.71    0.44
   5   3  -1    6.63    0.57
   5   3  -1    6.50    0.42
   5   3  -1    6.56    0.47
   5   3  -1    6.47    0.51
   5   3  -1    6.86    0.55
  -5  -3   1    6.89    0.48
   4   3  -1    1.08    0.25
   4   3  -1    1.36    0.21
   4   3  -1    1.34    0.25
   4   3  -1    1.45    0.24
   4   3  -1    1.26    0.19
  -4  -3   1    1.77    0.22
  -4  -3   1    1.52    0.21
   3   3  -1  104.14    3.83
   3   3  -1  104.69    3.77
   3   3  -1  108.11    3.61
   3   3  -1  100.34    3.54
   3   3  -1  108.64    3.74
   3   3  -1  104.94    3.51
  -3  -3   1  104.93    3.52
  -3  -3   1  108.40    4.03
  -3  -3   1  107.84    3.68
  -3  -3   1  106.31    3.50
   2   3  -1  571.07   19.22
   2   3  -1  567.52   21.43
   2   3  -1  612.22   18.52
   2   3  -1  603.26   18.38
   2   3  -1  614.53   19.91
   2   3  -1  588.01   19.81
   2   3  -1  595.38   18.66
  -2  -3   1  600.88   18.48
  -2  -3   1  592.43   19.27
  -2  -3   1  600.62   18.58
  -2  -3   1  563.38   22.55
   1   3  -1  123.37    3.97
   1   3  -1  133.82    5.23
   1   3  -1  123.47    4.01
   1   3  -1  119.19    4.26
   1   3  -1  123.12    4.16
   1   3  -1  123.86    3.95
  -1  -3   1  119.51    3.95
  -1  -3   1  120.05    4.14
   0   3  -1   61.61    1.97
   0   3  -1   61.72    2.12
   0   3  -1   60.03    2.01
   0   3  -1   58.94    1.93
   0   3  -1   59.58    2.05
   0  -3   1   59.35    1.95
   0  -3   1   59.83    2.06
   0  -3   1   54.46    2.06
  -1   3  -1  243.87    7.37
  -1   3  -1  235.64    7.69
   1  -3   1  241.31    7.70
   1  -3   1  223.94    7.70
   1  -3   1  234.77    7.39
   2  -3   1  231.74    7.25
   2  -3   1  235.01    7.61
   2  -3   1  233.31    7.59
  -3   3  -1  178.60    5.85
   3  -3   1  166.23    5.44
  -4   3  -1  721.93   22.63
  -4   3  -1  782.38   29.39
   4  -3   1  746.07   22.51
   4  -3   1  676.65   23.95
   4  -3   1  689.40   23.87
  -5   3  -1   27.65    1.05
  -5   3  -1   26.76    1.38
   5  -3   1   23.82    1.08
   5  -3   1   27.58    0.98
   5  -3   1   25.65    0.96
  -6   3  -1   18.29    1.07
   6  -3   1   18.03    0.91
   6  -3   1   16.47    0.72
   6  -3   1   17.98    0.77
   7  -3   1   10.44    0.58
   7  -3   1    9.72    0.69
   8  -3   1    5.90    0.59
   8  -3   1    5.71    0.46
   9  -3   1   -0.01    0.16
   9  -3   1    0.12    0.22
   8   2  -1    0.29    0.27
   8   2  -1   -0.10    0.16
   7   2  -1   17.33    0.84
   7   2  -1   18.78    1.07
   7   2  -1   18.94    1.16
  -7  -2   1   16.95    1.30
   6   2  -1   44.49    1.96
   6   2  -1   46.05    1.82
   6   2  -1   45.16    1.92
  -6  -2   1   43.79    2.37
   5   2  -1   42.58    1.78
   5   2  -1   43.04    1.70
   5   2  -1   46.22    1.88
   5   2  -1   46.62    1.56
   5   2  -1   46.31    1.85
  -5  -2   1   41.96    2.26
  -5  -2   1   46.11    1.85
   4   2  -1    0.89    0.13
   4   2  -1    1.08    0.15
   4   2  -1    1.54    0.25
   4   2  -1    0.85    0.16
   4   2  -1    0.83    0.17
  -4  -2   1    0.90    0.14
  -4  -2   1    0.58    0.13
  -4  -2   1    0.89    0.24
   3   2  -1  219.44    7.06
   3   2  -1  221.98    7.53
   3   2  -1  202.50    7.26
   3   2  -1  222.52    6.97
   3   2  -1  229.88    7.34
   3   2  -1  212.88    7.04
  -3  -2   1  223.08    7.27
  -3  -2   1  230.01    7.03
  -3  -2   1  216.36    9.15
  -3  -2   1  221.32    8.06
   2   2  -1  203.34    7.07
   2   2  -1  221.16    8.67
   2   2  -1  214.39    7.12
   2   2  -1  203.91    6.66
   2   2  -1  205.59    6.90
   2   2  -1  207.89    6.62
   2   2  -1  203.48    7.59
   2   2  -1  204.40    6.59
   2   2  -1  203.91    6.87
  -2  -2   1  211.31    8.65
  -2  -2   1  209.32    6.88
  -2  -2   1  205.12    6.58
  -2  -2   1  216.70    7.66
  -2  -2   1  214.39    6.64
   1   2  -1  179.93    5.82
   1   2  -1  199.16    7.65
   1   2  -1  178.12    6.77
   1   2  -1  184.39    6.26
   1   2  -1  189.91    6.11
   1   2  -1  177.94    5.89
   1   2  -1  188.94    5.85
  -1  -2   1  190.01    6.80
  -1  -2   1  189.33    7.66
  -1  -2   1  183.36    5.83
  -1  -2   1  179.52    6.08
  -1  -2   1  185.56    5.89
   0   2  -1   32.45    1.15
   0   2  -1   33.54    1.21
   0   2  -1   33.47    1.10
   0   2  -1   34.98    1.18
   0  -2   1   34.35    1.18
   0  -2   1   33.65    1.11
   0  -2   1   32.45    1.18
   0  -2   1   33.72    1.21
  -1   2  -1  653.00   21.77
  -1   2  -1  632.65   22.43
   1  -2   1  639.28   20.75
   1  -2   1  697.65   21.95
   1  -2   1  628.68   21.87
  -2   2  -1  937.19   31.94
   2  -2   1  921.96   31.16
   2  -2   1  954.23   30.10
   2  -2   1  918.26   31.03
  -3   2  -1   26.80    1.22
  -3   2  -1   25.60    0.93
   3  -2   1   26.34    0.89
   3  -2   1   23.18    0.94
   3  -2   1   25.33    0.89
  -4   2  -1  241.62    9.93
  -4   2  -1  242.25    7.67
   4  -2   1  238.21    7.68
   4  -2   1  250.39    7.90
   4  -2   1  237.48    7.87
  -5   2  -1   56.88    2.55
  -5   2  -1   56.79    1.92
   5  -2   1   56.91    1.99
   5  -2   1   52.89    1.95
   5  -2   1   55.13    2.06
  -6   2  -1    6.42    0.55
   6  -2   1    5.97    0.41
   6  -2   1    5.81    0.48
   7  -2   1   46.05    1.84
   7  -2   1   47.65    1.99
   8  -2   1   52.11    2.09
   8  -2   1   49.32    2.19
   9  -2   1    2.10    0.46
   9  -2   1    2.93    0.40
   8   1  -1    4.03    0.56
   8   1  -1    3.67    0.46
   7   1  -1    1.97    0.32
   7   1  -1    1.16    0.33
  -7  -1   1    1.90    0.41
   6   1  -1   16.41    0.99
   6   1  -1   17.95    0.94
   6   1  -1   17.99    0.78
  -6  -1   1   18.11    1.19
   5   1  -1   80.20    2.92
   5   1  -1   85.18    3.01
   5   1  -1   78.70    2.85
   5   1  -1   83.91    2.95
   5   1  -1   80.32    2.99
  -5  -1   1   87.09    2.81
  -5  -1   1   81.27    3.76
   4   1  -1   10.45    0.41
   4   1  -1    9.93    0.52
   4   1  -1   10.88    0.52
   4   1  -1    9.99    0.53
   4   1  -1   10.58    0.57
   4   1  -1   10.06    0.41
   4   1  -1    9.86    0.53
  -4  -1   1   11.10    0.51
  -4  -1   1   10.90    0.48
  -4  -1   1    9.53    0.71
   3   1  -1  189.66    6.14
   3   1  -1  189.84    6.26
   3   1  -1  201.53    6.65
   3   1  -1  202.71    6.49
   3   1  -1  204.13    8.17
   3   1  -1  192.16    6.14
   3   1  -1  185.36    6.61
   3   1  -1  191.13    6.45
  -3  -1   1  199.93    6.24
  -3  -1   1  196.28    8.13
  -3  -1   1  194.82    7.12
  -3  -1   1  201.21    6.66
   2   1  -1  121.51    4.56
   2   1  -1  144.36    4.74
   2   1  -1  138.09    4.45
   2   1  -1  135.21    4.37
   2   1  -1  140.75    4.60
   2   1  -1  148.19    5.80
   2   1  -1  134.14    4.43
  -2  -1   1  136.93    4.72
  -2  -1   1  137.98    5.06
  -2  -1   1  144.15    5.78
  -2  -1   1  141.64    4.43
  -2  -1   1  140.61    4.57
   1   1  -1  235.06    7.36
   1   1  -1  238.31    7.43
   1   1  -1  210.36    7.47
   1   1  -1  251.50    9.64
   1   1  -1  213.46    8.89
   1   1  -1  234.01    7.89
   1   1  -1  238.90    7.70
  -1  -1   1  253.48    9.66
  -1  -1   1  230.02    8.91
  -1  -1   1  247.06    7.68
  -1  -1   1  238.86    7.93
  -1  -1   1  233.70    7.44
   0   1  -1    0.53    0.05
   0   1  -1    0.80    0.06
   0   1  -1    0.38    0.05
   0   1  -1    0.79    0.06
   0  -1   1    0.40    0.05
   0  -1   1    0.60    0.07
   0  -1   1    0.57    0.06
   0  -1   1    0.45    0.04
   0  -1   1    0.37    0.05
   0  -1   1    0.60    0.06
  -1   1  -1  181.68    6.43
  -1   1  -1  177.28    6.18
   1  -1   1  168.03    6.27
   1  -1   1  178.45    5.97
   1  -1   1  168.74    5.93
   1  -1   1  184.52    6.33
   1  -1   1  188.53    5.85
  -2   1  -1  279.00   11.10
  -2   1  -1  273.27    8.60
  -2   1  -1  279.98    9.14
   2  -1   1  269.63    8.50
   2  -1   1  278.95    8.89
   2  -1   1  253.51    9.31
   2  -1   1  290.38   11.11
   2  -1   1  254.09    9.50
  -3   1  -1   99.32    3.21
  -3   1  -1  101.77    4.19
   3  -1   1   98.06    3.39
   3  -1   1  101.68    3.35
   3  -1   1   99.69    3.39
   3  -1   1   96.46    3.20
   3  -1   1   97.88    3.28
   3  -1   1  105.81    4.21
   3  -1   1   99.95    3.32
  -4   1  -1  325.48   10.14
  -4   1  -1  328.26   13.16
   4  -1   1  315.82   10.17
   4  -1   1  333.71   13.19
   4  -1   1  334.88   10.55
   4  -1   1  321.23   10.20
   4  -1   1  322.22   10.80
   4  -1   1  323.28   10.51
   4  -1   1  300.98   10.79
  -5   1  -1   78.81    2.55
  -5   1  -1   79.72    3.44
   5  -1   1   76.25    2.57
   5  -1   1   79.21    2.76
   5  -1   1   76.92    2.77
   5  -1   1   72.80    2.69
  -6   1  -1    0.17    0.16
   6  -1   1    0.21    0.13
   6  -1   1    0.16    0.16
   7  -1   1    9.34    0.64
   7  -1   1    9.17    0.72
   8  -1   1    2.22    0.43
   8  -1   1    2.44    0.37
   9  -1   1    1.68    0.36
   9  -1   1    2.53    0.50
   9   0  -1   12.40    1.01
   9   0  -1   11.24    0.83
   8   0  -1    3.57    0.43
   8   0  -1    3.91    0.55
   7   0  -1    0.85    0.23
   7   0  -1    0.83    0.29
  -7   0   1    0.88    0.30
   6   0  -1   18.11    0.87
   6   0  -1   18.24    1.01
   6   0  -1   19.29    0.92
  -6   0   1   18.29    1.18
   5   0  -1   52.16    1.94
   5   0  -1   51.29    1.89
   5   0  -1   52.34    2.01
   5   0  -1   50.45    1.89
   5   0  -1   50.30    1.79
  -5   0   1   51.67    2.49
  -5   0   1   54.11    1.85
   4   0  -1    0.91    0.14
   4   0  -1    0.62    0.13
   4   0  -1    0.40    0.14
   4   0  -1    0.85    0.10
   4   0  -1    0.83    0.13
  -4   0   1    0.92    0.14
  -4   0   1    0.86    0.20
  -4   0   1    0.73    0.13
   3   0  -1  385.72   12.28
   3   0  -1  399.83   12.66
   3   0  -1  418.81   15.89
   3   0  -1  388.70   12.21
   3   0  -1  367.14   13.42
   3   0  -1  360.06   13.02
   3   0  -1  378.68   13.43
  -3   0   1  380.93   13.21
  -3   0   1  408.01   12.28
  -3   0   1  404.61   15.86
   2   0  -1  347.70   13.15
   2   0  -1  307.34   11.40
   2   0  -1  330.16   10.47
   2   0  -1  296.29   11.26
   2   0  -1  336.65   10.19
   2   0  -1  327.72   10.04
   2   0  -1  309.92   11.26
  -2   0   1  315.36   13.08
  -2   0   1  309.32   11.36
  -2   0   1  334.25   10.13
   1   0  -1   -0.18    0.04
   1   0  -1   -0.02    0.05
   1   0  -1   -0.26    0.08
   1   0  -1   -0.20    0.03
  -1   0   1   -0.22    0.05
  -1   0   1   -0.24    0.04
  -1   0   1   -0.26    0.08
   0   0  -1    6.21    0.26
   0   0  -1    6.10    0.27
   0   0  -1    6.32    0.28
   0   0  -1    6.00    0.28
   0   0  -1    6.86    0.27
   0   0   1    6.01    0.26
   0   0   1    6.75    0.26
   0   0   1    6.57    0.28
   0   0   1    6.19    0.28
   0   0   1    6.84    0.27
  -1   0  -1  106.44    3.55
  -1   0  -1  100.66    3.43
  -1   0  -1  105.34    3.83
   1   0   1  106.47    3.55
   1   0   1  101.77    3.29
   1   0   1   99.42    3.29
   1   0   1  105.02    3.45
   1   0   1  107.82    4.31
  -2   0  -1  287.69   12.84
  -2   0  -1  289.23    9.48
  -2   0  -1  287.27    9.53
  -2   0  -1  301.01    9.83
   2   0   1  287.65    9.17
   2   0   1  301.74   11.90
   2   0   1  301.03    9.55
   2   0   1  308.06    9.61
   2   0   1  265.82    9.42
   2   0   1  293.07    9.17
   2   0   1  303.58    9.83
  -3   0  -1    2.41    0.15
  -3   0  -1    2.66    0.26
   3   0   1    3.10    0.22
   3   0   1    2.65    0.16
   3   0   1    2.57    0.20
   3   0   1    3.02    0.17
   3   0   1    2.75    0.27
   3   0   1    2.33    0.19
   3   0   1    2.18    0.23
   3   0   1    2.75    0.16
   3   0   1    2.24    0.21
  -4   0  -1   60.51    1.93
  -4   0  -1   60.12    2.63
  -4   0  -1   60.68    2.19
   4   0   1   57.16    1.94
   4   0   1   53.95    2.07
   4   0   1   57.27    2.13
   4   0   1   56.90    2.11
   4   0   1   56.00    2.09
   4   0   1   59.16    2.14
   4   0   1   61.10    2.66
   4   0   1   57.79    1.86
  -5   0  -1   18.48    1.06
   5   0   1   17.46    0.77
   5   0   1   17.41    0.87
   5   0   1   18.12    0.72
   5   0   1   18.72    0.78
   5   0   1   18.01    0.95
  -6   0  -1    3.83    0.46
   6   0   1    3.92    0.40
   6   0   1    4.12    0.46
   6   0   1    3.70    0.26
   6   0   1    3.88    0.27
   7   0   1   16.86    1.05
   7   0   1   15.86    0.93
   8   0   1   16.43    1.02
   8   0   1   16.83    1.14
   9  -1  -1    0.03    0.22
   9  -1  -1    0.14    0.18
   8  -1  -1    0.32    0.19
   8  -1  -1    0.46    0.24
   7  -1  -1    6.32    0.48
   7  -1  -1    7.24    0.63
  -7   1   1    7.36    0.70
   6  -1  -1   44.28    1.73
   6  -1  -1   47.04    1.88
   6  -1  -1   46.81    1.75
  -6   1   1   44.17    2.29
   5  -1  -1  126.96    4.28
   5  -1  -1  122.42    4.22
   5  -1  -1  124.93    4.26
   5  -1  -1  124.60    4.29
  -5   1   1  131.01    4.21
  -5   1   1  126.34    5.50
  -5   1   1  131.85    4.39
   4  -1  -1   22.12    0.82
   4  -1  -1   21.11    0.89
   4  -1  -1   21.49    0.83
   4  -1  -1   21.33    0.93
  -4   1   1   22.92    0.89
  -4   1   1   20.90    1.17
  -4   1   1   21.51    0.85
   3  -1  -1  103.71    3.44
   3  -1  -1  101.27    3.45
   3  -1  -1  104.04    3.46
   3  -1  -1  104.47    3.47
  -3   1   1  104.42    3.45
  -3   1   1  110.52    3.57
  -3   1   1  107.47    4.49
   2  -1  -1   70.97    2.37
   2  -1  -1   70.94    2.44
   2  -1  -1   70.86    2.34
  -2   1   1   72.09    3.07
  -2   1   1   73.46    2.47
  -2   1   1   70.10    2.36
   1  -1  -1    4.52    0.23
   1  -1  -1    4.23    0.22
   1  -1  -1    4.57    0.19
   1  -1  -1    3.96    0.18
   1  -1  -1    4.41    0.19
  -1   1   1    4.01    0.17
  -1   1   1    4.15    0.23
  -1   1   1    4.98    0.20
   0  -1  -1  142.72    4.56
   0  -1  -1  147.82    4.76
   0  -1  -1  132.27    5.57
   0  -1  -1  150.22    5.16
   0  -1  -1  148.64    4.78
   0   1   1  154.45    4.78
   0   1   1  143.87    4.56
   0   1   1  142.95    5.32
   0   1   1  146.97    4.91
  -1  -1  -1  881.94   32.47
  -1  -1  -1  795.75   34.17
  -1  -1  -1  926.94   29.75
  -1  -1  -1  935.08   31.32
   1   1   1  959.54   31.80
   1   1   1 1000.00   31.77
   1   1   1  959.64   30.14
   1   1   1  792.49   33.92
   1   1   1  915.55   29.59
   1   1   1  959.63   30.84
  -2  -1  -1   16.80    0.72
  -2  -1  -1   17.49    0.78
  -2  -1  -1   19.18    0.76
   2   1   1   19.02    0.93
   2   1   1   17.49    0.73
   2   1   1   17.62    0.76
   2   1   1   18.10    0.69
   2   1   1   17.39    0.64
   2   1   1   18.68    0.78
   2   1   1   17.57    0.74
  -3  -1  -1   78.82    2.90
  -3  -1  -1   76.04    2.65
  -3  -1  -1   77.66    2.48
   3   1   1   71.16    2.65
   3   1   1   73.32    2.49
   3   1   1   76.82    2.76
   3   1   1   77.00    2.53
   3   1   1   78.43    2.72
   3   1   1   79.21    3.36
   3   1   1   75.75    2.63
  -4  -1  -1  102.02    3.35
  -4  -1  -1  107.87    3.91
   4   1   1  103.65    3.38
   4   1   1  105.72    3.59
   4   1   1  105.93    3.66
   4   1   1  100.82    3.37
   4   1   1  103.32    3.38
   4   1   1  103.49    3.70
   4   1   1  100.63    3.66
  -5  -1  -1   25.24    1.09
   5   1   1   25.08    1.15
   5   1   1   23.79    0.88
   5   1   1   23.84    1.07
   5   1   1   23.63    0.88
   5   1   1   23.42    1.17
   6   1   1   10.23    0.75
   6   1   1    9.19    0.56
   6   1   1   10.24    0.70
   7   1   1   17.31    1.03
   7   1   1   17.58    1.11
   7   1   1   16.16    0.77
   8   1   1    7.23    0.76
   8   1   1    6.32    0.65
   9  -2  -1   11.32    0.73
   9  -2  -1   11.75    0.91
   8  -2  -1    7.16    0.52
   8  -2  -1    7.89    0.69
   7  -2  -1    0.54    0.23
   7  -2  -1    0.49    0.15
  -7   2   1    0.67    0.27
   6  -2  -1   11.35    0.71
   6  -2  -1   11.63    0.58
   6  -2  -1   11.73    0.65
   6  -2  -1   12.45    0.57
  -6   2   1   12.64    0.90
   5  -2  -1   54.92    2.05
   5  -2  -1   52.28    2.00
   5  -2  -1   56.72    1.92
   5  -2  -1   52.65    1.89
  -5   2   1   58.55    1.96
  -5   2   1   57.02    2.00
  -5   2   1   52.38    2.61
   4  -2  -1   22.29    0.81
   4  -2  -1   23.17    0.96
   4  -2  -1   22.83    0.81
   4  -2  -1   23.14    0.96
  -4   2   1   22.08    1.24
  -4   2   1   24.34    0.84
  -4   2   1   23.64    0.96
   3  -2  -1  206.11    6.77
   3  -2  -1  211.41    6.68
  -3   2   1  215.61    8.77
  -3   2   1  212.47    6.77
   2  -2  -1  543.57   16.51
  -2   2   1  522.35   16.77
   1  -2  -1  209.04    6.80
   1  -2  -1  199.88    6.53
   1  -2  -1  215.57    6.81
   1  -2  -1  195.04    6.54
  -1   2   1  226.60    7.02
  -1   2   1  202.92    6.79
  -1   2   1  213.45    6.55
   0  -2  -1  150.77    4.96
   0  -2  -1  144.66    4.79
   0  -2  -1  139.07    4.79
   0  -2  -1  143.06    4.58
   0   2   1  146.76    4.60
   0   2   1  146.74    4.95
   0   2   1  145.84    4.80
  -1  -2  -1   26.90    1.10
  -1  -2  -1   26.30    0.98
  -1  -2  -1   26.47    1.04
  -1  -2  -1   28.80    1.12
   1   2   1   27.91    1.10
   1   2   1   26.60    1.01
   1   2   1   26.54    1.06
   1   2   1   26.56    0.99
  -2  -2  -1    7.05    0.40
  -2  -2  -1    6.71    0.39
  -2  -2  -1    6.17    0.42
  -2  -2  -1    6.39    0.36
   2   2   1    7.67    0.52
   2   2   1    6.80    0.42
   2   2   1    6.54    0.37
   2   2   1    6.85    0.36
   2   2   1    7.46    0.43
   2   2   1    6.52    0.33
   2   2   1    6.25    0.39
  -3  -2  -1   22.63    0.99
  -3  -2  -1   20.41    0.93
  -3  -2  -1   22.15    0.90
   3   2   1   22.01    1.00
   3   2   1   22.92    0.85
   3   2   1   24.01    1.25
   3   2   1   21.72    0.89
   3   2   1   20.65    0.99
   3   2   1   22.79    0.99
  -4  -2  -1  131.16    4.77
   4   2   1  128.37    4.30
   4   2   1  123.48    4.49
   4   2   1  127.17    4.43
   4   2   1  119.71    4.09
   4   2   1  123.45    4.12
  -5  -2  -1   22.13    1.03
   5   2   1   21.98    1.10
   5   2   1   20.04    1.03
   5   2   1   20.55    0.88
   5   2   1   19.88    1.09
   6   2   1    0.26    0.19
   6   2   1    0.17    0.20
   6   2   1    0.09    0.14
   6   2   1    0.25    0.10
   7   2   1    2.34    0.47
   7   2   1    1.19    0.33
   8   2   1    0.41    0.26
   8   2   1    0.94    0.38
   9  -3  -1    9.18    0.80
   9  -3  -1   10.00    0.63
   8  -3  -1    2.02    0.25
   8  -3  -1    2.46    0.39
   7  -3  -1    6.06    0.54
   7  -3  -1    6.54    0.40
  -7   3   1    7.41    0.71
   6  -3  -1   72.68    2.43
   6  -3  -1   69.42    2.61
   6  -3  -1   71.19    2.44
  -6   3   1   71.65    3.38
   5  -3  -1   79.09    2.56
   5  -3  -1   77.42    2.55
   5  -3  -1   76.72    2.70
  -5   3   1   74.72    3.53
   4  -3  -1   11.94    0.58
  -4   3   1   12.29    0.81
  -4   3   1   10.68    0.59
   3  -3  -1  105.83    3.44
  -3   3   1  105.19    3.53
   2  -3  -1  248.77    7.97
   2  -3  -1  243.46    7.67
   2  -3  -1  244.24    7.96
  -2   3   1  242.24    7.81
   1  -3  -1    0.70    0.10
   1  -3  -1    0.85    0.08
  -1   3   1    0.79    0.12
  -1   3   1    0.68    0.09
  -1   3   1    0.67    0.11
   0  -3  -1  237.48    7.78
   0  -3  -1  254.55    8.14
   0   3   1  248.13    7.81
   0   3   1  244.87    7.81
   0   3   1  244.22    7.79
   0   3   1  256.43    8.41
   0   3   1  251.25    8.15
  -1  -3  -1  475.29   20.43
  -1  -3  -1  542.25   17.26
  -1  -3  -1  541.30   16.63
   1   3   1  544.60   16.61
   1   3   1  546.97   17.29
   1   3   1  532.21   17.80
  -2  -3  -1  363.33   13.89
  -2  -3  -1  386.85   12.48
  -2  -3  -1  370.14   11.95
   2   3   1  374.75   12.88
   2   3   1  386.27   11.96
   2   3   1  394.69   12.53
   2   3   1  377.00   11.99
   2   3   1  393.58   11.99
  -3  -3  -1   44.61    1.75
  -3  -3  -1   47.16    1.87
  -3  -3  -1   46.01    1.66
   3   3   1   44.97    1.61
   3   3   1   45.63    1.74
   3   3   1   42.15    1.74
   3   3   1   45.91    1.82
   3   3   1   42.22    1.82
   3   3   1   44.50    1.65
  -4  -3  -1   91.84    3.55
   4   3   1   86.93    3.03
   4   3   1   91.12    3.36
   4   3   1   93.88    3.27
   4   3   1   93.98    3.11
   4   3   1   83.66    3.37
  -5  -3  -1    1.67    0.26
   5   3   1    1.65    0.24
   5   3   1    2.72    0.41
   5   3   1    1.67    0.32
   5   3   1    1.44    0.28
  -6  -3  -1   14.44    0.86
   6   3   1   15.10    1.00
   6   3   1   13.62    0.87
   6   3   1   15.22    0.72
   6   3   1   12.60    0.92
   7   3   1   14.68    1.04
   7   3   1   14.48    1.08
   9  -4  -1    4.63    0.55
   9  -4  -1    5.43    0.41
   8  -4  -1    3.93    0.31
   8  -4  -1    4.40    0.48
   7  -4  -1    2.17    0.33
   7  -4  -1    2.20    0.18
   7  -4  -1    1.88    0.18
  -7   4   1    2.40    0.43
   6  -4  -1   55.44    2.08
  -6   4   1   54.51    2.75
   5  -4  -1   59.00    2.10
  -5   4   1   56.89    2.81
   4  -4  -1   14.38    0.67
   3  -4  -1  165.89    5.51
   3  -4  -1  170.26    5.50
   3  -4  -1  170.32    5.38
  -3   4   1  167.51    5.53
   2  -4  -1  146.58    5.03
   2  -4  -1  158.07    5.03
  -2   4   1  152.42    4.88
   1  -4  -1   16.72    0.73
   1  -4  -1   17.10    0.65
  -1   4   1   17.95    0.74
  -1   4   1   18.64    0.79
  -1   4   1   16.43    0.71
   0  -4  -1    8.24    0.45
   0  -4  -1    7.91    0.40
   0   4   1    7.53    0.42
   0   4   1    7.93    0.46
   0   4   1    7.88    0.44
   0   4   1    7.62    0.48
  -1  -4  -1   81.20    2.92
  -1  -4  -1   83.61    2.77
   1   4   1   81.71    2.95
   1   4   1   81.66    3.05
   1   4   1   81.73    2.80
   1   4   1   83.79    2.81
  -2  -4  -1    5.54    0.37
  -2  -4  -1    5.21    0.41
  -2  -4  -1    5.26    0.39
   2   4   1    5.56    0.36
   2   4   1    4.85    0.37
   2   4   1    5.23    0.43
   2   4   1    5.06    0.40
   2   4   1    5.18    0.43
  -3  -4  -1   14.45    0.74
  -3  -4  -1   14.78    0.80
   3   4   1   16.19    0.84
   3   4   1   15.79    0.87
   3   4   1   14.95    0.75
   3   4   1   15.47    0.71
   3   4   1   13.76    0.84
  -4  -4  -1   78.38    3.27
   4   4   1   85.22    2.92
   4   4   1   82.86    3.15
   4   4   1   82.53    3.04
   4   4   1   79.80    3.18
  -5  -4  -1    6.76    0.54
   5   4   1    6.42    0.58
   5   4   1    6.32    0.62
   5   4   1    6.28    0.48
   5   4   1    6.87    0.62
  -6  -4  -1    0.87    0.25
   6   4   1    0.62    0.20
   6   4   1    0.13    0.21
   6   4   1    0.12    0.21
  -7  -4  -1    0.45    0.24
   7   4   1    0.64    0.35
   7   4   1    0.55    0.16
   7   4   1    0.09    0.25
   9  -5  -1   19.33    0.84
   9  -5  -1   19.67    1.14
   9  -5  -1   20.17    0.85
   8  -5  -1   15.37    0.65
   8  -5  -1   15.94    0.92
   7  -5  -1    0.20    0.16
  -7   5   1    0.25    0.22
   6  -5  -1   17.36    0.88
  -6   5   1   18.83    1.25
   5  -5  -1   51.06    1.89
   4  -5  -1    0.76    0.09
   4  -5  -1    0.69    0.15
   4  -5  -1    0.79    0.09
   3  -5  -1  179.09    6.22
   3  -5  -1  191.64    6.22
  -3   5   1  197.55    6.08
   2  -5  -1  330.99   10.66
   2  -5  -1  299.81   10.66
  -2   5   1  325.15   10.26
  -2   5   1  350.50   11.02
   1  -5  -1   10.38    0.57
   1  -5  -1   11.13    0.50
  -1   5   1   11.72    0.62
  -1   5   1   11.95    0.59
  -1   5   1   10.95    0.55
   0  -5  -1   20.03    0.82
   0  -5  -1   20.48    0.90
   0   5   1   18.09    0.83
   0   5   1   19.68    0.87
   0   5   1   18.45    0.94
  -1  -5  -1  150.25    5.10
  -1  -5  -1  150.48    4.84
   1   5   1  147.33    4.87
   1   5   1  140.97    5.27
   1   5   1  148.98    4.88
   1   5   1  147.57    5.11
  -2  -5  -1  160.32    5.47
  -2  -5  -1  154.52    5.18
  -2  -5  -1  155.36    5.96
   2   5   1  159.54    5.51
   2   5   1  161.50    5.25
   2   5   1  156.10    5.23
   2   5   1  156.15    5.67
   2   5   1  158.21    5.20
  -3  -5  -1   16.32    0.85
  -3  -5  -1   16.74    0.92
   3   5   1   17.17    0.82
   3   5   1   19.49    1.02
   3   5   1   17.15    0.93
   3   5   1   17.77    0.89
   3   5   1   16.30    0.98
  -4  -5  -1   98.24    3.96
   4   5   1   95.12    3.83
   4   5   1  100.08    3.63
   4   5   1  104.25    3.53
   4   5   1   97.70    3.78
  -5  -5  -1    2.26    0.35
   5   5   1    2.29    0.42
   5   5   1    2.41    0.34
   5   5   1    1.89    0.40
   5   5   1    2.92    0.44
  -6  -5  -1    0.42    0.23
   6   5   1    0.83    0.33
   6   5   1    0.28    0.26
   6   5   1    0.51    0.22
   9  -6  -1    2.54    0.41
   8  -6  -1    0.29    0.19
   7  -6  -1    6.75    0.53
  -7   6   1    7.76    0.81
   6  -6  -1   46.97    1.82
   5  -6  -1  128.80    4.12
   5  -6  -1  124.23    4.16
   5  -6  -1  121.27    4.12
   4  -6  -1   16.64    0.68
   4  -6  -1   16.11    0.70
  -4   6   1   17.21    0.79
   3  -6  -1   72.04    2.47
   3  -6  -1   66.56    2.48
  -3   6   1   73.23    2.48
   2  -6  -1   48.93    1.96
   2  -6  -1   48.61    1.70
   2  -6  -1   53.31    1.72
   2  -6  -1   55.03    1.96
  -2   6   1   55.44    2.05
  -2   6   1   56.96    1.94
   1  -6  -1    3.79    0.28
   1  -6  -1    3.53    0.33
   1  -6  -1    3.74    0.35
  -1   6   1    4.11    0.33
  -1   6   1    4.32    0.34
  -1   6   1    3.52    0.35
  -1   6   1    4.27    0.35
  -1   6   1    4.47    0.34
   0  -6  -1   27.11    1.12
   0  -6  -1   28.74    1.24
   0   6   1   27.86    1.19
   0   6   1   28.99    1.32
   0   6   1   28.61    1.23
   0   6   1   27.45    1.17
  -1  -6  -1  145.17    4.82
  -1  -6  -1  149.12    5.11
   1   6   1  147.58    4.89
   1   6   1  142.18    4.85
   1   6   1  142.64    5.09
   1   6   1  148.65    4.88
   1   6   1  143.64    5.28
  -2  -6  -1   50.66    2.07
  -2  -6  -1   50.26    1.91
   2   6   1   49.42    1.97
   2   6   1   51.07    1.97
   2   6   1   46.68    2.13
   2   6   1   50.28    1.91
   2   6   1   51.36    2.10
  -3  -6  -1   17.21    0.91
   3   6   1   16.82    1.05
   3   6   1   17.16    0.87
   3   6   1   18.73    1.01
   3   6   1   17.90    0.94
   3   6   1   17.63    1.05
  -4  -6  -1    2.56    0.35
   4   6   1    3.68    0.42
   4   6   1    2.03    0.38
   4   6   1    2.10    0.39
  -5  -6  -1    3.21    0.42
   5   6   1    3.09    0.51
   5   6   1    3.34    0.41
   6   6   1    0.09    0.17
   6   6   1   -0.03    0.21
   8  -7  -1   15.60    0.91
   7  -7  -1    0.32    0.18
  -7   7   1    0.35    0.28
   6  -7  -1   22.26    1.00
   6  -7  -1   20.62    0.78
   6  -7  -1   19.11    0.79
   5  -7  -1   48.60    1.72
   5  -7  -1   46.00    1.73
  -5   7   1   50.39    1.86
   4  -7  -1    0.44    0.12
  -4   7   1    0.31    0.15
   3  -7  -1  141.94    4.94
  -3   7   1  150.08    4.84
   2  -7  -1  131.43    4.23
   2  -7  -1  122.58    4.20
   2  -7  -1  137.43    4.60
  -2   7   1  142.55    4.47
   1  -7  -1  118.58    3.97
   1  -7  -1  124.30    4.26
  -1   7   1  119.14    4.07
   0  -7  -1    0.11    0.14
   0  -7  -1    0.16    0.12
   0   7   1    0.08    0.14
   0   7   1    0.25    0.15
   0   7   1    0.09    0.15
  -1  -7  -1   65.49    2.53
  -1  -7  -1   61.97    2.32
   1   7   1   61.58    2.38
   1   7   1   62.17    2.61
   1   7   1   62.89    2.38
   1   7   1   65.09    2.38
  -2  -7  -1   21.38    1.03
   2   7   1   21.00    1.03
   2   7   1   21.23    1.07
   2   7   1   20.54    1.19
   2   7   1   19.63    1.06
  -3  -7  -1    4.89    0.48
   3   7   1    5.43    0.55
   3   7   1    4.22    0.46
   3   7   1    3.77    0.51
   4   7   1   34.07    1.61
   4   7   1   35.09    1.72
   4   7   1   37.89    1.86
   5   7   1   18.71    1.24
   5   7   1   20.42    1.12
   8  -8  -1    4.99    0.50
   7  -8  -1    0.20    0.09
   6  -8  -1   23.30    0.97
  -6   8   1   26.68    1.18
   5  -8  -1   68.48    2.50
  -5   8   1   72.91    2.58
   4  -8  -1   11.53    0.61
  -4   8   1   11.02    0.66
   3  -8  -1   13.39    0.72
  -3   8   1   13.84    0.76
   2  -8  -1   31.54    1.16
   2  -8  -1   32.28    1.40
  -2   8   1   33.69    1.39
   1  -8  -1    6.75    0.54
   1  -8  -1    7.22    0.45
  -1   8   1    5.80    0.48
   0  -8  -1   11.17    0.64
   0  -8  -1   10.88    0.73
   0   8   1   10.14    0.68
  -1  -8  -1   64.55    2.35
  -1  -8  -1   62.54    2.55
   1   8   1   61.06    2.39
   1   8   1   61.15    2.41
   1   8   1   61.32    2.40
  -2  -8  -1   24.44    1.19
   2   8   1   24.38    1.24
   2   8   1   24.36    1.20
   2   8   1   25.59    1.27
  -3  -8  -1    0.67    0.25
   3   8   1    0.94    0.31
   3   8   1    0.41    0.24
   4   8   1    0.09    0.20
   4   8   1    0.00    0.20
   8  -9  -1    5.65    0.32
   7  -9  -1    0.47    0.13
   6  -9  -1   20.01    0.88
  -6   9   1   19.19    1.01
   5  -9  -1   36.84    1.50
  -5   9   1   39.16    1.61
   4  -9  -1    2.24    0.28
  -4   9   1    2.68    0.34
   3  -9  -1    2.95    0.35
  -3   9   1    3.86    0.40
   2  -9  -1   34.34    1.57
   2  -9  -1   36.51    1.29
  -2   9   1   34.98    1.51
   1  -9  -1   23.14    1.00
   1  -9  -1   21.75    1.16
  -1   9   1   21.88    1.10
   0  -9  -1    0.50    0.20
   0  -9  -1    0.34    0.22
   0   9   1    0.50    0.22
  -1  -9  -1   14.59    0.83
   1   9   1   13.81    0.89
  -2  -9  -1    2.59    0.36
   2   9   1    2.38    0.40
   2   9   1    1.97    0.38
  -3  -9  -1    0.22    0.21
   3   9   1   -0.07    0.17
   3   9   1    0.31    0.24
   8 -10  -1    9.66    0.52
   7 -10  -1    1.42    0.22
   6 -10  -1    0.79    0.19
   5 -10  -1    4.48    0.41
  -5  10   1    5.01    0.48
   4 -10  -1    0.68    0.21
  -4  10   1    0.79    0.25
   3 -10  -1    8.70    0.64
  -3  10   1    8.91    0.65
   2 -10  -1   23.40    1.25
   2 -10  -1   25.10    0.97
  -2  10   1   25.13    1.22
   1 -10  -1    7.92    0.53
   1 -10  -1    5.98    0.60
  -1  10   1    7.67    0.61
   0 -10  -1    2.89    0.36
   0 -10  -1    2.90    0.45
   0  10   1    2.02    0.36
  -1 -10  -1    1.37    0.31
   1  10   1    0.85    0.30
  -2 -10  -1    1.29    0.31
   2  10   1    1.48    0.37
   7 -11  -1    1.62    0.27
   6 -11  -1   11.22    0.70
   5 -11  -1   13.55    0.82
   4 -11  -1    6.57    0.56
  -4  11   1    5.76    0.55
   3 -11  -1    2.34    0.38
  -3  11   1    2.78    0.40
   2 -11  -1    4.70    0.53
   2 -11  -1    3.83    0.29
  -2  11   1    3.82    0.45
   1 -11  -1    0.15    0.16
   1 -11  -1    0.32    0.23
  -1  11   1    0.03    0.17
   0 -11  -1    5.31    0.49
   0  11   1    4.27    0.52
  -1 -11  -1    8.26    0.65
   1  11   1    7.77    0.71
   5 -12  -1    1.47    0.32
   4 -12  -1    0.29    0.23
   3 -12  -1    8.56    0.73
   2 -12  -1   16.09    1.09
   2 -12  -1   16.73    0.68
  -2  12   1   18.56    1.06
   1 -12  -1    3.13    0.51
   1 -12  -1    2.95    0.35
  -1  12   1    2.75    0.43
   1 -13   2    2.02    0.30
   2 -13   2    8.75    0.45
   2 -13   2    9.91    0.83
   3 -13   2    0.20    0.24
   4 -13   2    9.44    0.75
   5 -13   2    8.38    0.69
   1  12  -2    2.24    0.40
  -1 -12   2    1.44    0.33
   0 -12   2    1.77    0.32
   1 -12   2    2.12    0.30
   1 -12   2    2.06    0.41
   2 -12   2    2.19    0.22
   2 -12   2    2.25    0.40
   3 -12   2    1.65    0.34
   4 -12   2    0.21    0.20
   5 -12   2    1.17    0.29
   6 -12   2    4.53    0.45
   7 -12   2    4.83    0.46
   2  11  -2    0.59    0.27
  -2 -11   2    0.73    0.27
   1  11  -2    0.29    0.21
  -1 -11   2    0.59    0.24
   0  11  -2    2.26    0.34
   0 -11   2    2.56    0.35
   0 -11   2    1.93    0.40
  -1  11  -2   41.77    1.71
   1 -11   2   39.69    1.91
   1 -11   2   44.38    1.68
   2 -11   2   14.02    0.90
   2 -11   2   13.50    0.63
   3 -11   2    1.25    0.29
   4 -11   2    1.18    0.26
   5 -11   2   17.19    0.92
   6 -11   2    8.02    0.56
   7 -11   2    3.47    0.35
   8 -11   2   18.24    0.87
   3  10  -2    4.84    0.57
   3  10  -2    5.10    0.56
  -3 -10   2    4.66    0.51
   2  10  -2    7.56    0.66
   2  10  -2    8.29    0.65
  -2 -10   2    7.59    0.61
   1  10  -2   19.19    1.05
  -1 -10   2   22.03    1.07
   0  10  -2    0.22    0.17
   0 -10   2    0.31    0.21
   0 -10   2    0.52    0.20
  -1  10  -2   13.44    0.73
   1 -10   2   13.20    0.70
   1 -10   2   13.50    0.87
  -2  10  -2    0.43    0.17
   2 -10   2    0.27    0.18
   3 -10   2   16.03    0.89
   4 -10   2   13.61    0.77
   5 -10   2   28.49    1.25
   6 -10   2   10.27    0.60
   7 -10   2    1.68    0.22
   8 -10   2    4.61    0.35
   4   9  -2    2.09    0.42
   4   9  -2    2.48    0.41
   3   9  -2    0.22    0.20
   3   9  -2    0.09    0.17
  -3  -9   2    0.37    0.23
   2   9  -2    8.21    0.64
   2   9  -2    8.08    0.62
  -2  -9   2    7.83    0.60
   1   9  -2   17.94    0.94
   1   9  -2   17.81    0.99
   1   9  -2   18.34    0.98
  -1  -9   2   19.63    1.10
  -1  -9   2   18.02    0.94
   0   9  -2   10.88    0.71
   0   9  -2    9.44    0.61
   0  -9   2   11.74    0.66
   0  -9   2   11.33    0.76
  -1   9  -2   67.42    2.65
  -1   9  -2   70.63    2.49
   1  -9   2   73.35    2.50
   1  -9   2   71.27    2.75
  -2   9  -2   59.61    2.11
   2  -9   2   56.34    2.00
   2  -9   2   62.12    2.32
  -3   9  -2    5.68    0.40
   3  -9   2    6.19    0.46
   4  -9   2    1.36    0.22
   5  -9   2   16.94    0.80
   6  -9   2    0.54    0.15
   7  -9   2   11.32    0.56
   8  -9   2   15.67    0.69
   5   8  -2    2.36    0.46
   5   8  -2    1.95    0.36
   4   8  -2    1.73    0.41
   4   8  -2    2.08    0.36
   4   8  -2    2.22    0.41
   3   8  -2    0.23    0.21
   3   8  -2    0.84    0.25
   3   8  -2    0.68    0.25
   3   8  -2    0.85    0.25
  -3  -8   2    0.51    0.21
   2   8  -2    6.28    0.52
   2   8  -2    7.69    0.56
   2   8  -2    6.18    0.52
   2   8  -2    6.35    0.62
  -2  -8   2    7.10    0.53
   1   8  -2   24.10    1.10
   1   8  -2   22.97    1.28
   1   8  -2   25.40    1.15
   1   8  -2   24.47    1.16
  -1  -8   2   24.87    1.23
  -1  -8   2   25.06    1.11
   0   8  -2   -0.07    0.12
   0   8  -2    0.09    0.10
   0   8  -2    0.30    0.15
   0  -8   2    0.06    0.13
   0  -8   2   -0.11    0.08
  -1   8  -2   87.52    2.95
  -1   8  -2   87.36    3.14
   1  -8   2   88.52    2.97
   1  -8   2   86.21    3.20
  -2   8  -2   43.34    1.47
   2  -8   2   34.98    1.34
   2  -8   2   40.02    1.59
   2  -8   2   39.05    1.35
  -3   8  -2    4.70    0.33
   3  -8   2    3.92    0.35
  -4   8  -2  111.12    3.59
   4  -8   2  106.90    3.76
   5  -8   2   49.92    1.83
   6  -8   2    7.49    0.42
   7  -8   2    3.88    0.27
   8  -8   2   13.59    0.60
   9  -8   2    0.29    0.12
   6   7  -2    0.00    0.22
   6   7  -2    0.03    0.17
   5   7  -2    0.97    0.33
   5   7  -2    1.83    0.32
   4   7  -2    3.70    0.51
   4   7  -2    3.45    0.46
   4   7  -2    3.60    0.42
   3   7  -2    8.10    0.58
   3   7  -2    7.96    0.59
   3   7  -2    7.69    0.63
   3   7  -2    7.54    0.62
   3   7  -2    7.70    0.60
   3   7  -2    7.87    0.68
  -3  -7   2    7.85    0.55
   2   7  -2   40.76    1.66
   2   7  -2   41.85    1.65
   2   7  -2   39.95    1.64
   2   7  -2   42.30    1.76
   2   7  -2   36.52    1.81
  -2  -7   2   41.05    1.62
  -2  -7   2   41.26    1.76
   1   7  -2   63.57    2.39
   1   7  -2   60.10    2.26
   1   7  -2   60.62    2.29
   1   7  -2   60.62    2.22
  -1  -7   2   62.99    2.24
  -1  -7   2   61.80    2.40
   0   7  -2    5.73    0.39
   0   7  -2    5.69    0.43
   0   7  -2    5.56    0.43
   0   7  -2    5.16    0.40
   0  -7   2    6.02    0.40
   0  -7   2    6.05    0.46
  -1   7  -2   71.58    2.40
  -1   7  -2   71.81    2.46
  -1   7  -2   71.24    2.54
   1  -7   2   68.73    2.40
   1  -7   2   70.75    2.60
  -2   7  -2   82.11    2.52
   2  -7   2   78.63    2.71
   2  -7   2   70.04    2.71
   2  -7   2   75.90    2.43
   2  -7   2   71.36    2.43
   2  -7   2   73.04    2.72
  -3   7  -2    1.15    0.16
   3  -7   2    2.24    0.22
   3  -7   2    1.04    0.17
  -4   7  -2   52.09    1.74
   4  -7   2   46.14    1.78
   4  -7   2   50.61    1.80
   5  -7   2   63.74    2.25
   5  -7   2   66.42    2.27
   6  -7   2   12.72    0.55
   6  -7   2   11.86    0.62
   6  -7   2   12.19    0.53
   7  -7   2   21.10    0.83
   8  -7   2   43.48    1.59
   9  -7   2    2.67    0.26
   6   6  -2   15.43    1.07
   6   6  -2   17.40    1.13
   6   6  -2   15.86    1.10
   6   6  -2   17.14    0.90
   5   6  -2   32.08    1.40
   5   6  -2   31.75    1.57
   5   6  -2   32.34    1.60
   5   6  -2   31.92    1.60
   5   6  -2   29.61    1.59
   4   6  -2    6.37    0.57
   4   6  -2    4.95    0.54
   4   6  -2    6.02    0.56
   4   6  -2    6.03    0.49
   4   6  -2    6.22    0.55
   4   6  -2    5.35    0.48
   3   6  -2    0.59    0.19
   3   6  -2    0.38    0.20
   3   6  -2    0.32    0.18
   3   6  -2    0.45    0.19
   3   6  -2    0.28    0.16
   3   6  -2    0.46    0.20
  -3  -6   2    0.36    0.15
   2   6  -2   22.56    1.10
   2   6  -2   21.79    1.03
   2   6  -2   23.57    1.11
   2   6  -2   21.84    1.01
   2   6  -2   23.21    1.03
   2   6  -2   21.18    1.15
   2   6  -2   24.43    1.11
  -2  -6   2   23.00    1.10
  -2  -6   2   22.71    1.00
   1   6  -2   15.25    0.77
   1   6  -2   13.96    0.78
   1   6  -2   15.94    0.76
   1   6  -2   15.38    0.73
  -1  -6   2   16.28    0.75
  -1  -6   2   16.53    0.83
   0   6  -2    4.53    0.36
   0   6  -2    4.74    0.36
   0   6  -2    5.25    0.33
   0   6  -2    5.42    0.36
   0  -6   2    5.41    0.40
   0  -6   2    5.12    0.34
  -1   6  -2  245.93    7.92
  -1   6  -2  247.57    7.53
  -1   6  -2  241.96    7.62
   1  -6   2  254.47    7.98
   1  -6   2  215.21    7.96
   1  -6   2  234.74    7.58
  -2   6  -2  462.21   13.44
   2  -6   2  462.34   14.14
   2  -6   2  407.48   13.42
   2  -6   2  424.76   13.45
   2  -6   2  406.69   14.08
  -3   6  -2   12.46    0.52
   3  -6   2   13.30    0.57
   3  -6   2   10.51    0.54
   4  -6   2   41.05    1.42
   4  -6   2   39.54    1.44
   4  -6   2   40.87    1.45
   5  -6   2  127.28    4.21
   5  -6   2  125.53    4.14
   5  -6   2  129.87    4.24
  -6   6  -2   36.55    1.93
   6  -6   2   37.57    1.42
   6  -6   2   36.53    1.32
   6  -6   2   36.29    1.30
   7  -6   2   17.10    0.72
   7  -6   2   17.60    0.87
   8  -6   2   67.46    2.40
   9  -6   2    7.71    0.50
   7   5  -2    1.82    0.41
   7   5  -2    1.55    0.40
   7   5  -2    2.11    0.24
   7   5  -2    1.45    0.42
  -7  -5   2    1.41    0.32
   6   5  -2    5.54    0.44
   6   5  -2    5.88    0.61
   6   5  -2    6.38    0.66
   6   5  -2    6.18    0.62
  -6  -5   2    5.26    0.51
   5   5  -2    8.94    0.72
   5   5  -2   11.47    0.79
   5   5  -2    9.44    0.74
   5   5  -2   10.32    0.76
   5   5  -2    9.57    0.61
  -5  -5   2    9.52    0.67
   4   5  -2    1.12    0.28
   4   5  -2    1.59    0.31
   4   5  -2    1.69    0.28
   4   5  -2    1.17    0.29
   4   5  -2    1.20    0.24
   4   5  -2    1.32    0.30
  -4  -5   2    2.03    0.28
   3   5  -2   57.81    2.22
   3   5  -2   59.98    2.19
   3   5  -2   60.00    2.34
   3   5  -2   57.60    2.42
   3   5  -2   59.04    2.34
   3   5  -2   60.53    2.25
  -3  -5   2   63.98    2.19
   2   5  -2   89.66    3.05
   2   5  -2   90.67    3.21
   2   5  -2   87.88    3.26
   2   5  -2   85.73    3.08
   2   5  -2   93.35    3.22
   2   5  -2   90.25    3.04
  -2  -5   2   84.34    3.18
  -2  -5   2   87.63    3.01
   1   5  -2  204.89    7.00
   1   5  -2  200.31    6.59
   1   5  -2  207.27    6.47
   1   5  -2  208.65    6.82
  -1  -5   2  201.43    6.50
  -1  -5   2  196.77    6.81
   0   5  -2   42.21    1.48
   0   5  -2   44.05    1.60
   0   5  -2   44.05    1.54
   0   5  -2   40.99    1.57
   0  -5   2   41.61    1.51
   0  -5   2   43.45    1.63
  -1   5  -2   91.10    2.99
  -1   5  -2   89.71    2.81
   1  -5   2   89.53    3.02
   1  -5   2   76.63    3.00
   1  -5   2   88.56    2.84
  -2   5  -2   58.45    1.84
   2  -5   2   58.41    1.98
   2  -5   2   51.10    1.96
   3  -5   2    0.97    0.12
   3  -5   2    1.19    0.12
   4  -5   2   19.74    0.74
   4  -5   2   17.72    0.75
   4  -5   2   20.16    0.73
  -5   5  -2  165.43    6.87
  -5   5  -2  158.56    5.32
   5  -5   2  159.33    5.30
   5  -5   2  166.17    5.32
   5  -5   2  159.37    5.20
  -6   5  -2  146.10    6.25
   6  -5   2  146.57    4.83
   6  -5   2  141.27    4.80
   6  -5   2  148.85    4.81
   7  -5   2    3.34    0.27
   7  -5   2    3.63    0.38
   8  -5   2   30.71    1.28
   8  -5   2   31.71    1.44
   9  -5   2    0.82    0.20
   7   4  -2    2.22    0.47
   7   4  -2    2.31    0.43
   7   4  -2    2.26    0.43
   6   4  -2    6.04    0.63
   6   4  -2    6.00    0.59
   6   4  -2    5.74    0.40
   6   4  -2    5.96    0.58
  -6  -4   2    5.35    0.49
   5   4  -2   55.61    2.33
   5   4  -2   55.51    2.18
   5   4  -2   58.93    2.33
   5   4  -2   54.54    2.28
   5   4  -2   55.44    2.05
  -5  -4   2   57.09    2.37
   4   4  -2   30.70    1.24
   4   4  -2   29.32    1.41
   4   4  -2   29.14    1.29
   4   4  -2   32.04    1.40
   4   4  -2   31.11    1.38
  -4  -4   2   30.41    1.38
   3   4  -2    0.54    0.17
   3   4  -2    0.36    0.15
   3   4  -2    0.40    0.15
   3   4  -2    0.46    0.16
   3   4  -2    0.26    0.14
   3   4  -2    0.45    0.16
   3   4  -2    0.60    0.15
  -3  -4   2    0.74    0.16
  -3  -4   2    0.14    0.12
  -3  -4   2    0.26    0.11
   2   4  -2   67.23    2.46
   2   4  -2   68.13    2.35
   2   4  -2   69.98    2.33
   2   4  -2   66.06    2.49
   2   4  -2   64.80    2.36
   2   4  -2   67.94    2.46
  -2  -4   2   66.07    2.30
  -2  -4   2   67.59    2.36
  -2  -4   2   67.32    2.44
   1   4  -2  253.35    7.88
   1   4  -2  250.50    8.45
   1   4  -2  268.09    8.25
   1   4  -2  248.26    7.96
   1   4  -2  247.48    7.82
  -1  -4   2  241.43    8.22
  -1  -4   2  242.46    7.86
  -1  -4   2  240.41    7.97
   0   4  -2    1.76    0.17
   0   4  -2    1.35    0.16
   0   4  -2    1.57    0.18
   0   4  -2    1.60    0.14
   0  -4   2    1.24    0.14
  -1   4  -2  467.59   14.62
  -1   4  -2  431.54   14.53
  -1   4  -2  466.71   15.09
   1  -4   2  474.69   14.68
   1  -4   2  407.38   14.77
  -2   4  -2  287.56    8.65
   2  -4   2  270.80    9.08
   2  -4   2  276.95    9.05
   3  -4   2  167.71    5.26
   3  -4   2  166.79    5.47
   3  -4   2  168.37    5.49
  -4   4  -2    5.25    0.34
   4  -4   2    5.55    0.26
   4  -4   2    5.62    0.27
   4  -4   2    5.12    0.32
  -5   4  -2   74.14    3.30
  -5   4  -2   75.79    2.56
   5  -4   2   72.33    2.56
   5  -4   2   74.04    2.52
   5  -4   2   76.22    2.54
  -6   4  -2   59.39    2.69
   6  -4   2   58.40    2.06
   6  -4   2   56.34    2.14
   6  -4   2   57.49    2.03
   7  -4   2   13.41    0.68
   7  -4   2   14.41    0.82
   8  -4   2   29.75    1.28
   8  -4   2   27.57    1.38
   9  -4   2   16.96    1.07
   9  -4   2   17.06    0.93
   8   3  -2    0.34    0.25
   8   3  -2    0.82    0.36
   8   3  -2    0.78    0.31
   7   3  -2   -0.05    0.18
   7   3  -2   -0.05    0.18
   7   3  -2   -0.07    0.16
   6   3  -2   12.71    0.75
   6   3  -2   13.18    0.83
   6   3  -2   12.44    0.87
   6   3  -2   12.16    0.52
  -6  -3   2   11.10    1.00
   5   3  -2   50.10    1.99
   5   3  -2   44.28    1.85
   5   3  -2   47.25    1.98
   5   3  -2   49.29    1.73
   5   3  -2   46.97    1.97
  -5  -3   2   50.19    2.01
  -5  -3   2   46.59    2.48
   4   3  -2   16.66    0.85
   4   3  -2   16.52    0.86
   4   3  -2   18.32    0.89
   4   3  -2   15.72    0.72
   4   3  -2   16.70    0.81
   4   3  -2   13.26    0.76
  -4  -3   2   16.29    0.80
  -4  -3   2   14.74    1.04
   3   3  -2    1.55    0.21
   3   3  -2    1.50    0.22
   3   3  -2    1.75    0.20
   3   3  -2    1.35    0.20
   3   3  -2    1.88    0.25
   3   3  -2    1.55    0.23
  -3  -3   2    1.61    0.29
  -3  -3   2    1.89    0.21
  -3  -3   2    1.83    0.20
  -3  -3   2    3.07    0.26
  -3  -3   2    1.96    0.22
   2   3  -2  100.48    3.45
   2   3  -2  106.32    3.58
   2   3  -2  102.55    3.39
   2   3  -2  105.61    3.85
   2   3  -2  102.44    3.42
   2   3  -2  101.53    3.64
   2   3  -2  107.09    3.58
  -2  -3   2  100.88    3.67
  -2  -3   2  102.49    3.43
  -2  -3   2  102.57    3.54
  -2  -3   2  109.48    3.90
  -2  -3   2  100.52    3.37
  -2  -3   2  100.55    4.49
   1   3  -2  171.73    5.52
   1   3  -2  171.77    5.42
   1   3  -2  169.79    5.45
   1   3  -2  181.59    7.16
   1   3  -2  168.27    5.85
   1   3  -2  177.51    5.70
  -1  -3   2  174.08    5.52
  -1  -3   2  167.77    5.86
  -1  -3   2  166.69    5.43
  -1  -3   2  165.38    5.68
   0   3  -2    2.89    0.27
   0   3  -2    2.60    0.20
   0   3  -2    2.10    0.14
   0   3  -2    2.13    0.17
   0   3  -2    2.19    0.18
   0  -3   2    2.16    0.19
   0  -3   2    2.54    0.17
   0  -3   2    2.21    0.19
   0  -3   2    2.19    0.19
  -1   3  -2  290.38    9.87
  -1   3  -2  320.44    9.86
  -1   3  -2  326.51   10.14
  -1   3  -2  311.39   10.45
   1  -3   2  306.77    9.72
   1  -3   2  314.78   10.17
   1  -3   2  311.02   10.45
   1  -3   2  312.74   10.14
  -2   3  -2   24.45    0.95
   2  -3   2   24.40    0.91
   2  -3   2   29.56    0.94
   2  -3   2   24.59    0.85
   3  -3   2    8.08    0.38
   3  -3   2    8.29    0.36
   3  -3   2    8.36    0.35
  -4   3  -2    3.88    0.34
  -4   3  -2    4.08    0.27
   4  -3   2    4.23    0.25
   4  -3   2    4.14    0.24
   4  -3   2    4.85    0.31
  -5   3  -2  106.45    4.41
  -5   3  -2  103.89    3.39
   5  -3   2  102.12    3.46
   5  -3   2   98.54    3.46
   5  -3   2  103.42    3.49
  -6   3  -2   41.54    1.96
   6  -3   2   39.68    1.63
   6  -3   2   39.73    1.54
   7  -3   2    0.64    0.23
   7  -3   2    0.17    0.13
   8  -3   2    8.45    0.71
   8  -3   2    8.32    0.60
   9  -3   2    0.89    0.34
   9  -3   2    0.84    0.27
   8   2  -2   20.61    1.29
   8   2  -2   20.56    1.20
   8   2  -2   19.00    1.15
   7   2  -2    6.84    0.61
   7   2  -2    7.37    0.45
   7   2  -2    8.88    0.76
  -7  -2   2    8.39    0.84
   6   2  -2    0.30    0.17
   6   2  -2    0.09    0.16
   6   2  -2    0.40    0.15
  -6  -2   2    0.31    0.23
   5   2  -2   14.86    0.74
   5   2  -2   14.37    0.83
   5   2  -2   14.05    0.77
   5   2  -2   13.66    0.55
   5   2  -2   12.77    0.73
   5   2  -2   13.94    0.56
  -5  -2   2   13.95    1.00
  -5  -2   2   14.03    0.70
   4   2  -2    7.31    0.40
   4   2  -2    7.38    0.39
   4   2  -2    7.21    0.48
   4   2  -2    8.09    0.54
   4   2  -2    8.51    0.50
   4   2  -2    7.76    0.50
   4   2  -2    7.49    0.47
  -4  -2   2    9.72    0.47
  -4  -2   2    8.86    0.48
  -4  -2   2    8.04    0.66
   3   2  -2   10.83    0.56
   3   2  -2   10.44    0.49
   3   2  -2   10.56    0.58
   3   2  -2   10.34    0.54
   3   2  -2   10.70    0.56
   3   2  -2   11.10    0.59
  -3  -2   2   10.66    0.74
  -3  -2   2   12.19    0.60
  -3  -2   2   10.98    0.53
  -3  -2   2   10.72    0.53
  -3  -2   2   11.37    0.53
   2   2  -2  137.43    4.74
   2   2  -2  134.88    4.86
   2   2  -2  142.02    4.62
   2   2  -2  142.47    4.76
   2   2  -2  145.03    4.77
   2   2  -2  141.10    5.20
   2   2  -2  140.98    5.18
   2   2  -2  142.55    4.54
  -2  -2   2  141.05    4.74
  -2  -2   2  148.10    5.25
  -2  -2   2  144.75    4.90
  -2  -2   2  146.10    4.60
   1   2  -2  696.25   22.70
   1   2  -2  673.97   23.52
   1   2  -2  680.34   22.77
   1   2  -2  685.72   23.52
   1   2  -2  636.46   25.86
   1   2  -2  665.28   23.97
   1   2  -2  757.67   29.57
   1   2  -2  684.21   23.62
  -1  -2   2  692.38   30.42
  -1  -2   2  667.77   22.74
  -1  -2   2  720.98   24.40
  -1  -2   2  696.83   23.93
   0   2  -2   39.67    1.34
   0   2  -2   34.89    1.29
   0   2  -2   37.72    1.62
   0   2  -2   36.86    1.19
   0   2  -2   34.96    1.24
   0  -2   2   33.23    1.29
   0  -2   2   37.04    1.63
   0  -2   2   36.71    1.34
   0  -2   2   36.53    1.30
   0  -2   2   35.98    1.23
  -1   2  -2  209.67    6.56
  -1   2  -2  210.63    7.00
  -1   2  -2  215.25    6.79
   1  -2   2  197.65    6.51
   1  -2   2  207.62    6.79
   1  -2   2  209.78    7.01
   1  -2   2  206.82    6.80
  -2   2  -2  170.69    5.67
   2  -2   2  167.22    5.26
   2  -2   2  167.68    5.50
   2  -2   2  173.37    5.67
   2  -2   2  162.63    5.49
  -3   2  -2   37.49    1.66
  -3   2  -2   38.40    1.28
   3  -2   2   39.38    1.33
   3  -2   2   37.94    1.35
   3  -2   2   37.64    1.34
   3  -2   2   37.09    1.34
  -4   2  -2   23.36    1.12
  -4   2  -2   23.68    0.84
   4  -2   2   22.65    0.92
   4  -2   2   23.13    0.90
   4  -2   2   23.38    0.97
  -5   2  -2  138.40    4.34
  -5   2  -2  137.59    5.69
   5  -2   2  137.93    4.59
   5  -2   2  134.72    4.52
   5  -2   2  127.76    4.53
   6  -2   2   10.83    0.61
   6  -2   2   10.09    0.68
   7  -2   2    3.07    0.42
   7  -2   2    3.02    0.35
   8  -2   2    7.22    0.59
   8  -2   2    7.39    0.68
   9  -2   2    3.69    0.46
   9  -2   2    3.57    0.55
   8   1  -2    0.67    0.25
   8   1  -2    1.06    0.35
   8   1  -2    1.03    0.29
   7   1  -2    2.05    0.33
   7   1  -2    2.55    0.42
  -7  -1   2    2.32    0.46
   6   1  -2   51.18    1.94
   6   1  -2   50.94    1.98
   6   1  -2   48.08    2.04
   6   1  -2   47.87    1.77
   6   1  -2   50.21    1.79
  -6  -1   2   46.74    2.51
   5   1  -2   99.71    3.52
   5   1  -2  102.08    3.59
   5   1  -2  103.41    3.57
   5   1  -2  101.71    3.60
   5   1  -2  105.27    3.56
  -5  -1   2   98.73    4.57
   4   1  -2   45.16    1.68
   4   1  -2   44.08    1.43
   4   1  -2   42.32    1.65
   4   1  -2   45.37    1.72
   4   1  -2   45.46    1.65
   4   1  -2   42.65    1.66
   4   1  -2   46.05    1.68
  -4  -1   2   44.04    1.61
  -4  -1   2   42.04    2.16
  -4  -1   2   44.90    1.72
  -4  -1   2   45.18    1.69
   3   1  -2    0.55    0.11
   3   1  -2    0.89    0.09
   3   1  -2    0.48    0.11
   3   1  -2    0.68    0.12
   3   1  -2    0.79    0.14
   3   1  -2    0.52    0.10
   3   1  -2    0.61    0.08
   3   1  -2    0.63    0.14
  -3  -1   2    0.79    0.12
  -3  -1   2    0.77    0.13
  -3  -1   2    0.96    0.09
  -3  -1   2    0.78    0.19
   2   1  -2   46.44    1.67
   2   1  -2   51.51    2.22
   2   1  -2   47.10    1.70
   2   1  -2   48.47    1.71
   2   1  -2   48.27    1.60
   2   1  -2   49.60    1.71
   2   1  -2   45.81    1.73
   2   1  -2   47.39    1.69
  -2  -1   2   50.15    1.81
  -2  -1   2   49.39    1.76
  -2  -1   2   49.35    1.68
  -2  -1   2   48.21    2.19
  -2  -1   2   48.06    1.68
   1   1  -2  159.37    5.37
   1   1  -2  160.39    5.81
   1   1  -2  165.28    6.55
   1   1  -2  158.07    5.22
   1   1  -2  157.81    5.00
   1   1  -2  160.84    5.82
   1   1  -2  157.92    5.00
   1   1  -2  142.83    5.21
   1   1  -2  162.66    5.08
  -1  -1   2  160.31    5.22
  -1  -1   2  159.59    5.38
  -1  -1   2  164.92    6.55
  -1  -1   2  159.16    5.07
   0   1  -2  194.10    6.01
   0   1  -2  193.70    6.25
   0   1  -2  204.72    7.85
   0   1  -2  196.46    6.45
   0   1  -2  168.08    6.32
   0   1  -2  191.27    6.24
   0   1  -2  195.57    6.06
   0  -1   2  184.21    6.42
   0  -1   2  195.71    6.46
   0  -1   2  187.86    6.01
   0  -1   2  191.05    6.26
   0  -1   2  179.64    8.29
   0  -1   2  193.95    6.08
  -1   1  -2  299.34    9.98
  -1   1  -2  285.00   10.39
  -1   1  -2  295.89   11.00
   1  -1   2  314.71    9.33
   1  -1   2  291.76    9.95
   1  -1   2  292.33    9.95
   1  -1   2  310.95   10.21
   1  -1   2  295.78   10.87
  -2   1  -2  426.27   13.53
  -2   1  -2  398.11   13.81
  -2   1  -2  430.06   13.97
  -2   1  -2  412.65   17.53
   2  -1   2  430.36   13.97
   2  -1   2  430.75   13.52
   2  -1   2  424.74   12.96
   2  -1   2  382.77   13.40
   2  -1   2  404.53   17.51
   2  -1   2  435.70   13.58
   2  -1   2  411.50   13.44
  -3   1  -2   42.95    1.86
  -3   1  -2   43.98    1.39
   3  -1   2   42.11    1.55
   3  -1   2   42.96    1.38
   3  -1   2   40.57    1.53
   3  -1   2   42.04    1.39
   3  -1   2   41.94    1.52
   3  -1   2   44.83    1.88
   3  -1   2   43.39    1.55
  -4   1  -2   69.18    2.16
  -4   1  -2   67.77    2.91
   4  -1   2   65.17    2.35
   4  -1   2   66.18    2.36
   4  -1   2   65.21    2.36
   4  -1   2   68.89    2.40
   4  -1   2   69.10    2.94
   4  -1   2   65.07    2.37
  -5   1  -2   43.26    2.06
   5  -1   2   45.42    1.61
   5  -1   2   45.46    1.74
   5  -1   2   42.38    1.61
   5  -1   2   45.84    2.12
   5  -1   2   45.89    1.79
   6  -1   2    5.65    0.46
   6  -1   2    6.14    0.54
   7  -1   2   12.19    0.84
   7  -1   2   11.87    0.76
   8  -1   2   18.74    1.19
   8  -1   2   19.96    1.12
   9  -1   2    4.53    0.64
   9   0  -2    3.78    0.46
   9   0  -2    3.44    0.58
   9   0  -2    4.75    0.50
   8   0  -2   18.28    1.16
   8   0  -2   18.30    1.01
   8   0  -2   18.17    1.01
   7   0  -2   21.01    1.16
   7   0  -2   19.59    1.00
  -7   0   2   20.27    1.36
   6   0  -2   13.65    0.83
   6   0  -2   13.36    0.71
   6   0  -2   13.54    0.74
  -6   0   2   12.88    0.97
   5   0  -2   52.97    2.07
   5   0  -2   54.30    2.00
   5   0  -2   54.16    1.98
   5   0  -2   53.71    2.02
  -5   0   2   51.71    2.61
  -5   0   2   57.71    1.98
   4   0  -2   18.24    0.84
   4   0  -2   18.51    0.79
   4   0  -2   20.23    0.81
   4   0  -2   20.70    0.90
   4   0  -2   18.15    0.70
   4   0  -2   19.39    0.72
  -4   0   2   19.62    0.82
  -4   0   2   17.78    1.09
  -4   0   2   19.84    0.83
   3   0  -2   27.02    1.34
   3   0  -2   25.37    0.92
   3   0  -2   24.87    0.99
   3   0  -2   24.48    0.94
   3   0  -2   23.29    0.98
   3   0  -2   23.21    0.93
   3   0  -2   24.38    0.91
  -3   0   2   26.06    0.97
  -3   0   2   24.55    0.97
  -3   0   2   24.86    1.29
   2   0  -2  455.20   14.07
   2   0  -2  496.62   18.13
   2   0  -2  381.04   15.31
   2   0  -2  464.06   14.44
   2   0  -2  437.62   15.32
   2   0  -2  458.52   13.89
   2   0  -2  377.68   14.23
  -2   0   2  455.39   18.08
  -2   0   2  463.50   14.02
  -2   0   2  453.08   15.24
   1   0  -2  383.24   11.19
   1   0  -2  320.54   12.44
   1   0  -2  346.01   11.48
   1   0  -2  363.29   11.01
   1   0  -2  409.69   14.48
   1   0  -2  373.24   11.51
  -1   0   2  359.94   15.70
  -1   0   2  381.11   11.20
  -1   0   2  326.84   12.24
  -1   0   2  346.38   13.29
  -1   0   2  297.97   13.22
  -1   0   2  329.48   12.64
   0   0  -2  357.24   11.32
   0   0  -2  323.10   13.12
   0   0  -2  318.26   11.41
   0   0  -2  361.42   11.23
   0   0  -2  321.69   11.84
   0   0   2  315.42   13.03
   0   0   2  364.63   11.31
   0   0   2  318.18   11.38
   0   0   2  332.35   10.47
   0   0   2  352.10   11.72
  -1   0  -2  101.61    3.42
  -1   0  -2  105.06    3.54
  -1   0  -2  103.95    3.80
   1   0   2  103.22    3.28
   1   0   2  103.63    3.54
   1   0   2  103.43    3.29
   1   0   2  100.31    3.42
   1   0   2  101.40    3.27
   1   0   2  102.68    3.44
  -2   0  -2  209.57    7.87
  -2   0  -2  210.69    7.05
  -2   0  -2  222.17    7.30
   2   0   2  220.64    8.77
   2   0   2  213.34    6.78
   2   0   2  218.81    7.09
   2   0   2  215.24    6.77
   2   0   2  211.62    7.28
  -3   0  -2   10.94    0.51
  -3   0  -2   11.92    0.52
   3   0   2   10.79    0.54
   3   0   2   11.06    0.56
   3   0   2   10.95    0.56
   3   0   2   10.74    0.47
   3   0   2   11.20    0.63
   3   0   2   11.27    0.48
  -4   0  -2   64.26    2.42
   4   0   2   62.21    2.30
   4   0   2   60.66    2.03
   4   0   2   59.55    2.26
   4   0   2   65.63    2.34
   4   0   2   66.00    2.82
   4   0   2   63.31    2.08
   4   0   2   62.84    2.09
   4   0   2   62.73    2.30
   4   0   2   64.52    2.32
   5   0   2  156.08    5.16
   5   0   2  157.37    5.28
   5   0   2  147.24    5.26
   5   0   2  147.69    5.24
   6   0   2   58.87    2.34
   6   0   2   56.63    2.28
   6   0   2   56.26    2.12
   7   0   2    0.45    0.23
   7   0   2    0.77    0.12
   7   0   2    0.47    0.26
   8   0   2    3.93    0.58
   8   0   2    5.12    0.56
   9  -1  -2    7.12    0.75
   9  -1  -2    7.40    0.59
   9  -1  -2    6.91    0.57
   8  -1  -2   28.22    1.51
   8  -1  -2   30.70    1.35
   8  -1  -2   29.78    1.34
  -8   1   2   28.47    1.81
   7  -1  -2    3.03    0.43
   7  -1  -2    2.31    0.29
  -7   1   2    2.68    0.45
   6  -1  -2   11.25    0.61
   6  -1  -2   11.75    0.74
   6  -1  -2   11.67    0.68
  -6   1   2   12.51    0.92
   5  -1  -2  120.12    4.08
   5  -1  -2  122.48    4.10
   5  -1  -2  119.81    4.11
   5  -1  -2  119.06    4.12
  -5   1   2  125.44    4.20
  -5   1   2  120.43    5.33
   4  -1  -2   62.84    2.26
   4  -1  -2   61.35    2.25
   4  -1  -2   64.32    2.18
   4  -1  -2   64.98    2.19
  -4   1   2   60.61    2.92
  -4   1   2   65.39    2.25
  -4   1   2   65.74    2.25
   3  -1  -2    3.60    0.20
   3  -1  -2    3.32    0.20
   3  -1  -2    3.52    0.20
   3  -1  -2    3.25    0.27
   3  -1  -2    3.43    0.27
  -3   1   2    3.90    0.21
  -3   1   2    3.59    0.36
  -3   1   2    3.79    0.28
   2  -1  -2  180.71    5.77
   2  -1  -2  185.66    5.88
   2  -1  -2  164.14    6.24
   2  -1  -2  184.78    5.97
   2  -1  -2  181.37    6.28
  -2   1   2  193.86    6.17
  -2   1   2  187.52    7.59
  -2   1   2  184.33    5.87
   1  -1  -2  156.11    5.25
   1  -1  -2  159.59    5.06
   1  -1  -2  157.79    5.03
   1  -1  -2  163.34    5.26
   1  -1  -2  158.18    5.42
  -1   1   2  163.84    5.26
  -1   1   2  165.02    5.42
  -1   1   2  162.28    5.14
   0  -1  -2    7.36    0.34
   0  -1  -2    7.65    0.36
   0  -1  -2    7.61    0.38
   0  -1  -2    7.36    0.36
   0   1   2    7.29    0.37
   0   1   2    6.68    0.36
   0   1   2    7.00    0.33
   0   1   2    6.98    0.34
  -1  -1  -2  352.88   15.34
  -1  -1  -2  410.91   13.52
  -1  -1  -2  411.44   12.57
  -1  -1  -2  403.25   13.09
   1   1   2  410.53   12.58
   1   1   2  412.66   13.54
   1   1   2  387.82   14.61
   1   1   2  410.02   12.54
   1   1   2  418.14   13.15
  -2  -1  -2  262.94    9.63
  -2  -1  -2  259.19    8.65
  -2  -1  -2  271.63    8.32
  -2  -1  -2  257.75    8.94
   2   1   2  270.93    8.32
   2   1   2  280.07   10.78
   2   1   2  267.92    8.70
   2   1   2  255.84    9.58
   2   1   2  255.38    8.31
   2   1   2  261.02    8.50
   2   1   2  259.69    8.93
  -3  -1  -2   54.78    2.06
  -3  -1  -2   49.74    1.89
  -3  -1  -2   52.24    1.83
   3   1   2   54.02    2.38
   3   1   2   51.68    1.81
   3   1   2   53.14    1.97
   3   1   2   49.09    1.70
   3   1   2   51.37    1.91
   3   1   2   53.78    2.00
  -4  -1  -2    2.84    0.26
   4   1   2    2.78    0.30
   4   1   2    2.72    0.25
   4   1   2    3.26    0.38
   4   1   2    2.73    0.32
   4   1   2    3.87    0.20
  -5  -1  -2   34.53    1.53
   5   1   2   37.20    1.32
   5   1   2   35.05    1.56
   5   1   2   37.76    1.61
   5   1   2   35.49    1.51
   6   1   2    5.75    0.54
   6   1   2    5.51    0.44
   6   1   2    6.05    0.59
   7   1   2   12.70    0.94
   7   1   2   12.22    0.87
   8   1   2   30.79    1.63
   8   1   2   29.93    1.68
   9  -2  -2    0.06    0.14
   9  -2  -2    0.65    0.31
   9  -2  -2    0.12    0.17
   8  -2  -2    4.85    0.41
   8  -2  -2    5.07    0.42
   8  -2  -2    5.36    0.57
  -8   2   2    4.30    0.62
   7  -2  -2    5.97    0.41
   7  -2  -2    6.07    0.54
   7  -2  -2    6.15    0.50
  -7   2   2    5.77    0.65
   6  -2  -2   17.17    0.89
   6  -2  -2   17.37    0.75
   6  -2  -2   17.79    0.75
   6  -2  -2   18.08    0.94
  -6   2   2   17.08    1.16
   5  -2  -2  159.70    5.14
   5  -2  -2  158.06    5.16
   5  -2  -2  153.52    5.18
   5  -2  -2  152.15    5.12
  -5   2   2  153.62    6.70
   4  -2  -2   94.49    3.12
   4  -2  -2   93.00    3.22
   4  -2  -2   90.29    3.10
   4  -2  -2   95.54    3.12
   4  -2  -2   91.86    3.17
  -4   2   2   93.58    4.18
  -4   2   2   93.22    3.21
  -4   2   2   99.52    3.21
   3  -2  -2    0.05    0.08
   3  -2  -2    0.06    0.04
   3  -2  -2    0.08    0.04
   3  -2  -2    0.08    0.09
  -3   2   2    0.08    0.09
  -3   2   2    0.12    0.05
   2  -2  -2  145.06    4.73
   2  -2  -2  144.55    4.77
   2  -2  -2  145.73    4.64
   2  -2  -2  139.33    4.76
  -2   2   2  153.35    4.92
   1  -2  -2  404.96   13.04
   1  -2  -2  396.12   13.48
   1  -2  -2  405.44   13.06
   1  -2  -2  397.39   12.53
  -1   2   2  373.96   14.10
  -1   2   2  418.81   13.05
  -1   2   2  409.96   12.55
  -1   2   2  410.58   12.70
   0  -2  -2   11.07    0.51
   0  -2  -2   10.18    0.54
   0  -2  -2   13.62    0.50
   0  -2  -2   11.51    0.51
   0   2   2   11.07    0.49
   0   2   2   11.02    0.54
   0   2   2   10.05    0.51
   0   2   2   10.41    0.51
  -1  -2  -2  136.82    5.08
  -1  -2  -2  137.42    4.40
  -1  -2  -2  134.84    4.59
  -1  -2  -2  139.13    4.77
   1   2   2  137.12    4.63
   1   2   2  137.39    4.76
   1   2   2  135.21    4.42
   1   2   2  137.34    4.42
   1   2   2  136.03    4.41
  -2  -2  -2  240.85    7.79
  -2  -2  -2  239.05    8.12
  -2  -2  -2  246.02    9.03
   2   2   2  251.43    8.19
   2   2   2  250.21    7.82
   2   2   2  240.28    7.80
   2   2   2  252.77    8.41
   2   2   2  245.90    7.76
  -3  -2  -2    5.39    0.37
  -3  -2  -2    4.91    0.37
  -3  -2  -2    4.94    0.35
   3   2   2    4.76    0.27
   3   2   2    4.52    0.40
   3   2   2    4.12    0.37
   3   2   2    5.30    0.41
   3   2   2    5.47    0.36
   3   2   2    5.67    0.49
  -4  -2  -2    6.45    0.46
   4   2   2    7.03    0.44
   4   2   2    7.10    0.54
   4   2   2    6.71    0.50
   4   2   2    7.02    0.35
   4   2   2    6.81    0.53
  -5  -2  -2   80.68    3.21
   5   2   2   80.32    3.09
   5   2   2   77.83    3.07
   5   2   2   79.34    3.02
   5   2   2   82.01    2.77
  -6  -2  -2   50.76    2.16
   6   2   2   48.05    2.06
   6   2   2   48.08    2.15
   6   2   2   49.10    1.76
   6   2   2   49.94    2.18
   7   2   2    3.83    0.56
   7   2   2    3.09    0.48
   8   2   2    6.25    0.77
   8   2   2    6.27    0.70
   9  -3  -2    8.45    0.56
   9  -3  -2    9.62    0.80
   8  -3  -2   30.89    1.28
   8  -3  -2   30.87    1.28
   8  -3  -2   31.91    1.54
  -8   3   2   33.51    1.96
   7  -3  -2   21.49    1.12
   7  -3  -2   21.46    0.90
   7  -3  -2   21.19    0.89
  -7   3   2   22.14    1.44
   6  -3  -2    6.24    0.33
   6  -3  -2    5.60    0.48
   6  -3  -2    6.15    0.33
  -6   3   2    5.90    0.63
   5  -3  -2   22.19    0.78
   5  -3  -2   20.50    0.77
   5  -3  -2   21.21    0.97
  -5   3   2   21.42    1.32
   4  -3  -2   27.56    1.11
   4  -3  -2   27.21    0.95
   4  -3  -2   27.13    0.95
  -4   3   2   28.00    1.52
   3  -3  -2   34.94    1.27
   3  -3  -2   35.87    1.26
   3  -3  -2   36.71    1.36
  -3   3   2   36.89    1.42
  -3   3   2   39.23    1.32
   2  -3  -2  199.84    6.47
   2  -3  -2  189.80    6.47
  -2   3   2  192.59    6.38
  -2   3   2  209.01    6.69
   1  -3  -2  479.24   15.66
   1  -3  -2  465.75   14.96
  -1   3   2  499.10   15.58
  -1   3   2  481.51   14.98
  -1   3   2  479.07   16.09
   0  -3  -2   38.15    1.44
   0  -3  -2   39.33    1.36
   0  -3  -2   36.67    1.50
   0   3   2   38.30    1.38
   0   3   2   38.30    1.51
   0   3   2   37.69    1.45
   0   3   2   38.78    1.42
  -1  -3  -2  239.44    8.37
  -1  -3  -2  236.51    8.09
  -1  -3  -2  237.65    7.75
  -1  -3  -2  252.07    8.99
   1   3   2  243.18    8.13
   1   3   2  248.84    7.78
   1   3   2  253.19    7.80
   1   3   2  245.74    8.38
  -2  -3  -2   46.39    1.74
  -2  -3  -2   43.22    1.63
   2   3   2   44.44    1.81
   2   3   2   44.65    1.58
   2   3   2   45.99    1.78
   2   3   2   43.62    1.68
   2   3   2   43.99    1.66
  -3  -3  -2    4.39    0.37
  -3  -3  -2    5.43    0.38
  -3  -3  -2    4.47    0.40
   3   3   2    4.27    0.29
   3   3   2    3.95    0.36
   3   3   2    4.64    0.42
   3   3   2    5.27    0.43
   3   3   2    4.79    0.43
  -4  -3  -2    3.67    0.35
   4   3   2    3.45    0.39
   4   3   2    3.57    0.34
   4   3   2    3.62    0.41
   4   3   2    3.43    0.40
  -5  -3  -2   64.19    2.68
   5   3   2   65.19    2.58
   5   3   2   65.81    2.35
   5   3   2   64.20    2.62
   5   3   2   61.07    2.61
  -6  -3  -2   17.17    1.02
   6   3   2   19.76    1.17
   6   3   2   18.23    1.15
   6   3   2   17.98    0.86
   7   3   2    2.67    0.23
   7   3   2    2.76    0.50
   7   3   2    3.51    0.57
   9  -4  -2    2.37    0.43
   9  -4  -2    2.78    0.28
   8  -4  -2    7.79    0.45
   8  -4  -2    9.30    0.69
  -8   4   2    8.99    0.90
   7  -4  -2    1.05    0.14
   7  -4  -2    1.16    0.26
  -7   4   2    1.38    0.37
   6  -4  -2   22.28    0.84
   6  -4  -2   23.58    0.85
   6  -4  -2   22.50    1.07
  -6   4   2   25.17    1.51
   5  -4  -2  200.67    6.46
   5  -4  -2  202.00    6.44
   5  -4  -2  198.64    6.46
  -5   4   2  190.80    8.49
   4  -4  -2  146.23    4.72
   4  -4  -2  141.35    4.72
   4  -4  -2  144.10    4.71
   3  -4  -2   19.61    0.78
   3  -4  -2   19.78    0.79
  -3   4   2   21.90    0.83
   2  -4  -2   70.47    2.59
   2  -4  -2   76.18    2.59
  -2   4   2   74.87    2.56
  -2   4   2   79.45    2.70
  -2   4   2   75.17    2.64
   1  -4  -2  245.14    9.07
   1  -4  -2  280.57    8.67
   1  -4  -2  285.20    9.09
  -1   4   2  287.37    9.08
  -1   4   2  286.67    9.38
  -1   4   2  273.26    8.73
   0  -4  -2    1.84    0.22
   0  -4  -2    1.61    0.18
   0   4   2    1.57    0.21
   0   4   2    2.39    0.25
   0   4   2    1.77    0.23
   0   4   2    1.31    0.18
   0   4   2    1.39    0.19
  -1  -4  -2  181.45    6.08
  -1  -4  -2  194.77    6.40
  -1  -4  -2  190.81    7.02
   1   4   2  183.43    6.41
   1   4   2  192.40    6.13
   1   4   2  189.51    6.61
   1   4   2  191.56    6.14
  -2  -4  -2  160.57    5.59
  -2  -4  -2  156.33    5.32
  -2  -4  -2  162.33    6.12
   2   4   2  164.17    5.38
   2   4   2  168.30    5.37
   2   4   2  162.76    5.30
   2   4   2  156.43    5.77
   2   4   2  169.94    5.66
  -3  -4  -2  118.51    4.04
  -3  -4  -2  116.86    4.61
   3   4   2  120.41    4.13
   3   4   2  120.93    4.33
   3   4   2  116.62    4.40
   3   4   2  122.03    3.97
   3   4   2  118.54    4.06
  -4  -4  -2    0.14    0.14
   4   4   2    0.24    0.18
   4   4   2    0.15    0.19
   4   4   2    0.14    0.16
   4   4   2    0.03    0.13
  -5  -4  -2   26.42    1.36
   5   4   2   27.12    1.45
   5   4   2   28.67    1.24
   5   4   2   26.35    1.39
   5   4   2   26.01    1.40
  -6  -4  -2    8.16    0.66
   6   4   2    7.86    0.56
   6   4   2    7.39    0.75
   7   4   2    1.15    0.41
   7   4   2    1.04    0.21
   7   4   2    1.86    0.49
   9  -5  -2    5.85    0.37
   9  -5  -2    6.52    0.63
   8  -5  -2   18.81    0.77
   8  -5  -2   21.69    1.12
  -8   5   2   18.69    1.43
   7  -5  -2   15.62    0.62
   7  -5  -2   16.59    0.63
   7  -5  -2   16.36    0.90
  -7   5   2   15.95    1.23
   6  -5  -2    2.49    0.16
   6  -5  -2    2.73    0.16
   6  -5  -2    2.77    0.33
  -6   5   2    2.55    0.46
   5  -5  -2   49.36    1.73
   5  -5  -2   50.96    1.72
   5  -5  -2   51.45    1.90
   4  -5  -2   13.97    0.61
   4  -5  -2   13.92    0.70
   4  -5  -2   14.07    0.59
  -4   5   2   15.92    0.64
   3  -5  -2    2.68    0.22
   3  -5  -2    2.93    0.24
  -3   5   2    3.32    0.26
  -3   5   2    3.06    0.29
   2  -5  -2  144.57    5.21
   2  -5  -2  153.80    4.86
   2  -5  -2  149.38    4.85
   2  -5  -2  156.78    5.20
  -2   5   2  162.99    5.08
  -2   5   2  163.23    5.40
   1  -5  -2  261.42    8.26
   1  -5  -2  240.14    8.67
   1  -5  -2  270.62    8.68
  -1   5   2  265.40    8.97
  -1   5   2  266.64    8.67
  -1   5   2  264.39    8.34
  -1   5   2  265.16    8.36
   0  -5  -2   37.61    1.50
   0  -5  -2   36.82    1.39
   0   5   2   36.65    1.51
   0   5   2   35.47    1.43
   0   5   2   37.87    1.44
   0   5   2   38.35    1.48
   0   5   2   35.94    1.57
  -1  -5  -2    5.41    0.39
  -1  -5  -2    6.07    0.45
   1   5   2    5.55    0.47
   1   5   2    5.51    0.42
   1   5   2    5.28    0.45
   1   5   2    4.69    0.41
  -2  -5  -2   28.42    1.35
  -2  -5  -2   29.81    1.25
  -2  -5  -2   29.95    1.36
   2   5   2   28.84    1.28
   2   5   2   28.22    1.41
   2   5   2   32.51    1.43
   2   5   2   31.91    1.34
   2   5   2   29.09    1.21
  -3  -5  -2    1.27    0.24
  -3  -5  -2    1.15    0.25
   3   5   2    1.61    0.28
   3   5   2    1.08    0.29
   3   5   2    1.86    0.32
   3   5   2    1.57    0.24
   3   5   2    1.50    0.31
  -4  -5  -2    3.94    0.42
   4   5   2    3.83    0.41
   4   5   2    3.28    0.45
   4   5   2    3.75    0.49
   4   5   2    2.93    0.45
  -5  -5  -2   32.86    1.67
   5   5   2   32.38    1.73
   5   5   2   36.42    1.75
   5   5   2   37.18    1.55
   6   5   2   11.48    0.74
   6   5   2   11.31    0.94
   9  -6  -2    4.18    0.52
   8  -6  -2   23.54    1.21
   7  -6  -2   17.79    0.96
  -7   6   2   18.76    1.40
   6  -6  -2    1.08    0.12
   6  -6  -2    0.80    0.11
   6  -6  -2    0.90    0.21
   5  -6  -2   46.60    1.59
   5  -6  -2   42.66    1.59
   4  -6  -2  121.39    4.05
   4  -6  -2  112.81    4.06
  -4   6   2  127.15    4.08
   3  -6  -2   10.61    0.54
   3  -6  -2    9.66    0.55
  -3   6   2   11.59    0.63
   2  -6  -2   37.97    1.48
   2  -6  -2   36.33    1.26
   2  -6  -2   35.62    1.25
  -2   6   2   40.92    1.58
  -2   6   2   37.47    1.49
   1  -6  -2  111.37    3.70
   1  -6  -2  113.01    3.96
  -1   6   2  110.15    4.11
  -1   6   2  117.00    3.86
   0  -6  -2    8.28    0.57
   0  -6  -2    9.17    0.53
   0   6   2    9.20    0.59
   0   6   2    7.85    0.60
   0   6   2    9.19    0.56
  -1  -6  -2   15.68    0.88
  -1  -6  -2   15.17    0.78
   1   6   2   16.34    0.85
   1   6   2   15.96    0.93
   1   6   2   14.56    0.81
  -2  -6  -2   55.70    2.10
   2   6   2   51.15    2.32
   2   6   2   57.02    2.19
   2   6   2   55.19    2.07
  -3  -6  -2   54.53    2.13
   3   6   2   55.70    2.17
   3   6   2   54.45    2.23
   3   6   2   51.96    2.36
  -4  -6  -2    2.23    0.34
   4   6   2    1.62    0.32
   4   6   2    2.63    0.44
   4   6   2    2.12    0.40
   5   6   2    3.55    0.44
   5   6   2    3.87    0.56
   9  -7  -2    1.99    0.38
   8  -7  -2    1.76    0.33
   7  -7  -2    1.27    0.27
   7  -7  -2    0.95    0.12
  -7   7   2    1.13    0.41
   6  -7  -2    6.21    0.34
   5  -7  -2   32.17    1.23
  -5   7   2   31.80    1.38
   4  -7  -2   33.00    1.31
  -4   7   2   33.41    1.40
   3  -7  -2    1.78    0.23
  -3   7   2    1.32    0.25
   2  -7  -2   15.85    0.64
   2  -7  -2   17.08    0.83
   2  -7  -2   14.69    0.61
  -2   7   2   17.81    0.87
   1  -7  -2   30.42    1.18
   1  -7  -2   29.34    1.32
  -1   7   2   28.70    1.30
   0  -7  -2    0.53    0.20
   0  -7  -2    0.29    0.15
   0   7   2    0.49    0.20
  -1  -7  -2    6.29    0.48
  -1  -7  -2    6.18    0.55
   1   7   2    6.79    0.54
   1   7   2    5.56    0.50
  -2  -7  -2   15.54    0.84
   2   7   2   14.08    0.81
   2   7   2   14.54    0.89
   2   7   2   14.80    0.98
   2   7   2   15.38    0.89
  -3  -7  -2    1.08    0.27
   3   7   2    1.62    0.32
   3   7   2    1.50    0.36
   3   7   2    1.03    0.33
   4   7   2    6.14    0.60
   4   7   2    6.10    0.66
   5   7   2    0.44    0.31
   5   7   2    0.38    0.25
   7  -8  -2   16.73    0.71
  -7   8   2   16.48    0.95
   6  -8  -2    0.47    0.13
  -6   8   2    0.20    0.17
   5  -8  -2   10.02    0.56
  -5   8   2   10.45    0.67
   4  -8  -2   12.70    0.69
  -4   8   2   13.90    0.78
   3  -8  -2    0.06    0.12
  -3   8   2   -0.11    0.12
   2  -8  -2   55.08    1.86
   2  -8  -2   55.01    2.16
  -2   8   2   52.63    2.11
   1  -8  -2   44.92    1.67
   1  -8  -2   43.96    1.86
  -1   8   2   43.08    1.81
   0  -8  -2   26.70    1.33
   0  -8  -2   27.79    1.18
   0   8   2   25.02    1.25
  -1  -8  -2    2.46    0.34
   1   8   2    2.68    0.37
   1   8   2    3.10    0.40
  -2  -8  -2   10.79    0.71
   2   8   2   10.17    0.76
   2   8   2   10.18    0.76
  -3  -8  -2    0.46    0.24
   3   8   2    0.71    0.29
   3   8   2    0.65    0.26
   4   8   2   -0.16    0.18
   4   8   2    0.13    0.24
   8  -9  -2    7.48    0.41
   7  -9  -2    0.27    0.13
  -7   9   2    0.38    0.22
   6  -9  -2    9.90    0.57
  -6   9   2   10.28    0.71
   5  -9  -2   42.87    1.69
  -5   9   2   41.15    1.76
   4  -9  -2   22.99    1.09
  -4   9   2   22.90    1.13
   3  -9  -2   -0.01    0.12
  -3   9   2    0.01    0.16
   2  -9  -2    2.54    0.23
   2  -9  -2    1.76    0.31
  -2   9   2    2.07    0.34
   1  -9  -2    8.73    0.55
   1  -9  -2    8.64    0.68
  -1   9   2    9.56    0.69
   0  -9  -2    0.45    0.25
   0  -9  -2    0.15    0.17
   0   9   2    0.11    0.19
  -1  -9  -2   25.10    1.20
   1   9   2   23.75    1.28
  -2  -9  -2   16.90    0.97
   2   9   2   16.90    1.05
   2   9   2   16.71    1.06
  -3  -9  -2    3.28    0.44
   3   9   2    3.55    0.53
   3   9   2    3.63    0.50
   7 -10  -2   15.18    0.77
   6 -10  -2    0.09    0.14
  -6  10   2   -0.05    0.16
   5 -10  -2   14.64    0.82
  -5  10   2   16.07    0.93
   4 -10  -2    9.56    0.66
  -4  10   2    9.80    0.71
   3 -10  -2    0.19    0.18
  -3  10   2    0.14    0.19
   2 -10  -2   10.04    0.50
   2 -10  -2    9.00    0.71
  -2  10   2    9.49    0.72
   1 -10  -2   43.66    2.00
   1 -10  -2   43.81    1.71
  -1  10   2   43.13    1.90
   0 -10  -2    7.17    0.56
   0  10   2    6.56    0.62
  -1 -10  -2    0.01    0.16
   1  10   2    0.16    0.22
  -2 -10  -2    1.11    0.31
   2  10   2    0.75    0.31
   6 -11  -2    0.69    0.22
   5 -11  -2   11.66    0.75
  -5  11   2    9.53    0.75
   4 -11  -2   10.04    0.72
  -4  11   2    8.50    0.70
   3 -11  -2    0.44    0.24
  -3  11   2    0.61    0.27
   2 -11  -2    6.05    0.62
   2 -11  -2    6.18    0.37
  -2  11   2    6.37    0.61
   1 -11  -2    7.32    0.71
   1 -11  -2    7.24    0.53
  -1  11   2    8.94    0.71
   0 -11  -2    0.16    0.19
   0  11   2    0.50    0.26
   4 -12  -2   10.56    0.80
   3 -12  -2    3.79    0.51
  -3  12   2    3.76    0.50
   2 -12  -2    2.03    0.42
  -2  12   2    2.23    0.41
   0 -13   3    2.08    0.36
   1 -13   3    3.40    0.37
   1 -13   3    3.04    0.51
   2 -13   3    9.80    0.50
   2 -13   3    9.93    0.82
   3 -13   3   10.91    0.84
   4 -13   3   -0.21    0.15
   5 -13   3    2.83    0.42
  -1 -12   3    8.41    0.68
   0 -12   3    9.26    0.67
   1 -12   3    0.03    0.14
   1 -12   3    0.29    0.23
   2 -12   3    2.43    0.24
   2 -12   3    2.71    0.42
   3 -12   3    5.45    0.55
   4 -12   3    7.47    0.62
   5 -12   3   29.21    1.41
   6 -12   3    6.30    0.53
   7 -12   3    1.44    0.28
   3  11  -3    0.70    0.31
  -3 -11   3    0.62    0.28
   2  11  -3    0.37    0.25
   2  11  -3    0.49    0.23
  -2 -11   3    0.53    0.24
   1  11  -3    3.56    0.43
  -1 -11   3    3.73    0.44
   0 -11   3    0.13    0.21
   0 -11   3   -0.04    0.16
   1 -11   3    0.07    0.19
   1 -11   3    0.04    0.14
   2 -11   3   12.94    0.61
   2 -11   3   12.99    0.85
   3 -11   3   32.89    1.53
   4 -11   3    0.22    0.16
   5 -11   3    6.92    0.54
   6 -11   3    1.92    0.29
   7 -11   3    0.38    0.18
   8 -11   3    9.49    0.58
   4  10  -3    4.53    0.55
   4  10  -3    4.98    0.61
   3  10  -3    2.96    0.44
   3  10  -3    2.30    0.40
  -3 -10   3    1.86    0.36
   2  10  -3    5.08    0.53
   2  10  -3    4.66    0.50
  -2 -10   3    4.76    0.48
   1  10  -3    6.49    0.53
  -1 -10   3    7.09    0.55
   0  10  -3    0.25    0.16
   0 -10   3    0.05    0.18
   0 -10   3    0.18    0.16
  -1  10  -3    0.49    0.17
   1 -10   3    0.49    0.17
   1 -10   3    0.44    0.22
   2 -10   3   36.67    1.64
   2 -10   3   37.30    1.35
   3 -10   3   20.79    1.06
   4 -10   3   -0.05    0.11
   5 -10   3   42.11    1.71
   6 -10   3   40.94    1.64
   7 -10   3    0.50    0.17
   8 -10   3    5.28    0.39
   4   9  -3    1.68    0.35
   4   9  -3    1.52    0.37
   3   9  -3    4.34    0.50
   3   9  -3    3.14    0.44
   3   9  -3    3.91    0.55
  -3  -9   3    4.30    0.46
   2   9  -3   27.62    1.32
   2   9  -3   29.34    1.36
  -2  -9   3   28.35    1.31
   1   9  -3   33.19    1.44
   1   9  -3   31.65    1.38
   1   9  -3   31.51    1.47
  -1  -9   3   33.63    1.41
  -1  -9   3   31.95    1.55
   0   9  -3   10.09    0.70
   0   9  -3   12.99    0.67
   0  -9   3   12.19    0.68
   0  -9   3   11.27    0.77
  -1   9  -3    1.10    0.19
  -1   9  -3    1.45    0.27
   1  -9   3    1.06    0.20
   1  -9   3    0.66    0.22
  -2   9  -3    5.92    0.37
  -2   9  -3    5.64    0.48
   2  -9   3    5.01    0.44
   2  -9   3    5.24    0.32
   3  -9   3   23.09    1.08
   4  -9   3    0.18    0.13
   5  -9   3   36.22    1.46
   6  -9   3   40.00    1.55
   7  -9   3    2.40    0.26
   8  -9   3    2.87    0.27
   5   8  -3    9.43    0.70
   5   8  -3    9.72    0.82
   4   8  -3   26.83    1.32
   4   8  -3   27.64    1.41
   4   8  -3   27.00    1.53
   3   8  -3   17.47    0.99
   3   8  -3   16.45    1.11
   3   8  -3   19.50    1.03
   3   8  -3   17.21    0.96
  -3  -8   3   19.32    0.99
   2   8  -3    8.53    0.59
   2   8  -3    9.01    0.63
   2   8  -3    7.33    0.67
   2   8  -3    8.66    0.60
  -2  -8   3    7.95    0.56
   1   8  -3   36.24    1.60
   1   8  -3   36.82    1.55
   1   8  -3   39.13    1.52
  -1  -8   3   39.50    1.54
  -1  -8   3   38.56    1.69
   0   8  -3    1.05    0.21
   0   8  -3    1.59    0.21
   0   8  -3    1.87    0.28
   0  -8   3    1.00    0.20
   0  -8   3    1.29    0.26
  -1   8  -3   40.56    1.47
   1  -8   3   40.96    1.69
   1  -8   3   40.56    1.52
  -2   8  -3   87.91    3.10
  -2   8  -3   90.85    2.85
   2  -8   3   90.56    3.14
   2  -8   3   86.18    2.82
   2  -8   3   77.49    2.83
  -3   8  -3  148.64    4.72
   3  -8   3  147.85    5.07
   4  -8   3   13.03    0.67
   5  -8   3   23.23    0.99
   6  -8   3   32.09    1.26
   7  -8   3    3.13    0.27
   8  -8   3    2.62    0.26
   9  -8   3   22.43    0.98
   6   7  -3    2.34    0.48
   6   7  -3    1.90    0.32
   5   7  -3    2.82    0.38
   5   7  -3    2.80    0.45
   4   7  -3   13.17    0.81
   4   7  -3   14.81    0.88
   4   7  -3   13.47    0.96
   4   7  -3   11.95    0.86
   4   7  -3   14.21    0.89
   3   7  -3    2.72    0.39
   3   7  -3    2.76    0.35
   3   7  -3    3.30    0.39
   3   7  -3    3.59    0.41
   3   7  -3    2.60    0.42
  -3  -7   3    4.52    0.41
   2   7  -3   46.26    1.80
   2   7  -3   45.78    1.84
   2   7  -3   44.97    1.89
   2   7  -3   45.96    1.81
  -2  -7   3   46.20    1.78
  -2  -7   3   45.88    1.93
   1   7  -3  105.92    3.57
   1   7  -3  105.27    3.70
   1   7  -3  105.30    3.64
   1   7  -3  107.27    3.80
  -1  -7   3  106.61    3.61
  -1  -7   3  107.91    3.85
   0   7  -3   54.16    2.08
   0   7  -3   54.99    1.92
   0   7  -3   52.91    2.05
   0   7  -3   56.13    2.01
   0  -7   3   55.76    2.14
   0  -7   3   54.60    1.97
  -1   7  -3    5.16    0.36
  -1   7  -3    4.96    0.36
  -1   7  -3    4.48    0.29
  -1   7  -3    4.55    0.37
   1  -7   3    5.36    0.40
   1  -7   3    4.39    0.31
  -2   7  -3   28.52    0.98
   2  -7   3   29.32    1.16
   2  -7   3   25.25    0.97
   2  -7   3   24.78    1.14
   2  -7   3   27.46    0.96
  -3   7  -3   37.35    1.23
   3  -7   3   36.40    1.39
   3  -7   3   31.85    1.36
  -4   7  -3    0.24    0.09
   4  -7   3    0.18    0.10
   4  -7   3    0.07    0.09
   5  -7   3   78.76    2.72
   5  -7   3   78.67    2.74
   6  -7   3   29.08    1.13
   7  -7   3   20.82    0.88
   8  -7   3    8.04    0.48
   9  -7   3    4.81    0.40
   6   6  -3    0.57    0.30
   6   6  -3    0.35    0.26
   6   6  -3    0.63    0.21
   5   6  -3    1.84    0.38
   5   6  -3    2.18    0.39
   5   6  -3    2.90    0.36
   5   6  -3    2.42    0.42
   4   6  -3   18.92    1.15
   4   6  -3   21.17    1.14
   4   6  -3   20.58    1.10
   4   6  -3   20.57    1.07
   4   6  -3   21.79    1.03
   3   6  -3   10.65    0.68
   3   6  -3   11.66    0.67
   3   6  -3   11.87    0.71
   3   6  -3   10.86    0.77
   3   6  -3   12.80    0.76
  -3  -6   3   10.38    0.63
   2   6  -3    3.17    0.34
   2   6  -3    3.60    0.35
   2   6  -3    3.70    0.38
   2   6  -3    3.40    0.33
   2   6  -3    3.23    0.35
  -2  -6   3    3.82    0.34
  -2  -6   3    3.27    0.36
   1   6  -3  103.95    3.70
   1   6  -3  108.32    3.50
   1   6  -3  108.21    3.57
   1   6  -3  101.41    3.61
  -1  -6   3  105.73    3.53
  -1  -6   3  103.49    3.73
   0   6  -3   31.38    1.28
   0   6  -3   31.78    1.24
   0   6  -3   30.99    1.28
   0   6  -3   30.90    1.16
   0  -6   3   33.81    1.34
   0  -6   3   32.04    1.22
  -1   6  -3    0.60    0.15
  -1   6  -3    0.72    0.14
  -1   6  -3    0.70    0.10
  -1   6  -3    1.09    0.16
   1  -6   3    0.67    0.15
   1  -6   3    0.72    0.15
   1  -6   3    1.04    0.14
  -2   6  -3  125.45    3.78
   2  -6   3  126.68    4.10
   2  -6   3  110.88    4.07
   2  -6   3  122.48    3.79
   2  -6   3  112.54    3.80
  -3   6  -3  235.16    7.05
   3  -6   3  228.41    7.47
   3  -6   3  215.11    7.45
   4  -6   3    4.08    0.25
   4  -6   3    4.31    0.28
   5  -6   3   31.18    1.18
   5  -6   3   31.27    1.16
   5  -6   3   31.08    1.16
   6  -6   3    3.65    0.31
   6  -6   3    3.31    0.26
   7  -6   3    1.94    0.22
   8  -6   3    1.25    0.22
   9  -6   3   20.13    0.98
   7   5  -3    0.25    0.25
   7   5  -3    0.73    0.31
   7   5  -3    0.78    0.15
   6   5  -3    1.47    0.34
   6   5  -3    1.01    0.31
   6   5  -3    1.08    0.33
   6   5  -3    0.50    0.18
   5   5  -3   22.85    1.20
   5   5  -3   21.02    1.19
   5   5  -3   21.21    1.17
   5   5  -3   21.50    1.13
   5   5  -3   21.85    1.18
   5   5  -3   22.94    1.03
   4   5  -3   72.54    2.67
   4   5  -3   67.14    2.71
   4   5  -3   67.88    2.63
   4   5  -3   70.61    2.84
   4   5  -3   71.16    2.73
   4   5  -3   71.30    2.53
   3   5  -3   27.69    1.15
   3   5  -3   26.50    1.19
   3   5  -3   26.24    1.19
   3   5  -3   26.69    1.24
   3   5  -3   26.06    1.29
  -3  -5   3   26.29    1.12
   2   5  -3   17.99    0.86
   2   5  -3   17.45    0.81
   2   5  -3   16.74    0.83
   2   5  -3   17.26    0.80
   2   5  -3   16.77    0.85
  -2  -5   3   15.97    0.83
  -2  -5   3   17.25    0.78
   1   5  -3   54.91    1.92
   1   5  -3   56.02    2.06
   1   5  -3   53.18    2.10
   1   5  -3   57.21    1.97
   1   5  -3   55.82    2.01
  -1  -5   3   54.96    1.94
  -1  -5   3   55.05    2.07
  -1  -5   3   54.99    2.03
   0   5  -3   14.97    0.59
   0   5  -3   13.95    0.64
   0   5  -3   14.49    0.68
   0   5  -3   14.12    0.67
   0  -5   3   14.52    0.70
   0  -5   3   14.25    0.63
  -1   5  -3    2.49    0.15
  -1   5  -3    2.24    0.23
  -1   5  -3    2.58    0.22
   1  -5   3    2.90    0.24
   1  -5   3    3.37    0.21
   1  -5   3    2.32    0.22
  -2   5  -3   99.24    2.98
   2  -5   3   92.03    3.23
   2  -5   3   90.68    3.01
   2  -5   3   97.16    3.24
   2  -5   3   94.96    3.00
   3  -5   3  223.83    7.33
   3  -5   3  221.38    7.35
   3  -5   3  226.10    6.95
   4  -5   3    5.99    0.32
   4  -5   3    6.53    0.35
   4  -5   3    6.10    0.33
  -5   5  -3   43.55    1.60
  -5   5  -3   45.15    2.02
   5  -5   3   40.59    1.52
   5  -5   3   41.01    1.53
   5  -5   3   42.57    1.54
   6  -5   3   28.15    1.18
   6  -5   3   29.05    1.14
   7  -5   3    4.41    0.41
   7  -5   3    3.88    0.33
   8  -5   3    0.18    0.15
   9  -5   3    3.42    0.39
   7   4  -3   23.44    1.34
   7   4  -3   21.89    1.25
   7   4  -3   19.00    1.20
   6   4  -3    4.04    0.33
   6   4  -3    3.89    0.47
   6   4  -3    4.38    0.46
   6   4  -3    3.53    0.45
   6   4  -3    4.64    0.54
  -6  -4   3    4.39    0.42
   5   4  -3    8.99    0.63
   5   4  -3    8.14    0.62
   5   4  -3    9.29    0.54
   5   4  -3    9.16    0.66
   5   4  -3    8.98    0.65
   5   4  -3    8.38    0.66
  -5  -4   3    8.23    0.83
  -5  -4   3    8.67    0.58
   4   4  -3    5.84    0.50
   4   4  -3    5.71    0.48
   4   4  -3    5.29    0.47
   4   4  -3    5.69    0.46
   4   4  -3    6.34    0.42
   4   4  -3    6.26    0.49
  -4  -4   3    6.42    0.45
  -4  -4   3    5.04    0.60
   3   4  -3    0.09    0.10
   3   4  -3    1.23    0.21
   3   4  -3    0.42    0.16
   3   4  -3    0.29    0.14
   3   4  -3    0.42    0.15
   3   4  -3    0.86    0.18
  -3  -4   3    0.24    0.11
  -3  -4   3    0.24    0.19
  -3  -4   3    0.19    0.13
   2   4  -3  146.46    4.67
   2   4  -3  136.86    4.99
   2   4  -3  147.74    4.67
   2   4  -3  137.22    4.74
  -2  -4   3  147.92    4.74
  -2  -4   3  140.07    5.03
  -2  -4   3  143.40    4.87
  -2  -4   3  141.17    6.18
  -2  -4   3  145.61    4.65
   1   4  -3  154.25    4.93
   1   4  -3  158.12    4.99
   1   4  -3  151.50    5.05
   1   4  -3  158.63    5.20
   1   4  -3  148.64    5.33
  -1  -4   3  155.33    5.37
  -1  -4   3  152.48    5.20
  -1  -4   3  152.13    4.96
  -1  -4   3  158.89    5.07
   0   4  -3  179.88    6.97
   0   4  -3  169.34    5.40
   0   4  -3  162.48    5.54
   0   4  -3  165.75    5.23
   0   4  -3  167.41    5.32
   0   4  -3  163.78    5.71
   0  -4   3  163.68    5.56
   0  -4   3  168.64    5.42
   0  -4   3  162.81    5.72
   0  -4   3  163.68    5.30
  -1   4  -3    6.15    0.35
  -1   4  -3    6.61    0.37
  -1   4  -3    6.43    0.25
   1  -4   3    6.79    0.37
   1  -4   3    7.67    0.39
   1  -4   3    6.79    0.37
   1  -4   3    6.98    0.32
  -2   4  -3  125.70    3.99
   2  -4   3  121.14    3.86
   2  -4   3  115.68    3.85
   2  -4   3  121.80    4.10
   2  -4   3  126.09    4.19
   2  -4   3  125.34    4.09
   3  -4   3  127.14    4.26
   3  -4   3  128.31    4.28
   3  -4   3  130.03    4.05
  -4   4  -3    3.19    0.29
   4  -4   3    3.16    0.22
   4  -4   3    3.55    0.24
   4  -4   3    3.00    0.23
  -5   4  -3   92.16    3.00
  -5   4  -3   91.15    3.84
   5  -4   3   88.02    3.08
   5  -4   3   88.56    3.03
   5  -4   3   88.94    3.06
   6  -4   3   67.32    2.41
   6  -4   3   65.32    2.39
   7  -4   3   11.55    0.72
   7  -4   3   10.03    0.61
   8  -4   3    5.69    0.56
   8  -4   3    6.73    0.51
   9  -4   3    9.78    0.70
   8   3  -3    4.18    0.53
   8   3  -3    4.30    0.61
   7   3  -3   12.08    0.84
   7   3  -3   11.81    0.84
   7   3  -3   13.06    0.93
   6   3  -3    0.33    0.18
   6   3  -3    0.09    0.16
   6   3  -3   -0.18    0.14
   6   3  -3    0.26    0.20
  -6  -3   3    0.27    0.23
   5   3  -3   43.62    1.85
   5   3  -3   44.44    1.59
   5   3  -3   46.17    1.86
   5   3  -3   44.65    1.84
   5   3  -3   45.52    1.86
   5   3  -3   42.70    1.79
  -5  -3   3   44.63    1.86
  -5  -3   3   42.06    2.33
   4   3  -3  209.10    6.80
   4   3  -3  212.13    6.66
   4   3  -3  200.54    6.83
   4   3  -3  211.85    7.04
   4   3  -3  209.10    7.03
   4   3  -3  207.29    7.23
   4   3  -3  203.27    7.16
  -4  -3   3  197.19    8.82
  -4  -3   3  217.64    7.71
   3   3  -3  111.65    3.79
   3   3  -3  114.64    3.88
   3   3  -3  120.61    4.03
   3   3  -3  110.45    4.09
   3   3  -3  110.91    3.91
  -3  -3   3  115.61    3.79
  -3  -3   3  114.04    3.98
  -3  -3   3  123.68    4.38
  -3  -3   3  112.54    5.07
  -3  -3   3  117.89    3.88
  -3  -3   3  120.93    4.16
   2   3  -3   26.77    1.13
   2   3  -3   26.65    1.15
   2   3  -3   27.86    1.07
   2   3  -3   27.63    1.14
   2   3  -3   27.97    1.14
   2   3  -3   29.97    1.12
  -2  -3   3   28.63    1.19
  -2  -3   3   30.57    1.08
  -2  -3   3   28.27    1.48
  -2  -3   3   30.10    1.14
  -2  -3   3   28.23    1.11
   1   3  -3  165.15    5.25
   1   3  -3  161.47    5.29
   1   3  -3  154.83    5.67
   1   3  -3  166.62    5.53
   1   3  -3  166.82    5.37
  -1  -3   3  168.25    5.37
  -1  -3   3  165.16    5.27
  -1  -3   3  169.10    5.53
  -1  -3   3  169.60    6.95
  -1  -3   3  170.04    5.70
   0   3  -3   10.71    0.50
   0   3  -3   10.52    0.42
   0   3  -3   10.13    0.49
   0   3  -3   10.55    0.52
   0   3  -3   12.17    0.64
   0   3  -3   11.16    0.47
   0  -3   3   11.23    0.51
   0  -3   3   11.47    0.66
   0  -3   3   10.69    0.52
   0  -3   3   10.59    0.50
   0  -3   3   11.29    0.47
  -1   3  -3   13.92    0.56
  -1   3  -3   13.47    0.59
  -1   3  -3   13.80    0.67
  -1   3  -3   13.02    0.56
   1  -3   3   14.56    0.52
   1  -3   3   12.17    0.56
   1  -3   3   13.61    0.58
   1  -3   3   13.26    0.57
   1  -3   3   10.51    0.54
  -2   3  -3  287.31    8.81
   2  -3   3  286.39    9.08
   2  -3   3  266.26    8.68
   2  -3   3  273.73    9.79
   2  -3   3  281.15    9.14
   2  -3   3  276.92    8.66
   2  -3   3  278.99    8.71
  -3   3  -3  286.05   11.30
   3  -3   3  275.69    9.07
   3  -3   3  284.49    9.33
   3  -3   3  274.23    9.08
   3  -3   3  271.67    8.67
  -4   3  -3   60.66    2.50
  -4   3  -3   58.08    1.95
   4  -3   3   57.71    2.02
   4  -3   3   56.48    2.04
   4  -3   3   58.69    2.07
  -5   3  -3   17.82    0.90
   5  -3   3   16.94    0.81
   5  -3   3   17.36    0.78
   5  -3   3   17.07    0.75
   6  -3   3   27.60    1.24
   6  -3   3   27.50    1.18
   7  -3   3    2.33    0.30
   7  -3   3    2.09    0.34
   8  -3   3   13.00    0.80
   8  -3   3   11.38    0.84
   9  -3   3   11.71    0.82
   8   2  -3   10.08    0.77
   8   2  -3   10.49    0.89
   7   2  -3   10.55    0.82
   7   2  -3   10.87    0.75
   7   2  -3   10.53    0.52
   7   2  -3   11.28    0.75
  -7  -2   3   10.40    0.97
   6   2  -3    1.98    0.31
   6   2  -3    1.96    0.30
   6   2  -3    1.88    0.35
   6   2  -3    1.67    0.23
   6   2  -3    2.13    0.32
  -6  -2   3    2.58    0.46
   5   2  -3   18.51    0.94
   5   2  -3   18.16    0.95
   5   2  -3   18.06    0.98
   5   2  -3   18.56    0.68
   5   2  -3   19.15    0.95
   5   2  -3   21.44    0.94
  -5  -2   3   18.65    1.24
  -5  -2   3   19.82    0.89
   4   2  -3   95.21    3.19
   4   2  -3   97.43    3.41
   4   2  -3   98.23    3.20
   4   2  -3   94.21    3.49
   4   2  -3   99.04    3.47
   4   2  -3   99.18    3.47
   4   2  -3   99.75    3.55
   4   2  -3   94.61    3.40
  -4  -2   3  103.57    3.72
  -4  -2   3   96.18    4.40
  -4  -2   3  103.43    3.58
   3   2  -3    1.87    0.23
   3   2  -3    1.94    0.21
   3   2  -3    2.13    0.19
   3   2  -3    2.26    0.25
   3   2  -3    1.99    0.21
   3   2  -3    1.88    0.22
  -3  -2   3    2.11    0.22
  -3  -2   3    2.38    0.33
  -3  -2   3    2.11    0.24
  -3  -2   3    2.16    0.19
  -3  -2   3    2.42    0.22
   2   2  -3  107.24    3.80
   2   2  -3  115.89    4.72
   2   2  -3  105.74    3.70
   2   2  -3  109.20    3.63
   2   2  -3  105.47    3.56
   2   2  -3  110.83    3.53
   2   2  -3  105.61    3.69
  -2  -2   3  107.20    3.68
  -2  -2   3  110.58    3.60
  -2  -2   3  110.47    3.82
  -2  -2   3  111.72    4.69
   1   2  -3  448.53   18.07
   1   2  -3  529.79   16.01
   1   2  -3  511.54   17.27
   1   2  -3  564.52   20.99
   1   2  -3  501.58   16.21
   1   2  -3  472.29   17.23
  -1  -2   3  544.15   16.78
  -1  -2   3  532.79   17.27
  -1  -2   3  494.37   16.07
  -1  -2   3  531.49   20.92
  -1  -2   3  526.79   16.22
   0   2  -3  209.14    9.03
   0   2  -3  227.26    7.04
   0   2  -3  216.15    7.26
   0   2  -3  226.92    6.98
   0   2  -3  221.72    6.93
   0  -2   3  219.79    6.96
   0  -2   3  217.59    7.03
   0  -2   3  231.23    7.49
   0  -2   3  225.00    7.27
   0  -2   3  226.70    9.08
  -1   2  -3    4.99    0.25
  -1   2  -3    4.88    0.28
  -1   2  -3    4.38    0.28
  -1   2  -3    4.49    0.27
   1  -2   3    4.51    0.27
   1  -2   3    4.58    0.27
   1  -2   3    4.57    0.28
   1  -2   3    4.60    0.24
   1  -2   3    4.47    0.20
   1  -2   3    4.89    0.26
  -2   2  -3  167.50    5.60
  -2   2  -3  157.88    5.40
  -2   2  -3  172.29    5.21
   2  -2   3  158.60    5.16
   2  -2   3  159.59    5.42
   2  -2   3  163.85    5.44
   2  -2   3  172.43    5.59
   2  -2   3  165.89    5.19
  -3   2  -3  104.25    4.17
  -3   2  -3  102.02    3.23
  -3   2  -3  104.90    3.23
   3  -2   3   99.54    3.44
   3  -2   3   99.47    3.20
   3  -2   3   98.98    3.42
   3  -2   3  103.63    3.50
   3  -2   3  100.08    3.30
   3  -2   3   99.95    3.20
  -4   2  -3    0.78    0.07
  -4   2  -3    1.05    0.14
   4  -2   3    0.98    0.16
   4  -2   3    0.75    0.11
   4  -2   3    0.79    0.13
   4  -2   3    1.33    0.19
  -5   2  -3   93.78    3.84
   5  -2   3   88.72    3.15
   5  -2   3   89.11    3.20
   5  -2   3   88.79    3.08
   5  -2   3   90.84    3.09
   6  -2   3  110.73    3.89
   6  -2   3  107.51    3.83
   7  -2   3   18.14    0.99
   7  -2   3   19.42    1.08
   8  -2   3    0.36    0.22
   8  -2   3    0.44    0.27
   9  -2   3    7.53    0.77
   8   1  -3    3.92    0.56
   8   1  -3    3.99    0.46
   7   1  -3   49.14    2.01
   7   1  -3   48.83    2.00
   7   1  -3   47.15    2.11
  -7  -1   3   48.70    2.63
   6   1  -3   22.38    1.14
   6   1  -3   22.06    1.04
   6   1  -3   20.54    0.80
   6   1  -3   20.83    1.05
   6   1  -3   20.35    0.81
   6   1  -3   20.81    1.02
  -6  -1   3   21.47    1.39
   5   1  -3    4.08    0.40
   5   1  -3    5.04    0.39
   5   1  -3    5.40    0.32
   5   1  -3    4.08    0.29
   5   1  -3    4.49    0.37
   5   1  -3    4.15    0.43
  -5  -1   3    4.67    0.52
   4   1  -3  119.14    4.02
   4   1  -3  122.29    4.03
   4   1  -3  111.82    3.95
   4   1  -3  114.84    4.01
   4   1  -3  119.56    4.09
   4   1  -3  111.29    3.97
   4   1  -3  117.63    4.05
  -4  -1   3  119.88    4.31
  -4  -1   3  118.82    3.92
  -4  -1   3  118.89    4.13
  -4  -1   3  114.34    5.13
   3   1  -3  194.03    6.60
   3   1  -3  204.14    6.47
   3   1  -3  195.26    6.12
   3   1  -3  191.88    6.33
   3   1  -3  190.00    6.45
   3   1  -3  187.99    6.10
   3   1  -3  187.50    6.25
  -3  -1   3  205.91    6.66
  -3  -1   3  200.91    6.29
  -3  -1   3  192.63    7.09
   2   1  -3   18.53    0.76
   2   1  -3   19.58    1.04
   2   1  -3   19.15    0.70
   2   1  -3   18.65    0.79
   2   1  -3   18.74    0.76
  -2  -1   3   18.15    0.76
  -2  -1   3   18.87    0.78
  -2  -1   3   18.43    0.74
  -2  -1   3   18.67    0.77
   1   1  -3  275.35    9.16
   1   1  -3  265.18    8.48
   1   1  -3  269.91    9.90
   1   1  -3  273.12    8.53
   1   1  -3  286.92   11.11
   1   1  -3  278.26    8.62
   1   1  -3  256.89    8.86
   1   1  -3  265.68    8.88
  -1  -1   3  269.15   11.12
  -1  -1   3  277.54    8.60
  -1  -1   3  273.02    8.89
  -1  -1   3  275.97    9.15
   0   1  -3  252.55    7.80
   0   1  -3  246.20    8.36
   0   1  -3  257.73    7.88
   0   1  -3  249.64    9.10
   0   1  -3  256.37   10.16
   0  -1   3  237.03    7.78
   0  -1   3  259.86   10.15
   0  -1   3  245.75    8.37
   0  -1   3  239.45    8.13
   0  -1   3  245.10    7.86
  -1   1  -3   16.57    0.65
  -1   1  -3   17.01    0.61
  -1   1  -3   16.08    0.71
  -1   1  -3   15.28    0.67
   1  -1   3   16.20    0.60
   1  -1   3   14.91    0.63
   1  -1   3   16.12    0.62
   1  -1   3   16.63    0.75
   1  -1   3   17.17    0.71
   1  -1   3   16.20    0.68
   1  -1   3   15.71    0.67
  -2   1  -3  100.49    3.46
  -2   1  -3   96.35    3.32
   2  -1   3   98.30    3.36
   2  -1   3   96.35    3.19
   2  -1   3   97.14    3.19
   2  -1   3  101.90    4.14
   2  -1   3  101.68    3.44
  -3   1  -3  220.86    7.31
   3  -1   3  230.22    7.38
   3  -1   3  222.13    7.34
   3  -1   3  228.09    9.05
   3  -1   3  222.43    6.99
   3  -1   3  217.41    7.00
   3  -1   3  221.38    7.54
   3  -1   3  219.35    7.06
  -4   1  -3   32.49    1.25
   4  -1   3   30.07    1.06
   4  -1   3   31.78    1.28
   4  -1   3   30.48    1.27
   4  -1   3   30.29    1.23
   4  -1   3   33.19    1.46
   4  -1   3   30.71    1.23
   4  -1   3   29.44    1.05
   5  -1   3   17.44    0.78
   5  -1   3   18.75    0.90
   5  -1   3   16.70    0.90
   5  -1   3   17.24    0.78
   6  -1   3   13.69    0.87
   6  -1   3   14.31    0.84
   6  -1   3   15.58    0.67
   7  -1   3    0.24    0.22
   7  -1   3    0.29    0.20
   8  -1   3    1.30    0.34
   8  -1   3    2.01    0.43
   9   0  -3    2.20    0.35
   9   0  -3    1.75    0.45
   8   0  -3    6.76    0.69
   8   0  -3    7.31    0.57
   7   0  -3    1.18    0.23
   7   0  -3    1.36    0.25
   7   0  -3    1.14    0.31
  -7   0   3    1.15    0.37
   6   0  -3    6.25    0.44
   6   0  -3    4.93    0.50
   6   0  -3    6.04    0.49
   6   0  -3    6.75    0.45
  -6   0   3    6.01    0.64
   5   0  -3   73.51    2.62
   5   0  -3   73.50    2.57
   5   0  -3   69.97    2.62
   5   0  -3   71.21    2.55
  -5   0   3   69.33    3.36
   4   0  -3  196.30    6.55
   4   0  -3  206.76    6.64
   4   0  -3  192.17    6.72
   4   0  -3  196.54    6.63
   4   0  -3  207.48    6.75
   4   0  -3  199.87    6.49
  -4   0   3  205.77    6.53
  -4   0   3  189.04    8.44
  -4   0   3  210.31    6.83
   3   0  -3   62.68    2.24
   3   0  -3   64.57    2.25
   3   0  -3   66.49    2.26
   3   0  -3   65.45    2.30
   3   0  -3   65.68    2.26
  -3   0   3   61.15    2.94
  -3   0   3   69.06    2.33
  -3   0   3   65.34    2.27
   2   0  -3  102.40    3.45
   2   0  -3   99.97    3.35
   2   0  -3   95.00    3.24
   2   0  -3  104.01    3.53
   2   0  -3  106.70    3.43
   2   0  -3  104.65    3.26
   2   0  -3   97.53    3.43
   2   0  -3  111.37    4.44
  -2   0   3  100.30    3.41
  -2   0   3  103.64    3.41
  -2   0   3  104.42    4.42
  -2   0   3  107.28    3.55
   1   0  -3  191.07    5.96
   1   0  -3  184.90    6.21
   1   0  -3  189.46    6.39
   1   0  -3  197.12    6.07
   1   0  -3  187.11    5.95
  -1   0   3  185.88    7.80
  -1   0   3  185.60    6.21
  -1   0   3  194.01    6.41
  -1   0   3  191.68    6.05
   0   0  -3  171.03    5.27
   0   0  -3  169.01    6.07
   0   0  -3  168.52    5.24
   0   0  -3  160.44    5.62
   0   0   3  171.81    5.63
   0   0   3  160.66    5.21
   0   0   3  154.96    5.21
   0   0   3  167.02    5.46
   0   0   3  166.25    5.27
  -1   0  -3   10.72    0.51
  -1   0  -3   11.28    0.42
  -1   0  -3   10.73    0.48
  -1   0  -3   10.41    0.52
  -1   0  -3    8.64    0.47
   1   0   3   10.67    0.42
   1   0   3   10.39    0.52
   1   0   3   10.08    0.50
   1   0   3   10.21    0.49
   1   0   3   10.25    0.47
   1   0   3   10.41    0.47
  -2   0  -3  243.86    8.33
  -2   0  -3  266.49    9.30
  -2   0  -3  253.37    8.01
  -2   0  -3  255.99    8.61
   2   0   3  245.74    8.59
   2   0   3  243.60    8.33
   2   0   3  268.51   10.34
   2   0   3  252.52    8.00
   2   0   3  257.04    8.38
   2   0   3  254.56    7.99
   2   0   3  251.56    8.01
  -3   0  -3  358.08   11.92
  -3   0  -3  358.15   11.48
  -3   0  -3  370.98   13.31
   3   0   3  354.36   12.30
   3   0   3  359.56   11.95
   3   0   3  361.48   11.45
   3   0   3  365.30   11.48
   3   0   3  390.72   12.03
   3   0   3  371.58   14.81
  -4   0  -3    3.92    0.29
   4   0   3    3.83    0.36
   4   0   3    3.51    0.26
   4   0   3    3.74    0.27
   4   0   3    4.11    0.37
   4   0   3    3.72    0.31
   4   0   3    3.76    0.36
  -5   0  -3   71.17    2.68
   5   0   3   64.93    2.52
   5   0   3   68.69    2.25
   5   0   3   70.19    2.61
   5   0   3   66.46    2.55
   5   0   3   63.93    2.22
   6   0   3   28.45    1.37
   6   0   3   25.63    1.15
   6   0   3   25.89    1.30
   7   0   3   17.82    1.09
   7   0   3   14.70    0.72
   7   0   3   14.20    0.94
   8   0   3    0.32    0.27
   8   0   3    0.02    0.20
   9  -1  -3    0.85    0.25
   9  -1  -3    1.10    0.37
   8  -1  -3    7.73    0.72
   8  -1  -3    8.77    0.58
   7  -1  -3   40.54    1.73
   7  -1  -3   40.01    1.62
   7  -1  -3   40.60    1.80
  -7   1   3   40.31    2.24
   6  -1  -3   62.63    2.33
   6  -1  -3   60.40    2.19
   6  -1  -3   58.40    2.32
  -6   1   3   58.41    2.97
   5  -1  -3    4.21    0.38
   5  -1  -3    4.31    0.40
   5  -1  -3    4.21    0.30
   5  -1  -3    4.25    0.30
  -5   1   3    3.87    0.49
   4  -1  -3   61.87    2.24
   4  -1  -3   65.49    2.32
   4  -1  -3   64.34    2.34
   4  -1  -3   65.04    2.24
  -4   1   3   61.85    3.02
  -4   1   3   65.60    2.33
  -4   1   3   69.78    2.32
   3  -1  -3   28.83    1.08
   3  -1  -3   29.81    1.19
   3  -1  -3   29.42    1.09
   3  -1  -3   30.33    1.16
  -3   1   3   31.15    1.19
  -3   1   3   27.85    1.53
  -3   1   3   31.08    1.13
   2  -1  -3   51.23    1.78
   2  -1  -3   47.95    1.71
   2  -1  -3   46.15    1.58
   2  -1  -3   48.81    1.72
   2  -1  -3   50.67    1.75
   2  -1  -3   50.66    1.72
  -2   1   3   50.81    1.78
  -2   1   3   49.41    1.76
  -2   1   3   50.21    2.29
   1  -1  -3  493.64   17.17
   1  -1  -3  458.88   16.59
   1  -1  -3  524.97   16.57
  -1   1   3  524.00   16.04
  -1   1   3  530.38   17.05
  -1   1   3  525.18   16.59
   0  -1  -3  215.34    7.01
   0  -1  -3  221.28    6.72
   0  -1  -3  221.94    6.77
   0  -1  -3  208.18    7.22
   0  -1  -3  209.74    7.80
   0   1   3  220.34    7.23
   0   1   3  215.87    7.02
   0   1   3  208.91    6.76
   0   1   3  202.78    6.71
   0   1   3  206.62    6.72
  -1  -1  -3  115.93    3.92
  -1  -1  -3  113.17    4.05
  -1  -1  -3  116.13    3.75
  -1  -1  -3  117.95    4.33
   1   1   3  113.89    3.76
   1   1   3  116.73    3.95
   1   1   3  116.50    3.76
   1   1   3  113.26    3.71
   1   1   3  117.33    4.06
  -2  -1  -3   70.22    2.33
  -2  -1  -3   70.37    2.63
  -2  -1  -3   67.15    2.41
   2   1   3   65.03    2.20
   2   1   3   65.21    2.58
   2   1   3   68.98    2.47
   2   1   3   68.94    2.33
   2   1   3   66.94    2.34
   2   1   3   69.04    2.52
  -3  -1  -3  121.51    3.88
  -3  -1  -3  113.65    4.01
  -3  -1  -3  117.63    4.42
   3   1   3  119.04    4.10
   3   1   3  120.47    3.93
   3   1   3  111.29    3.70
   3   1   3  115.19    3.85
   3   1   3  114.96    3.71
   3   1   3  122.00    4.97
   3   1   3  114.01    4.17
  -4  -1  -3    0.42    0.13
   4   1   3    0.62    0.19
   4   1   3    0.25    0.14
   4   1   3    0.11    0.13
   4   1   3    0.16    0.10
   4   1   3    0.49    0.18
  -5  -1  -3   33.17    1.48
   5   1   3   33.78    1.47
   5   1   3   32.03    1.52
   5   1   3   31.70    1.50
   5   1   3   34.73    1.28
   6   1   3   29.07    1.06
   6   1   3   28.82    1.33
   6   1   3   29.13    1.44
   6   1   3   27.48    1.44
   7   1   3   16.86    1.12
   7   1   3   16.77    1.08
   8   1   3   -0.14    0.23
   8   1   3    0.13    0.24
   9  -2  -3    0.36    0.26
   9  -2  -3    0.18    0.16
   8  -2  -3   14.24    0.96
   8  -2  -3   14.38    0.75
   7  -2  -3   41.67    1.62
   7  -2  -3   45.86    1.85
   7  -2  -3   39.40    1.81
  -7   2   3   42.94    2.36
   6  -2  -3    8.32    0.46
   6  -2  -3    9.27    0.63
   6  -2  -3    8.94    0.61
  -6   2   3    7.89    0.76
   5  -2  -3   99.50    3.52
   5  -2  -3  102.49    3.40
   5  -2  -3  100.07    3.48
   5  -2  -3   98.03    3.39
  -5   2   3  108.10    3.51
  -5   2   3   94.69    4.55
   4  -2  -3  308.26    9.99
   4  -2  -3  300.75    9.72
   4  -2  -3  300.20    9.98
   4  -2  -3  311.25    9.88
  -4   2   3  301.18   12.77
  -4   2   3  321.32   10.28
   3  -2  -3  184.86    6.10
   3  -2  -3  187.56    6.12
   3  -2  -3  184.81    5.98
   3  -2  -3  186.30    6.12
  -3   2   3  193.14    6.30
  -3   2   3  189.14    6.09
  -3   2   3  181.13    7.88
   2  -2  -3   24.79    0.93
   2  -2  -3   24.67    0.94
   2  -2  -3   24.67    1.01
   2  -2  -3   23.21    0.92
  -2   2   3   24.05    1.00
  -2   2   3   25.51    0.97
   1  -2  -3  187.80    6.09
   1  -2  -3  192.89    6.38
  -1   2   3  192.40    6.15
  -1   2   3  199.65    6.58
  -1   2   3  190.82    6.22
  -1   2   3  197.29    6.38
   0  -2  -3  105.33    3.86
   0  -2  -3  104.51    3.37
   0  -2  -3  103.85    3.53
   0  -2  -3  100.97    3.65
   0   2   3  101.61    3.40
   0   2   3  100.78    3.38
   0   2   3  105.13    3.55
   0   2   3  105.49    3.65
   0   2   3  103.10    3.42
  -1  -2  -3   12.03    0.57
  -1  -2  -3   12.44    0.65
  -1  -2  -3   11.73    0.60
  -1  -2  -3   12.14    0.60
   1   2   3   11.61    0.60
   1   2   3   12.95    0.59
   1   2   3   11.94    0.62
   1   2   3   11.55    0.63
  -2  -2  -3  199.93    6.61
  -2  -2  -3  206.69    7.64
  -2  -2  -3  206.43    6.90
   2   2   3  206.10    6.63
   2   2   3  203.28    6.62
   2   2   3  214.32    6.97
   2   2   3  205.94    7.12
  -3  -2  -3  304.93   11.26
  -3  -2  -3  295.76   10.12
  -3  -2  -3  299.26    9.72
   3   2   3  304.32    9.61
   3   2   3  323.88   10.25
   3   2   3  310.72    9.76
   3   2   3  302.23   10.46
   3   2   3  305.11    9.73
  -4  -2  -3   45.91    1.94
   4   2   3   44.45    1.91
   4   2   3   44.42    1.71
   4   2   3   45.59    1.85
   4   2   3   45.75    1.91
  -5  -2  -3    0.14    0.14
   5   2   3   -0.06    0.12
   5   2   3    0.39    0.21
   5   2   3    0.27    0.19
   5   2   3   -0.01    0.11
  -6  -2  -3    5.36    0.50
   6   2   3    6.56    0.43
   6   2   3    6.03    0.62
   6   2   3    5.33    0.60
   7   2   3    5.14    0.64
   7   2   3    4.50    0.59
   9  -3  -3    1.07    0.22
   9  -3  -3    1.36    0.38
   8  -3  -3    7.73    0.47
   8  -3  -3    7.93    0.67
   7  -3  -3   24.92    1.22
   7  -3  -3   24.07    0.98
  -7   3   3   23.65    1.57
   6  -3  -3   24.43    0.96
   6  -3  -3   25.01    1.17
   6  -3  -3   24.71    0.97
  -6   3   3   25.48    1.57
   5  -3  -3    1.10    0.22
   5  -3  -3    1.72    0.16
   5  -3  -3    1.31    0.24
   5  -3  -3    1.44    0.14
  -5   3   3    1.01    0.31
   4  -3  -3  110.85    3.80
   4  -3  -3  117.42    3.85
   4  -3  -3  114.03    3.80
  -4   3   3  109.91    5.09
  -4   3   3  120.49    3.93
   3  -3  -3   68.56    2.40
   3  -3  -3   67.43    2.38
   3  -3  -3   69.21    2.37
  -3   3   3   72.83    2.46
   2  -3  -3   10.76    0.52
   2  -3  -3   11.59    0.40
   2  -3  -3   11.32    0.52
  -2   3   3   12.39    0.59
  -2   3   3   11.90    0.56
  -2   3   3   11.17    0.60
   1  -3  -3  106.98    3.95
   1  -3  -3  120.21    3.97
   1  -3  -3  119.55    3.76
  -1   3   3  118.43    3.86
  -1   3   3  120.80    4.11
  -1   3   3  114.67    3.89
  -1   3   3  118.16    3.96
   0  -3  -3  228.43    7.95
   0  -3  -3  225.62    8.48
   0  -3  -3  226.64    7.35
   0  -3  -3  237.40    7.70
   0   3   3  235.53    7.41
   0   3   3  230.91    7.39
   0   3   3  236.01    7.71
   0   3   3  235.44    7.95
  -1  -3  -3   32.20    1.34
  -1  -3  -3   30.99    1.20
  -1  -3  -3   29.76    1.35
  -1  -3  -3   30.78    1.28
   1   3   3   31.85    1.27
   1   3   3   30.87    1.23
   1   3   3   31.30    1.24
   1   3   3   30.88    1.31
   1   3   3   31.12    1.34
  -2  -3  -3   11.50    0.59
  -2  -3  -3   11.26    0.64
  -2  -3  -3   10.77    0.61
   2   3   3    9.59    0.58
   2   3   3   10.70    0.66
   2   3   3   11.14    0.63
   2   3   3   11.66    0.68
  -3  -3  -3   36.59    1.62
  -3  -3  -3   36.03    1.46
   3   3   3   36.69    1.62
   3   3   3   35.66    1.47
   3   3   3   39.12    1.57
   3   3   3   37.96    1.35
   3   3   3   35.95    1.61
  -4  -3  -3    0.80    0.21
   4   3   3    0.92    0.21
   4   3   3    1.29    0.30
   4   3   3    0.87    0.24
   4   3   3    0.98    0.26
  -5  -3  -3    5.09    0.47
   5   3   3    4.45    0.52
   5   3   3    4.88    0.51
   5   3   3    4.66    0.54
   5   3   3    4.79    0.43
  -6  -3  -3   17.56    1.08
   6   3   3   20.66    1.24
   6   3   3   19.68    1.22
   6   3   3   20.94    0.97
  -7  -3  -3   14.55    0.99
   7   3   3   16.68    1.16
   7   3   3   16.68    0.73
   7   3   3   16.60    1.18
   9  -4  -3    0.01    0.10
   9  -4  -3   -0.19    0.18
   8  -4  -3   33.42    1.29
   8  -4  -3   33.44    1.58
   7  -4  -3   76.15    2.68
   7  -4  -3   78.09    2.92
  -7   4   3   80.94    3.91
   6  -4  -3   14.14    0.59
   6  -4  -3   12.97    0.58
   6  -4  -3   14.93    0.81
  -6   4   3   15.07    1.13
   5  -4  -3   38.33    1.57
   5  -4  -3   40.78    1.40
   5  -4  -3   39.13    1.40
  -5   4   3   37.96    2.14
   4  -4  -3   63.50    2.20
   4  -4  -3   63.27    2.29
   4  -4  -3   61.28    2.20
  -4   4   3   67.64    2.29
   3  -4  -3   79.01    2.92
   3  -4  -3   86.06    2.92
  -3   4   3   90.64    3.04
  -3   4   3   86.39    2.94
   2  -4  -3    3.23    0.27
   2  -4  -3    3.99    0.19
   2  -4  -3    3.84    0.28
  -2   4   3    4.02    0.33
   1  -4  -3   91.53    3.15
   1  -4  -3   84.05    3.14
   1  -4  -3   92.15    2.97
  -1   4   3   88.26    3.01
  -1   4   3   92.04    3.28
  -1   4   3   91.36    3.08
  -1   4   3   87.75    3.10
  -1   4   3   93.61    3.16
   0  -4  -3   90.45    3.09
   0  -4  -3   95.91    3.28
   0  -4  -3   88.05    3.39
   0   4   3   93.78    3.15
   0   4   3   91.17    3.38
   0   4   3   95.79    3.19
   0   4   3   91.31    3.28
  -1  -4  -3   11.47    0.73
  -1  -4  -3   11.91    0.63
  -1  -4  -3   13.68    0.68
  -1  -4  -3   13.67    0.72
   1   4   3   13.51    0.76
   1   4   3   12.62    0.70
   1   4   3   12.91    0.73
   1   4   3   12.45    0.68
  -2  -4  -3   44.22    1.88
  -2  -4  -3   42.31    1.68
  -2  -4  -3   44.67    1.80
   2   4   3   43.42    1.72
   2   4   3   43.60    1.88
   2   4   3   45.32    1.87
   2   4   3   45.16    1.77
  -3  -4  -3   38.44    1.55
  -3  -4  -3   36.11    1.69
   3   4   3   40.17    1.66
   3   4   3   40.02    1.75
   3   4   3   38.28    1.58
   3   4   3   37.14    1.72
  -4  -4  -3   14.51    0.86
   4   4   3   13.40    0.79
   4   4   3   15.42    0.98
   4   4   3   13.41    0.89
   4   4   3   14.11    0.89
  -5  -4  -3    0.41    0.20
   5   4   3    0.43    0.23
   5   4   3    0.30    0.24
   5   4   3    0.25    0.18
   5   4   3    0.47    0.27
  -6  -4  -3    1.53    0.33
   6   4   3    2.12    0.45
   6   4   3    1.73    0.30
   6   4   3    1.72    0.43
   9  -5  -3   10.64    0.53
   9  -5  -3   10.41    0.82
   8  -5  -3    3.70    0.27
   8  -5  -3    4.32    0.50
   7  -5  -3    8.91    0.43
   7  -5  -3    9.52    0.67
  -7   5   3    9.59    0.95
   6  -5  -3    0.62    0.11
   6  -5  -3    0.59    0.10
   6  -5  -3    0.87    0.23
  -6   5   3    0.45    0.27
   5  -5  -3   11.76    0.54
   5  -5  -3   11.99    0.54
   5  -5  -3   12.61    0.70
   4  -5  -3  116.02    3.85
   4  -5  -3  112.46    3.87
   3  -5  -3   53.50    2.11
   3  -5  -3   59.66    2.12
  -3   5   3   60.75    2.17
  -3   5   3   61.81    2.21
   2  -5  -3    1.92    0.23
   2  -5  -3    2.01    0.15
   2  -5  -3    2.82    0.26
   2  -5  -3    1.79    0.14
  -2   5   3    2.25    0.27
  -2   5   3    1.77    0.24
   1  -5  -3   48.70    1.69
   1  -5  -3   46.90    1.83
  -1   5   3   46.70    1.82
  -1   5   3   45.99    1.75
  -1   5   3   48.97    1.83
  -1   5   3   47.43    1.92
   0  -5  -3   34.32    1.43
   0  -5  -3   33.18    1.31
   0   5   3   33.46    1.36
   0   5   3   31.59    1.42
   0   5   3   35.32    1.42
   0   5   3   34.64    1.51
   0   5   3   34.08    1.38
  -1  -5  -3    2.62    0.29
  -1  -5  -3    2.34    0.32
   1   5   3    2.09    0.32
   1   5   3    2.47    0.34
   1   5   3    2.48    0.33
   1   5   3    2.39    0.31
  -2  -5  -3   53.44    2.03
  -2  -5  -3   53.34    2.25
  -2  -5  -3   54.76    2.19
   2   5   3   52.31    2.27
   2   5   3   54.65    2.10
   2   5   3   53.62    1.99
   2   5   3   54.84    2.24
   2   5   3   53.06    2.11
  -3  -5  -3   23.04    1.19
   3   5   3   24.19    1.21
   3   5   3   24.15    1.28
   3   5   3   23.72    1.15
   3   5   3   21.86    1.25
  -4  -5  -3    5.13    0.48
   4   5   3    4.86    0.54
   4   5   3    4.63    0.53
   4   5   3    4.14    0.45
  -5  -5  -3    6.35    0.58
   5   5   3    6.61    0.57
   5   5   3    6.45    0.68
   6   5   3    4.50    0.47
   6   5   3    4.22    0.64
   9  -6  -3    0.12    0.10
   9  -6  -3    0.11    0.20
   8  -6  -3   24.95    0.95
   8  -6  -3   25.17    1.28
   7  -6  -3   66.79    2.57
   7  -6  -3   67.98    2.30
  -7   6   3   65.38    3.52
   6  -6  -3   27.08    1.23
   6  -6  -3   26.63    1.01
  -6   6   3   24.91    1.73
   5  -6  -3   11.00    0.53
   4  -6  -3   57.97    2.04
  -4   6   3   53.78    2.11
   3  -6  -3    2.25    0.25
  -3   6   3    2.49    0.31
   2  -6  -3    9.29    0.54
   2  -6  -3    7.79    0.37
   2  -6  -3    8.39    0.39
  -2   6   3    9.03    0.57
   1  -6  -3  122.64    4.35
   1  -6  -3  123.83    4.08
  -1   6   3  124.97    4.24
   0  -6  -3   76.98    2.62
   0  -6  -3   70.39    2.79
   0   6   3   71.44    2.72
   0   6   3   76.68    2.94
   0   6   3   74.82    2.70
  -1  -6  -3    7.01    0.55
  -1  -6  -3    5.59    0.45
   1   6   3    6.61    0.57
   1   6   3    6.00    0.51
   1   6   3    6.77    0.55
  -2  -6  -3   -0.01    0.13
   2   6   3    0.28    0.18
   2   6   3    0.31    0.22
   2   6   3    0.08    0.14
   2   6   3    0.18    0.17
  -3  -6  -3   10.71    0.71
   3   6   3   10.02    0.80
   3   6   3   10.40    0.73
   3   6   3   10.15    0.76
  -4  -6  -3    0.01    0.15
   4   6   3   -0.08    0.16
   4   6   3    0.31    0.23
   4   6   3    0.11    0.21
   5   6   3    4.57    0.62
   9  -7  -3    2.00    0.39
   8  -7  -3    2.35    0.20
   8  -7  -3    2.04    0.36
   7  -7  -3   20.38    1.08
   7  -7  -3   20.44    0.84
   6  -7  -3    2.31    0.22
  -6   7   3    2.39    0.35
   5  -7  -3   19.38    0.87
  -5   7   3   20.26    1.02
   4  -7  -3   73.72    2.65
  -4   7   3   72.87    2.70
   3  -7  -3  117.08    4.14
  -3   7   3  119.38    4.10
   2  -7  -3    1.95    0.19
   2  -7  -3    1.85    0.27
  -2   7   3    1.77    0.31
   1  -7  -3   47.40    1.91
   1  -7  -3   46.87    1.71
  -1   7   3   43.63    1.86
   0  -7  -3   19.55    0.91
   0  -7  -3   17.98    0.99
   0   7   3   16.98    0.97
  -1  -7  -3    0.96    0.24
  -1  -7  -3    0.47    0.23
   1   7   3    0.74    0.25
   1   7   3    0.69    0.25
  -2  -7  -3   30.93    1.43
   2   7   3   32.96    1.56
   2   7   3   34.07    1.55
  -3  -7  -3   48.43    2.01
   3   7   3   48.62    2.13
   3   7   3   47.28    2.06
   3   7   3   48.23    2.27
   4   7   3   10.20    0.86
   4   7   3   10.71    0.80
   8  -8  -3    5.05    0.32
   7  -8  -3   17.98    0.78
  -7   8   3   16.32    0.99
   6  -8  -3   14.45    0.71
  -6   8   3   14.82    0.89
   5  -8  -3    1.08    0.20
  -5   8   3    1.16    0.27
   4  -8  -3   42.06    1.70
  -4   8   3   42.56    1.78
   3  -8  -3   20.67    1.01
  -3   8   3   19.07    1.03
   2  -8  -3    4.21    0.29
   2  -8  -3    4.38    0.44
  -2   8   3    4.53    0.47
   1  -8  -3   22.22    1.00
   1  -8  -3   22.30    1.16
  -1   8   3   22.87    1.17
   0  -8  -3   26.11    1.33
   0  -8  -3   25.84    1.15
   0   8   3   23.88    1.25
  -1  -8  -3    6.35    0.52
   1   8   3    5.57    0.56
  -2  -8  -3    0.28    0.21
   2   8   3    0.23    0.22
   2   8   3    0.55    0.26
  -3  -8  -3    1.04    0.30
   3   8   3    1.78    0.38
   3   8   3    1.11    0.35
   8  -9  -3    4.33    0.33
  -8   9   3    4.53    0.53
   7  -9  -3   15.31    0.76
  -7   9   3   14.76    0.94
   6  -9  -3    9.91    0.60
  -6   9   3   10.21    0.75
   5  -9  -3    0.18    0.14
  -5   9   3    0.14    0.18
   4  -9  -3   15.18    0.84
  -4   9   3   15.26    0.91
   3  -9  -3   25.59    1.23
  -3   9   3   23.51    1.23
   2  -9  -3    1.46    0.19
   2  -9  -3    1.56    0.30
  -2   9   3    1.46    0.32
   1  -9  -3   32.75    1.61
   1  -9  -3   36.37    1.42
  -1   9   3   32.21    1.57
   0  -9  -3   21.58    1.22
   0  -9  -3   20.39    1.01
   0   9   3   17.57    1.09
  -1  -9  -3    5.27    0.51
   1   9   3    5.57    0.58
  -2  -9  -3    6.69    0.61
   2   9   3    7.24    0.71
   7 -10  -3    4.41    0.40
   6 -10  -3    0.33    0.18
  -6  10   3    0.11    0.21
   5 -10  -3    2.69    0.35
  -5  10   3    2.74    0.42
   4 -10  -3   18.44    1.00
  -4  10   3   16.14    1.01
   3 -10  -3   15.28    0.90
  -3  10   3   12.12    0.86
   2 -10  -3    0.05    0.17
   2 -10  -3   -0.05    0.10
  -2  10   3   -0.16    0.15
   1 -10  -3    0.08    0.21
   1 -10  -3    0.09    0.16
  -1  10   3    0.15    0.22
   0 -10  -3    2.36    0.35
   0  10   3    2.49    0.42
  -1 -10  -3   -0.16    0.16
   1  10   3    0.24    0.25
   5 -11  -3    0.21    0.17
  -5  11   3   -0.15    0.20
   4 -11  -3    3.39    0.44
  -4  11   3    3.04    0.47
   3 -11  -3    2.97    0.44
  -3  11   3    3.23    0.47
   2 -11  -3    0.17    0.11
   2 -11  -3    0.31    0.25
  -2  11   3   -0.02    0.20
   1 -11  -3    5.14    0.62
   1 -11  -3    5.34    0.46
  -1  11   3    5.71    0.62
   0 -13   4    6.29    0.57
   1 -13   4    0.63    0.21
   1 -13   4    0.60    0.31
   2 -13   4    5.52    0.37
   2 -13   4    6.29    0.66
   3 -13   4    4.29    0.53
   4 -13   4    1.76    0.36
   5 -13   4    0.38    0.22
   6 -13   4    4.29    0.48
  -1 -12   4    1.04    0.29
   0 -12   4    4.24    0.46
   1 -12   4    3.75    0.39
   1 -12   4    3.54    0.50
   2 -12   4    8.44    0.73
   2 -12   4    9.03    0.49
   3 -12   4    8.78    0.70
   4 -12   4    1.88    0.34
   5 -12   4    0.50    0.22
   6 -12   4    2.08    0.33
   7 -12   4    8.74    0.63
   3  11  -4    0.07    0.21
   3  11  -4    0.02    0.22
  -3 -11   4   -0.08    0.18
   2  11  -4    1.26    0.34
   2  11  -4    0.78    0.27
  -2 -11   4    1.44    0.32
  -1 -11   4   18.38    1.02
   0 -11   4   33.54    1.48
   0 -11   4   33.61    1.69
   1 -11   4   27.43    1.43
   1 -11   4   27.72    1.20
   2 -11   4   12.64    0.84
   2 -11   4   12.47    0.61
   3 -11   4   17.52    1.00
   4 -11   4    0.92    0.24
   5 -11   4    3.94    0.41
   6 -11   4   16.07    0.87
   7 -11   4   19.13    0.96
   8 -11   4    3.02    0.34
   4  10  -4   11.80    0.85
   4  10  -4   11.00    0.87
   3  10  -4    5.85    0.59
   3  10  -4    6.57    0.62
  -3 -10   4    6.13    0.57
   2  10  -4    5.44    0.55
   2  10  -4    5.53    0.53
  -2 -10   4    5.87    0.53
   1  10  -4    0.24    0.19
   1  10  -4    0.09    0.16
  -1 -10   4    0.32    0.19
   0  10  -4   22.79    1.03
   0 -10   4   21.37    1.22
   0 -10   4   23.63    1.09
   1 -10   4   -0.05    0.14
   1 -10   4    0.04    0.12
   2 -10   4   30.58    1.45
   2 -10   4   31.53    1.18
   3 -10   4   43.71    1.84
   4 -10   4   21.68    1.06
   5 -10   4    2.89    0.33
   6 -10   4    1.70    0.26
   7 -10   4    3.69    0.35
   8 -10   4    0.00    0.13
   4   9  -4    2.87    0.42
   4   9  -4    3.38    0.48
   3   9  -4    6.71    0.58
   3   9  -4    6.62    0.71
   3   9  -4    5.98    0.57
  -3  -9   4    5.47    0.52
   2   9  -4    1.67    0.31
   2   9  -4    2.13    0.35
  -2  -9   4    2.23    0.34
   1   9  -4   15.19    0.88
   1   9  -4   16.78    0.86
  -1  -9   4   17.17    1.00
  -1  -9   4   18.07    0.90
   0   9  -4   70.84    2.69
   0   9  -4   73.47    2.51
   0  -9   4   70.42    2.80
   0  -9   4   70.92    2.58
  -1   9  -4   38.57    1.43
  -1   9  -4   36.74    1.61
   1  -9   4   40.51    1.50
   1  -9   4   38.93    1.70
  -2   9  -4    0.09    0.13
   2  -9   4    0.05    0.12
   2  -9   4    0.01    0.07
  -3   9  -4   63.22    2.44
   3  -9   4   66.86    2.48
   4  -9   4    9.23    0.58
   5  -9   4    0.71    0.18
   6  -9   4   32.72    1.35
   7  -9   4   40.99    1.61
   8  -9   4    0.99    0.20
   5   8  -4    1.10    0.30
   5   8  -4    2.07    0.42
   4   8  -4    1.56    0.38
   4   8  -4    1.52    0.34
   4   8  -4    1.41    0.30
   3   8  -4   10.16    0.84
   3   8  -4   12.59    0.77
   3   8  -4   11.96    0.78
  -3  -8   4   12.55    0.75
   2   8  -4    1.46    0.29
   2   8  -4    1.39    0.26
   2   8  -4    1.41    0.26
  -2  -8   4    1.25    0.24
   1   8  -4    9.58    0.57
   1   8  -4    8.15    0.60
   1   8  -4    9.97    0.63
  -1  -8   4   10.01    0.68
  -1  -8   4    9.70    0.59
   0   8  -4   30.45    1.32
   0   8  -4   31.07    1.37
   0   8  -4   32.93    1.23
   0  -8   4   32.75    1.30
   0  -8   4   30.79    1.42
  -1   8  -4   12.63    0.73
  -1   8  -4   12.92    0.58
   1  -8   4   14.28    0.66
   1  -8   4   12.83    0.75
  -2   8  -4   34.58    1.43
  -2   8  -4   34.40    1.19
   2  -8   4   32.70    1.22
   2  -8   4   35.46    1.45
  -3   8  -4   14.35    0.75
   3  -8   4   12.99    0.71
   4  -8   4   14.73    0.74
   5  -8   4    4.11    0.34
   6  -8   4   14.18    0.70
   7  -8   4   12.02    0.63
   8  -8   4    5.07    0.40
   9  -8   4    5.40    0.44
   6   7  -4   -0.20    0.15
   6   7  -4    0.24    0.25
   5   7  -4    4.21    0.53
   5   7  -4    4.39    0.46
   5   7  -4    4.78    0.55
   4   7  -4   42.20    2.05
   4   7  -4   46.87    1.83
   4   7  -4   43.92    1.95
   4   7  -4   42.20    1.88
   3   7  -4   55.71    2.12
   3   7  -4   55.35    2.23
   3   7  -4   54.59    2.19
   3   7  -4   52.77    2.12
  -3  -7   4   53.37    2.08
   2   7  -4   24.39    1.14
   2   7  -4   23.02    1.14
   2   7  -4   24.72    1.08
   2   7  -4   21.59    1.06
  -2  -7   4   23.29    1.07
   1   7  -4   14.25    0.76
   1   7  -4   14.61    0.80
   1   7  -4   15.31    0.82
   1   7  -4   15.89    0.74
  -1  -7   4   15.62    0.85
  -1  -7   4   15.57    0.76
   0   7  -4   91.97    3.23
   0   7  -4   95.25    3.36
   0   7  -4   95.33    3.12
   0   7  -4   95.90    3.31
   0  -7   4   94.74    3.20
   0  -7   4   93.02    3.40
  -1   7  -4   11.37    0.60
  -1   7  -4   11.89    0.60
  -1   7  -4   11.96    0.64
  -1   7  -4   11.31    0.49
   1  -7   4   11.44    0.65
   1  -7   4   10.95    0.55
  -2   7  -4   39.40    1.47
  -2   7  -4   36.73    1.21
   2  -7   4   39.11    1.49
   2  -7   4   36.59    1.28
   2  -7   4   32.03    1.29
  -3   7  -4   82.75    2.91
   3  -7   4   83.79    2.96
   4  -7   4  100.25    3.48
   5  -7   4    2.86    0.27
   6  -7   4   35.48    1.39
   7  -7   4   30.19    1.24
   8  -7   4    0.08    0.12
   9  -7   4    4.24    0.41
   6   6  -4   10.09    0.83
   6   6  -4   10.35    0.81
   6   6  -4    9.43    0.62
   5   6  -4   19.88    1.13
   5   6  -4   18.68    1.15
   5   6  -4   19.11    0.97
   5   6  -4   19.14    1.12
   4   6  -4    5.76    0.53
   4   6  -4    5.35    0.56
   4   6  -4    5.99    0.53
   4   6  -4    4.81    0.50
   4   6  -4    6.36    0.48
   3   6  -4   17.32    0.87
   3   6  -4   16.62    0.89
   3   6  -4   17.39    0.93
   3   6  -4   17.33    0.94
  -3  -6   4   17.43    0.86
   2   6  -4    4.68    0.39
   2   6  -4    5.34    0.43
   2   6  -4    4.53    0.41
   2   6  -4    4.53    0.39
  -2  -6   4    4.78    0.43
  -2  -6   4    4.76    0.38
   1   6  -4  153.28    5.01
   1   6  -4  153.68    4.92
   1   6  -4  145.24    5.07
   1   6  -4  161.17    5.24
  -1  -6   4  150.58    5.24
  -1  -6   4  148.15    4.97
   0   6  -4  182.22    5.85
   0   6  -4  181.75    5.72
   0   6  -4  176.18    5.92
   0   6  -4  186.37    6.09
   0  -6   4  176.91    6.30
   0  -6   4  180.13    5.82
   0  -6   4  180.27    6.12
  -1   6  -4   31.49    1.24
  -1   6  -4   29.99    1.22
  -1   6  -4   31.19    1.19
  -1   6  -4   29.51    1.04
   1  -6   4   29.97    1.28
   1  -6   4   31.18    1.15
   1  -6   4   32.03    1.27
  -2   6  -4   22.97    0.94
   2  -6   4   23.87    0.96
   2  -6   4   19.25    0.81
   2  -6   4   22.01    0.80
  -3   6  -4   52.97    1.92
   3  -6   4   51.13    1.93
   3  -6   4   55.81    1.96
   4  -6   4    0.57    0.12
   4  -6   4    0.60    0.09
   4  -6   4    0.38    0.12
   5  -6   4    1.78    0.21
   6  -6   4   55.25    2.03
   7  -6   4   35.47    1.44
   8  -6   4    2.83    0.33
   9  -6   4    1.46    0.28
   7   5  -4    2.80    0.50
   7   5  -4    3.13    0.48
   6   5  -4   18.04    1.12
   6   5  -4   17.98    0.87
   6   5  -4   17.83    1.08
   5   5  -4    0.28    0.17
   5   5  -4    0.46    0.21
   5   5  -4    0.41    0.22
   5   5  -4    0.29    0.20
   5   5  -4    0.53    0.23
   4   5  -4   59.26    2.53
   4   5  -4   63.75    2.39
   4   5  -4   61.62    2.44
   4   5  -4   65.49    2.28
   4   5  -4   59.59    2.40
  -4  -5   4   60.96    3.17
   3   5  -4  135.66    4.86
   3   5  -4  147.34    4.80
   3   5  -4  150.98    4.76
   3   5  -4  141.11    4.98
  -3  -5   4  146.78    5.18
  -3  -5   4  134.71    6.33
  -3  -5   4  143.38    4.74
   2   5  -4   68.05    2.65
   2   5  -4   74.27    2.62
   2   5  -4   70.36    2.48
   2   5  -4   71.75    2.48
   2   5  -4   67.50    2.55
  -2  -5   4   73.36    2.73
  -2  -5   4   68.82    2.60
  -2  -5   4   70.34    2.46
   1   5  -4    0.10    0.08
   1   5  -4    0.07    0.09
   1   5  -4    0.21    0.10
   1   5  -4    0.34    0.13
  -1  -5   4    1.25    0.20
  -1  -5   4    0.24    0.10
  -1  -5   4    0.56    0.15
   0   5  -4  285.38    8.72
   0   5  -4  276.16    8.86
   0   5  -4  281.32    9.23
   0  -5   4  284.33    9.26
   0  -5   4  279.61    9.00
   0  -5   4  271.54    9.52
   0  -5   4  280.88    8.84
  -1   5  -4   80.11    2.89
  -1   5  -4   83.32    2.79
  -1   5  -4   81.90    2.84
  -1   5  -4   91.04    3.64
  -1   5  -4   86.76    2.64
   1  -5   4   83.02    3.01
   1  -5   4   83.51    2.75
   1  -5   4   77.12    2.92
   1  -5   4   85.66    2.94
  -2   5  -4   57.65    1.95
   2  -5   4   54.05    1.82
   2  -5   4   53.00    1.98
   2  -5   4   50.21    1.83
   2  -5   4   60.45    2.02
   2  -5   4   57.02    2.03
  -3   5  -4  185.28    5.90
   3  -5   4  177.76    5.69
   3  -5   4  184.73    6.20
   3  -5   4  185.40    6.10
   3  -5   4  183.90    6.07
   4  -5   4  187.68    6.10
   4  -5   4  181.50    5.75
   4  -5   4  180.21    6.07
   5  -5   4   21.55    0.91
   5  -5   4   20.82    0.86
   6  -5   4   12.85    0.66
   6  -5   4   11.98    0.64
   7  -5   4    9.54    0.58
   8  -5   4    0.40    0.19
   9  -5   4    6.57    0.57
   7   4  -4    0.04    0.19
   7   4  -4   -0.01    0.19
   6   4  -4    6.92    0.57
   6   4  -4    6.23    0.39
   6   4  -4    6.93    0.65
   6   4  -4    7.22    0.61
  -6  -4   4    6.44    0.52
   5   4  -4    1.63    0.30
   5   4  -4    1.78    0.24
   5   4  -4    1.41    0.30
   5   4  -4    1.26    0.27
   5   4  -4    1.45    0.29
  -5  -4   4    1.50    0.24
  -5  -4   4    2.00    0.44
   4   4  -4   17.86    0.82
   4   4  -4   17.34    0.91
   4   4  -4   17.17    0.93
   4   4  -4   17.13    0.95
   4   4  -4   18.04    0.93
  -4  -4   4   16.97    1.20
   3   4  -4   75.28    2.88
   3   4  -4   74.68    2.81
   3   4  -4   76.67    2.91
   3   4  -4   81.01    2.77
   3   4  -4   81.75    2.87
   3   4  -4   78.56    2.70
  -3  -4   4   81.82    2.98
  -3  -4   4   80.30    2.70
  -3  -4   4   73.36    3.63
  -3  -4   4   79.53    2.84
   2   4  -4    8.64    0.49
   2   4  -4    8.31    0.52
   2   4  -4    8.96    0.52
   2   4  -4    8.67    0.48
   2   4  -4    7.62    0.51
  -2  -4   4    8.62    0.54
  -2  -4   4    8.25    0.69
  -2  -4   4   10.19    0.49
  -2  -4   4    8.90    0.52
   1   4  -4  127.87    4.61
   1   4  -4  132.14    4.23
   1   4  -4  128.79    4.28
   1   4  -4  136.75    4.49
   1   4  -4  130.33    4.37
  -1  -4   4  132.54    4.49
  -1  -4   4  135.20    4.64
  -1  -4   4  128.11    5.64
  -1  -4   4  131.23    4.27
  -1  -4   4  133.19    4.37
   0   4  -4  317.89   10.12
   0   4  -4  327.20   10.23
   0   4  -4  324.44   10.02
   0   4  -4  296.19   10.84
   0   4  -4  346.38   13.18
   0   4  -4  325.69   10.55
   0  -4   4  329.52   10.57
   0  -4   4  311.06   10.23
   0  -4   4  314.91   10.10
   0  -4   4  328.40   10.88
  -1   4  -4   66.50    2.36
  -1   4  -4   73.71    2.93
  -1   4  -4   67.08    2.26
  -1   4  -4   68.03    2.30
   1  -4   4   66.04    2.38
   1  -4   4   65.99    2.23
   1  -4   4   69.51    2.45
   1  -4   4   67.46    2.33
   1  -4   4   63.22    2.36
  -2   4  -4   42.55    1.47
  -2   4  -4   40.35    1.42
  -2   4  -4   42.95    1.77
   2  -4   4   38.62    1.35
   2  -4   4   38.16    1.47
   2  -4   4   41.58    1.51
   2  -4   4   35.95    1.36
   2  -4   4   41.33    1.49
  -3   4  -4  124.52    4.00
   3  -4   4  128.49    4.18
   3  -4   4  125.33    4.24
   3  -4   4  119.73    4.15
   3  -4   4  121.17    3.90
  -4   4  -4   31.40    1.14
  -4   4  -4   31.97    1.41
   4  -4   4   32.83    1.14
   4  -4   4   33.39    1.25
   4  -4   4   31.17    1.22
   4  -4   4   30.83    1.16
   5  -4   4   23.73    1.00
   5  -4   4   22.30    0.96
   6  -4   4   35.03    1.44
   6  -4   4   35.54    1.44
   7  -4   4   53.95    2.13
   7  -4   4   54.94    2.14
   8  -4   4    8.35    0.63
   9  -4   4    0.28    0.22
   8   3  -4    2.11    0.39
   8   3  -4    2.16    0.48
   7   3  -4   13.63    0.88
   7   3  -4   12.58    0.93
   6   3  -4   50.15    2.12
   6   3  -4   50.30    2.09
   6   3  -4   47.99    2.07
   6   3  -4   51.32    2.05
  -6  -3   4   49.18    2.69
   5   3  -4   16.64    0.90
   5   3  -4   17.47    0.95
   5   3  -4   16.79    0.72
   5   3  -4   13.94    0.88
   5   3  -4   17.14    0.90
  -5  -3   4   16.04    1.18
  -5  -3   4   16.87    0.85
   4   3  -4   37.27    1.40
   4   3  -4   37.96    1.55
   4   3  -4   35.64    1.56
   4   3  -4   35.61    1.59
   4   3  -4   40.33    1.57
  -4  -3   4   39.70    1.60
  -4  -3   4   35.62    2.00
   3   3  -4   40.76    1.55
   3   3  -4   38.89    1.59
   3   3  -4   40.07    1.47
   3   3  -4   40.53    1.61
   3   3  -4   41.12    1.58
  -3  -3   4   38.74    1.46
  -3  -3   4   37.26    2.02
  -3  -3   4   40.07    1.55
  -3  -3   4   42.98    1.66
   2   3  -4   36.38    1.43
   2   3  -4   36.21    1.44
   2   3  -4   35.43    1.34
   2   3  -4   38.31    1.43
   2   3  -4   36.00    1.43
   2   3  -4   35.89    1.35
   2   3  -4   35.85    1.45
  -2  -3   4   36.57    1.39
  -2  -3   4   35.27    1.81
  -2  -3   4   36.26    1.41
  -2  -3   4   36.64    1.32
  -2  -3   4   37.35    1.48
   1   3  -4   10.60    0.55
   1   3  -4   10.56    0.50
   1   3  -4   10.76    0.54
   1   3  -4   10.15    0.53
   1   3  -4    9.75    0.47
   1   3  -4   11.60    0.70
  -1  -3   4    9.84    0.52
  -1  -3   4   10.68    0.55
  -1  -3   4   10.64    0.53
  -1  -3   4   10.65    0.69
  -1  -3   4   10.91    0.49
   0   3  -4  167.47    5.88
   0   3  -4  181.04    7.11
   0   3  -4  171.25    5.48
   0   3  -4  178.30    5.55
   0   3  -4  169.32    5.36
   0   3  -4  166.59    5.70
   0  -3   4  168.39    5.88
   0  -3   4  169.87    7.11
   0  -3   4  172.34    5.54
   0  -3   4  171.81    5.72
   0  -3   4  173.13    5.46
  -1   3  -4  301.27   10.04
  -1   3  -4  304.79    9.36
  -1   3  -4  317.58   12.15
  -1   3  -4  305.14    9.44
  -1   3  -4  307.42    9.75
   1  -3   4  293.26    9.43
   1  -3   4  304.51   10.04
   1  -3   4  291.74    9.74
   1  -3   4  283.85    9.27
   1  -3   4  281.30    9.74
   1  -3   4  290.65    9.34
  -2   3  -4    8.96    0.39
  -2   3  -4    8.72    0.41
  -2   3  -4    8.12    0.41
   2  -3   4    8.12    0.38
   2  -3   4    9.03    0.45
   2  -3   4    8.24    0.43
   2  -3   4    8.24    0.34
  -3   3  -4  130.84    4.03
   3  -3   4  121.15    3.98
   3  -3   4  127.21    4.26
   3  -3   4  123.97    4.25
   3  -3   4  130.73    4.35
   3  -3   4  123.53    3.98
   3  -3   4  126.53    4.03
  -4   3  -4   72.47    2.28
  -4   3  -4   70.87    2.29
   4  -3   4   71.25    2.48
   4  -3   4   71.98    2.52
   4  -3   4   68.31    2.48
   4  -3   4   67.47    2.40
   5  -3   4   11.34    0.64
   5  -3   4   11.92    0.65
   5  -3   4   12.64    0.49
   6  -3   4   22.71    1.10
   6  -3   4   23.20    1.08
   7  -3   4   27.53    1.32
   7  -3   4   26.22    1.26
   8  -3   4    0.43    0.24
   8  -3   4    0.51    0.23
   8   2  -4    2.78    0.50
   8   2  -4    2.18    0.37
   7   2  -4    1.12    0.27
   7   2  -4    0.89    0.12
   7   2  -4    1.05    0.32
   6   2  -4    2.02    0.25
   6   2  -4    1.98    0.31
   6   2  -4    2.22    0.35
   6   2  -4    2.99    0.41
  -6  -2   4    2.50    0.47
   5   2  -4   14.13    0.79
   5   2  -4   15.69    0.88
   5   2  -4   17.91    0.91
   5   2  -4   15.03    0.78
  -5  -2   4   14.53    1.08
   4   2  -4  105.34    3.52
   4   2  -4  111.36    3.80
   4   2  -4  111.26    3.75
   4   2  -4  110.18    3.86
   4   2  -4  106.44    3.79
   4   2  -4  103.21    3.50
  -4  -2   4  117.08    4.11
  -4  -2   4  110.74    3.92
  -4  -2   4  103.78    4.85
   3   2  -4  242.43    8.19
   3   2  -4  244.82    7.69
   3   2  -4  249.65    7.98
   3   2  -4  231.70    7.80
   3   2  -4  245.90    7.61
   3   2  -4  230.78    7.97
   3   2  -4  222.53    7.56
  -3  -2   4  254.11    8.82
  -3  -2   4  248.51    7.76
  -3  -2   4  246.58    8.22
  -3  -2   4  225.35   10.03
  -3  -2   4  244.65    7.93
   2   2  -4   78.00    2.57
   2   2  -4   72.14    2.69
   2   2  -4   77.49    2.70
   2   2  -4   76.17    2.78
   2   2  -4   78.28    2.70
   2   2  -4   79.61    2.61
  -2  -2   4   79.80    2.65
  -2  -2   4   78.71    2.69
  -2  -2   4   76.27    2.56
  -2  -2   4   78.71    2.80
  -2  -2   4   75.57    3.43
   1   2  -4  159.89    6.33
   1   2  -4  151.83    5.56
   1   2  -4  149.45    4.83
   1   2  -4  150.53    4.79
   1   2  -4  146.40    5.18
   1   2  -4  150.70    4.92
   1   2  -4  143.73    5.03
  -1  -2   4  147.90    5.03
  -1  -2   4  153.58    4.82
  -1  -2   4  153.44    5.20
  -1  -2   4  153.69    6.31
  -1  -2   4  150.48    4.89
   0   2  -4  432.00   15.78
   0   2  -4  489.98   15.16
   0   2  -4  481.86   15.60
   0   2  -4  504.36   16.10
   0   2  -4  518.44   19.47
   0   2  -4  494.46   14.97
   0  -2   4  454.36   20.78
   0  -2   4  490.62   15.64
   0  -2   4  476.65   14.97
   0  -2   4  476.50   15.14
   0  -2   4  453.85   16.77
  -1   2  -4   13.59    0.54
  -1   2  -4   12.64    0.61
  -1   2  -4   13.40    0.59
  -1   2  -4   13.96    0.64
  -1   2  -4   12.90    0.56
   1  -2   4   13.29    0.50
   1  -2   4   12.14    0.53
   1  -2   4   14.82    0.55
   1  -2   4   13.03    0.63
   1  -2   4   12.94    0.59
   1  -2   4   13.35    0.61
  -2   2  -4  126.71    4.28
  -2   2  -4  133.13    4.08
   2  -2   4  123.69    4.10
   2  -2   4  131.35    4.43
   2  -2   4  128.57    4.08
   2  -2   4  128.06    4.06
   2  -2   4  130.31    4.32
   2  -2   4  121.12    4.29
  -3   2  -4  279.79    8.47
   3  -2   4  269.63    8.37
   3  -2   4  248.70    8.75
   3  -2   4  273.09    9.02
   3  -2   4  261.21    8.38
   3  -2   4  263.92    8.35
   3  -2   4  271.79    8.80
   4  -2   4  148.07    4.93
   4  -2   4  145.98    4.88
   4  -2   4  145.21    4.73
   4  -2   4  142.38    4.54
   4  -2   4  141.90    4.53
   4  -2   4  141.58    4.97
   5  -2   4   15.51    0.70
   5  -2   4   14.82    0.81
   5  -2   4   16.80    0.83
   6  -2   4   31.97    1.15
   6  -2   4   30.08    1.38
   6  -2   4   29.91    1.40
   6  -2   4   29.69    1.14
   7  -2   4   28.75    1.43
   7  -2   4   31.75    1.50
   8  -2   4    2.42    0.40
   8  -2   4    3.15    0.49
   8   1  -4    6.02    0.55
   8   1  -4    6.91    0.71
   7   1  -4   43.53    1.97
   7   1  -4   44.40    1.84
  -7  -1   4   42.68    2.44
   6   1  -4   50.93    2.10
   6   1  -4   52.35    2.14
   6   1  -4   53.92    2.05
  -6  -1   4   50.11    2.70
   5   1  -4   21.45    0.94
   5   1  -4   19.58    1.00
   5   1  -4   20.15    0.85
   5   1  -4   19.83    0.82
   5   1  -4   18.64    0.98
  -5  -1   4   18.31    1.25
   4   1  -4   22.71    0.96
   4   1  -4   22.16    0.96
   4   1  -4   22.73    1.03
   4   1  -4   22.15    0.97
   4   1  -4   22.27    0.92
   4   1  -4   21.86    1.03
  -4  -1   4   22.50    1.00
  -4  -1   4   22.06    0.91
  -4  -1   4   22.87    1.33
   3   1  -4  123.19    3.81
   3   1  -4  110.80    3.79
   3   1  -4  117.47    4.13
   3   1  -4  120.71    4.04
   3   1  -4  119.35    3.95
   3   1  -4  122.71    4.06
   3   1  -4  112.78    4.05
  -3  -1   4  125.76    4.19
  -3  -1   4  123.07    4.00
  -3  -1   4  119.68    4.40
  -3  -1   4  117.31    5.18
   2   1  -4    2.64    0.20
   2   1  -4    3.09    0.27
   2   1  -4    3.48    0.37
   2   1  -4    3.77    0.26
   2   1  -4    4.43    0.28
  -2  -1   4    3.01    0.23
  -2  -1   4    2.98    0.24
  -2  -1   4    3.59    0.35
   1   1  -4  109.62    3.88
   1   1  -4  105.37    3.66
   1   1  -4  111.46    4.48
   1   1  -4  106.18    3.40
   1   1  -4  101.54    3.55
   1   1  -4  104.24    3.38
   1   1  -4   97.87    3.54
  -1  -1   4  104.78    3.46
  -1  -1   4  107.75    3.67
  -1  -1   4  104.98    3.38
  -1  -1   4  101.14    3.54
  -1  -1   4  106.89    4.47
   0   1  -4  440.32   13.03
   0   1  -4  421.05   14.00
   0   1  -4  362.62   16.03
   0   1  -4  401.24   14.11
   0   1  -4  419.71   13.59
   0  -1   4  427.40   13.98
   0  -1   4  427.39   13.10
   0  -1   4  407.99   13.01
   0  -1   4  400.61   14.29
   0  -1   4  409.29   12.93
   0  -1   4  446.47   16.88
  -1   1  -4  262.72    8.55
  -1   1  -4  270.23    8.25
  -1   1  -4  265.35    8.22
  -1   1  -4  254.89    8.81
   1  -1   4  264.38    8.82
   1  -1   4  266.12    8.58
   1  -1   4  257.92    8.21
   1  -1   4  250.15    8.14
   1  -1   4  270.73   10.61
   1  -1   4  246.59    8.20
  -2   1  -4   15.12    0.68
  -2   1  -4   14.97    0.52
  -2   1  -4   14.96    0.66
  -2   1  -4   15.13    0.64
   2  -1   4   14.56    0.69
   2  -1   4   14.48    0.69
   2  -1   4   14.63    0.52
   2  -1   4   14.15    0.66
   2  -1   4   14.38    0.62
   2  -1   4   13.60    0.62
  -3   1  -4   39.31    1.53
  -3   1  -4   44.95    1.67
   3  -1   4   40.61    1.74
   3  -1   4   38.18    1.54
   3  -1   4   41.58    1.46
   3  -1   4   43.49    1.62
   3  -1   4   41.00    1.60
   3  -1   4   39.69    1.51
  -4   1  -4   33.94    1.35
   4  -1   4   30.83    1.30
   4  -1   4   30.29    1.14
   4  -1   4   31.86    1.35
   4  -1   4   32.10    1.44
   4  -1   4   31.38    1.31
   4  -1   4   32.18    1.17
   5  -1   4    1.21    0.25
   5  -1   4    1.07    0.12
   5  -1   4    1.15    0.25
   5  -1   4    0.84    0.18
   5  -1   4    1.67    0.14
   6  -1   4   35.07    1.59
   6  -1   4   35.39    1.42
   6  -1   4   35.06    1.60
   7  -1   4   51.20    2.25
   7  -1   4   52.85    1.92
   7  -1   4   52.86    2.26
   8  -1   4    2.56    0.42
   8  -1   4    1.86    0.44
   9   0  -4    2.67    0.51
   8   0  -4    3.65    0.39
   8   0  -4    3.49    0.51
   7   0  -4   11.41    0.82
   7   0  -4   12.03    0.69
   7   0  -4   11.94    0.80
  -7   0   4   10.93    1.00
   6   0  -4   57.52    2.24
   6   0  -4   56.86    2.11
   6   0  -4   54.71    2.22
  -6   0   4   54.51    2.85
   5   0  -4    0.56    0.15
   5   0  -4    0.53    0.19
   5   0  -4    0.61    0.20
  -5   0   4    1.08    0.30
   4   0  -4  175.42    5.77
   4   0  -4  171.22    5.67
   4   0  -4  167.51    5.58
   4   0  -4  165.80    5.74
   4   0  -4  175.52    5.69
   4   0  -4  162.82    5.68
  -4   0   4  175.96    5.86
  -4   0   4  166.85    7.28
   3   0  -4  383.29   12.10
   3   0  -4  369.93   12.55
   3   0  -4  393.01   12.29
   3   0  -4  390.27   12.59
   3   0  -4  382.39   12.90
  -3   0   4  373.63   15.82
  -3   0   4  408.57   12.94
   2   0  -4  274.81    9.18
   2   0  -4  306.85    9.23
   2   0  -4  288.80    9.65
   2   0  -4  288.04    9.25
   2   0  -4  299.05    9.42
   2   0  -4  291.22    9.89
   2   0  -4  294.68    9.63
  -2   0   4  302.19    9.40
  -2   0   4  310.39    9.93
  -2   0   4  292.11   12.13
  -2   0   4  296.55    9.61
   1   0  -4   24.49    0.92
   1   0  -4   22.15    0.91
   1   0  -4   22.07    0.93
   1   0  -4   22.65    0.89
   1   0  -4   23.24    0.92
   1   0  -4   23.11    0.86
   1   0  -4   23.03    0.88
  -1   0   4   22.70    0.92
  -1   0   4   23.31    0.95
  -1   0   4   22.70    0.90
  -1   0   4   23.51    1.18
   0   0  -4  486.33   15.66
   0   0  -4  424.04   18.30
   0   0  -4  514.36   15.20
   0   0  -4  497.80   15.03
   0   0  -4  485.41   16.18
   0   0   4  460.61   14.95
   0   0   4  500.73   15.16
   0   0   4  481.46   15.71
   0   0   4  470.31   15.05
   0   0   4  494.19   16.19
  -1   0  -4  196.70    6.76
  -1   0  -4  207.32    6.47
  -1   0  -4  208.39    6.50
  -1   0  -4  213.10    7.53
  -1   0  -4  202.86    6.99
   1   0   4  195.86    6.46
   1   0   4  200.30    6.98
   1   0   4  212.09    6.48
   1   0   4  205.35    6.80
   1   0   4  202.13    6.50
  -2   0  -4   54.61    2.07
  -2   0  -4   61.74    2.27
  -2   0  -4   57.38    2.00
   2   0   4   56.35    2.00
   2   0   4   57.58    2.12
   2   0   4   55.85    2.00
   2   0   4   58.30    1.86
   2   0   4   56.43    2.16
  -3   0  -4  103.01    3.63
  -3   0  -4  107.19    4.00
  -3   0  -4  106.11    3.51
   3   0   4  100.33    3.76
   3   0   4  109.93    4.41
   3   0   4  103.44    3.53
   3   0   4  108.16    3.72
   3   0   4  102.03    3.48
  -4   0  -4  168.87    6.24
   4   0   4  160.75    5.82
   4   0   4  165.43    5.38
   4   0   4  169.69    5.76
   4   0   4  166.81    6.90
   4   0   4  166.49    5.51
  -5   0  -4   56.33    2.29
   5   0   4   56.90    1.95
   5   0   4   53.56    2.18
   5   0   4   56.14    2.25
   5   0   4   53.73    2.17
   6   0   4    0.68    0.27
   6   0   4    0.71    0.26
   6   0   4    0.67    0.19
   7   0   4    1.70    0.36
   7   0   4    1.40    0.37
   8   0   4   -0.08    0.18
   8   0   4    0.35    0.30
   9  -1  -4   16.62    0.92
   9  -1  -4   16.89    1.15
   8  -1  -4    3.28    0.49
   8  -1  -4    3.64    0.37
   7  -1  -4   26.40    1.36
   7  -1  -4   28.13    1.36
   7  -1  -4   26.66    1.18
  -7   1   4   28.31    1.76
   6  -1  -4   42.63    1.76
   6  -1  -4   40.21    1.58
   6  -1  -4   42.23    1.77
  -6   1   4   40.47    2.26
   5  -1  -4    6.20    0.49
   5  -1  -4    6.14    0.39
   5  -1  -4    6.25    0.48
   5  -1  -4    5.95    0.38
  -5   1   4    5.42    0.59
   4  -1  -4   73.20    2.53
   4  -1  -4   72.59    2.57
   4  -1  -4   73.36    2.64
   4  -1  -4   70.47    2.52
  -4   1   4   68.71    3.38
  -4   1   4   77.07    2.62
   3  -1  -4  142.20    4.86
   3  -1  -4  147.03    4.76
   3  -1  -4  146.18    4.95
   3  -1  -4  145.53    4.87
   3  -1  -4  149.94    4.87
  -3   1   4  144.26    6.29
  -3   1   4  149.74    4.87
  -3   1   4  145.03    5.01
   2  -1  -4    6.02    0.39
   2  -1  -4    7.21    0.31
   2  -1  -4    7.64    0.39
   2  -1  -4    7.20    0.32
   2  -1  -4    7.05    0.38
   2  -1  -4    6.91    0.43
  -2   1   4    7.32    0.40
  -2   1   4    8.83    0.61
  -2   1   4    8.61    0.46
   1  -1  -4   60.62    2.19
   1  -1  -4   61.79    2.20
   1  -1  -4   63.22    2.08
   1  -1  -4   64.14    2.18
   1  -1  -4   61.91    2.26
  -1   1   4   61.16    2.14
  -1   1   4   60.66    2.19
  -1   1   4   65.52    2.28
  -1   1   4   61.92    2.16
   0  -1  -4   96.08    3.48
   0  -1  -4   92.82    3.07
   0  -1  -4   90.54    3.29
   0  -1  -4   92.56    3.19
   0  -1  -4   95.04    3.05
   0   1   4   91.99    3.30
   0   1   4   89.48    3.04
   0   1   4   95.15    3.09
   0   1   4   90.10    3.06
   0   1   4   91.65    3.20
  -1  -1  -4   60.81    2.11
  -1  -1  -4   59.25    2.29
  -1  -1  -4   64.48    2.40
  -1  -1  -4   62.38    2.22
   1   1   4   60.68    2.30
   1   1   4   61.01    2.14
   1   1   4   60.58    2.24
   1   1   4   60.68    2.05
   1   1   4   60.52    2.12
  -2  -1  -4    0.01    0.08
  -2  -1  -4   -0.01    0.09
  -2  -1  -4    0.18    0.10
   2   1   4    0.12    0.09
   2   1   4   -0.04    0.08
   2   1   4   -0.07    0.08
   2   1   4    0.00    0.08
   2   1   4   -0.07    0.07
  -3  -1  -4   20.16    0.95
  -3  -1  -4   19.78    0.92
  -3  -1  -4   19.41    0.88
   3   1   4   20.73    0.94
   3   1   4   20.30    1.06
   3   1   4   20.70    1.00
   3   1   4   19.29    0.67
   3   1   4   17.33    0.94
   3   1   4   19.34    0.87
  -4  -1  -4   28.11    1.30
   4   1   4   27.86    1.30
   4   1   4   29.72    1.36
   4   1   4   27.91    1.17
   4   1   4   29.67    1.30
  -5  -1  -4    2.67    0.32
   5   1   4    2.12    0.36
   5   1   4    2.59    0.34
   5   1   4    2.21    0.37
   5   1   4    2.62    0.28
  -6  -1  -4   29.13    1.38
   6   1   4   27.47    1.44
   6   1   4   26.86    1.32
   6   1   4   27.47    1.09
   6   1   4   26.46    1.43
   7   1   4   11.70    0.90
   7   1   4   11.26    0.92
   9  -2  -4    2.84    0.49
   9  -2  -4    2.59    0.32
   8  -2  -4    1.59    0.36
   8  -2  -4    0.86    0.20
   7  -2  -4   21.67    1.16
   7  -2  -4   21.76    0.97
   7  -2  -4   22.72    1.19
  -7   2   4   23.26    1.56
   6  -2  -4  119.34    4.14
   6  -2  -4  120.51    4.21
   6  -2  -4  119.03    4.05
  -6   2   4  115.82    5.42
   5  -2  -4   91.65    3.27
   5  -2  -4   87.11    3.11
   5  -2  -4   94.10    3.21
   5  -2  -4   93.43    3.12
  -5   2   4   88.44    4.22
   4  -2  -4   73.42    2.51
   4  -2  -4   71.17    2.44
   4  -2  -4   66.91    2.56
   4  -2  -4   69.84    2.44
  -4   2   4   73.62    2.52
  -4   2   4   66.05    3.32
   3  -2  -4  180.43    5.83
   3  -2  -4  175.78    5.69
   3  -2  -4  179.36    5.93
   3  -2  -4  171.62    5.82
   3  -2  -4  179.29    5.81
  -3   2   4  161.14    7.47
  -3   2   4  182.85    6.01
   2  -2  -4   57.80    1.84
   2  -2  -4   53.88    2.00
   2  -2  -4   59.17    2.07
   2  -2  -4   55.35    1.83
   2  -2  -4   56.34    2.05
   2  -2  -4   56.35    2.01
  -2   2   4   58.81    2.09
  -2   2   4   54.40    2.04
   1  -2  -4    4.09    0.31
   1  -2  -4    4.19    0.26
   1  -2  -4    4.45    0.30
   1  -2  -4    3.70    0.29
  -1   2   4    3.96    0.29
  -1   2   4    4.09    0.26
  -1   2   4    4.62    0.33
  -1   2   4    4.18    0.31
  -1   2   4    4.05    0.31
   0  -2  -4  314.03   10.85
   0  -2  -4  329.43   10.52
   0  -2  -4  315.64   11.68
   0  -2  -4  320.44   10.08
   0   2   4  320.04   10.10
   0   2   4  328.69   10.11
   0   2   4  315.28   10.14
   0   2   4  316.27   10.84
   0   2   4  322.50   10.54
  -1  -2  -4  135.44    4.63
  -1  -2  -4  133.75    4.43
  -1  -2  -4  123.70    4.78
  -1  -2  -4  143.03    5.09
   1   2   4  140.60    4.68
   1   2   4  138.64    4.80
   1   2   4  132.91    4.45
   1   2   4  134.35    4.47
   1   2   4  135.00    4.39
  -2  -2  -4    1.67    0.24
  -2  -2  -4    1.44    0.20
   2   2   4    1.94    0.24
   2   2   4    2.68    0.29
   2   2   4    1.69    0.25
   2   2   4    1.53    0.22
   2   2   4    1.73    0.26
   2   2   4    1.53    0.16
  -3  -2  -4   48.45    1.85
  -3  -2  -4   47.82    2.05
   3   2   4   48.92    1.91
   3   2   4   48.86    1.66
   3   2   4   48.40    2.03
   3   2   4   51.60    1.87
   3   2   4   48.97    2.02
  -4  -2  -4   23.41    1.18
   4   2   4   24.77    1.23
   4   2   4   24.07    1.25
   4   2   4   23.60    1.18
   4   2   4   25.68    1.11
  -5  -2  -4    3.42    0.38
   5   2   4    3.26    0.44
   5   2   4    3.09    0.44
   5   2   4    3.05    0.33
   5   2   4    3.24    0.41
  -6  -2  -4    0.85    0.24
   6   2   4    0.22    0.24
   6   2   4    0.48    0.18
   6   2   4    1.13    0.34
   7   2   4    1.09    0.37
   7   2   4    1.02    0.36
   9  -3  -4    6.63    0.48
   9  -3  -4    7.21    0.71
   8  -3  -4    8.55    0.51
   8  -3  -4    7.98    0.68
   7  -3  -4    1.11    0.18
   7  -3  -4    1.31    0.29
  -7   3   4    1.12    0.39
   6  -3  -4   70.01    2.60
   6  -3  -4   67.01    2.33
   6  -3  -4   64.97    2.49
  -6   3   4   62.09    3.30
   5  -3  -4    9.12    0.58
   5  -3  -4    9.05    0.61
   5  -3  -4    8.42    0.43
   5  -3  -4    8.00    0.43
  -5   3   4    7.49    0.76
   4  -3  -4  160.49    5.31
   4  -3  -4  163.18    5.45
   4  -3  -4  167.58    5.37
   4  -3  -4  158.94    5.37
  -4   3   4  151.65    7.02
  -4   3   4  166.64    5.53
   3  -3  -4  214.25    7.30
   3  -3  -4  223.88    7.31
   3  -3  -4  218.54    7.11
  -3   3   4  229.96    7.54
   2  -3  -4   30.30    1.03
   2  -3  -4   29.80    1.03
   2  -3  -4   31.69    1.19
   2  -3  -4   28.25    1.17
   2  -3  -4   28.55    1.19
  -2   3   4   30.28    1.22
  -2   3   4   31.30    1.24
   1  -3  -4   79.86    2.92
   1  -3  -4   73.90    2.80
   1  -3  -4   82.79    2.82
   1  -3  -4   79.38    2.65
  -1   3   4   79.33    2.82
  -1   3   4   81.76    2.78
  -1   3   4   78.04    2.68
  -1   3   4   81.09    2.77
  -1   3   4   80.80    2.92
   0  -3  -4   96.61    3.32
   0  -3  -4   93.50    3.44
   0  -3  -4   90.04    3.12
   0  -3  -4   92.78    3.53
   0   3   4   94.45    3.42
   0   3   4   95.23    3.34
   0   3   4   91.97    3.17
   0   3   4   93.75    3.22
   0   3   4   94.55    3.17
  -1  -3  -4    3.63    0.34
  -1  -3  -4    4.15    0.32
  -1  -3  -4    2.94    0.34
  -1  -3  -4    4.29    0.32
   1   3   4    3.42    0.33
   1   3   4    3.03    0.26
   1   3   4    3.10    0.33
   1   3   4    3.39    0.35
   1   3   4    3.82    0.36
  -2  -3  -4   33.48    1.40
  -2  -3  -4   32.64    1.31
  -2  -3  -4   32.61    1.43
   2   3   4   32.45    1.45
   2   3   4   30.52    1.32
   2   3   4   33.19    1.37
   2   3   4   31.15    1.44
   2   3   4   29.55    1.19
  -3  -3  -4   98.02    3.86
  -3  -3  -4   95.04    3.39
   3   3   4  100.11    3.50
   3   3   4   95.28    3.65
   3   3   4  101.60    3.45
   3   3   4   97.65    3.72
  -4  -3  -4   51.73    2.28
   4   3   4   52.94    2.29
   4   3   4   53.46    2.19
   4   3   4   55.90    2.09
   4   3   4   52.46    2.28
  -5  -3  -4    0.76    0.23
   5   3   4    0.77    0.27
   5   3   4    0.80    0.22
   5   3   4    0.93    0.31
   5   3   4    0.49    0.26
  -6  -3  -4    7.13    0.63
   6   3   4    7.86    0.77
   6   3   4    7.40    0.75
   6   3   4    7.72    0.56
   7   3   4    7.76    0.82
   7   3   4    6.92    0.79
   9  -4  -4    1.49    0.22
   9  -4  -4    1.63    0.39
   8  -4  -4    0.93    0.29
   8  -4  -4    0.65    0.16
   7  -4  -4   17.50    0.75
   7  -4  -4   16.67    0.97
  -7   4   4   17.59    1.36
   6  -4  -4   83.20    2.84
   6  -4  -4   83.21    3.02
  -6   4   4   81.17    4.06
   5  -4  -4   84.18    2.89
   5  -4  -4   83.03    2.99
   5  -4  -4   86.21    2.89
  -5   4   4   81.56    4.03
   4  -4  -4    1.92    0.20
   4  -4  -4    2.59    0.30
   4  -4  -4    1.73    0.19
   3  -4  -4  143.26    5.03
   3  -4  -4  154.16    5.04
  -3   4   4  154.16    5.20
  -3   4   4  147.02    4.95
   2  -4  -4   44.35    1.79
   2  -4  -4   49.25    1.61
   2  -4  -4   44.86    1.59
   2  -4  -4   48.56    1.80
  -2   4   4   50.98    1.89
  -2   4   4   50.35    1.84
   1  -4  -4   19.03    0.80
   1  -4  -4   18.96    0.93
   1  -4  -4   19.72    0.90
  -1   4   4   19.58    0.92
  -1   4   4   18.52    0.84
  -1   4   4   19.29    0.94
  -1   4   4   19.83    0.90
   0  -4  -4  173.56    5.66
   0  -4  -4  185.27    5.97
   0  -4  -4  161.83    6.13
   0   4   4  178.44    5.76
   0   4   4  176.85    5.98
   0   4   4  169.89    5.72
   0   4   4  175.63    6.15
   0   4   4  174.04    5.72
  -1  -4  -4  220.75    7.17
  -1  -4  -4  198.31    7.38
  -1  -4  -4  209.88    6.81
  -1  -4  -4  214.41    7.81
   1   4   4  204.38    6.81
   1   4   4  215.61    7.20
   1   4   4  207.24    7.38
   1   4   4  212.95    6.90
   1   4   4  210.89    6.87
   1   4   4  207.16    6.87
  -2  -4  -4    4.13    0.42
  -2  -4  -4    5.70    0.44
  -2  -4  -4    4.77    0.40
   2   4   4    4.28    0.45
   2   4   4    5.04    0.50
   2   4   4    4.33    0.44
   2   4   4    5.62    0.46
  -3  -4  -4    5.30    0.46
  -3  -4  -4    5.87    0.47
   3   4   4    5.95    0.55
   3   4   4    6.22    0.58
   3   4   4    6.07    0.50
   3   4   4    6.82    0.56
  -4  -4  -4    2.28    0.34
   4   4   4    3.03    0.44
   4   4   4    3.12    0.46
   4   4   4    3.11    0.38
   4   4   4    3.22    0.45
  -5  -4  -4    0.75    0.25
   5   4   4    0.64    0.24
   5   4   4    0.98    0.34
   5   4   4    0.61    0.29
   6   4   4    2.89    0.38
   6   4   4    2.84    0.52
   9  -5  -4    2.75    0.26
   9  -5  -4    2.71    0.44
   8  -5  -4    0.11    0.11
   8  -5  -4    0.24    0.21
   7  -5  -4   10.65    0.53
   7  -5  -4   11.09    0.75
   6  -5  -4   52.57    1.85
   6  -5  -4   51.25    2.05
  -6   5   4   49.67    2.81
   5  -5  -4    5.96    0.47
   5  -5  -4    5.29    0.34
   4  -5  -4  119.93    4.12
  -4   5   4  121.98    4.13
   3  -5  -4  121.27    4.12
  -3   5   4  118.19    4.08
   2  -5  -4   57.95    2.03
   2  -5  -4   62.67    2.05
   2  -5  -4   63.38    2.30
  -2   5   4   62.67    2.30
   1  -5  -4    8.88    0.48
   1  -5  -4    7.90    0.53
  -1   5   4    8.26    0.58
  -1   5   4    8.20    0.57
   0  -5  -4  108.18    3.68
   0  -5  -4  107.63    3.90
   0   5   4  105.62    3.75
   0   5   4  110.62    3.82
   0   5   4  112.49    4.07
   0   5   4  111.03    3.78
  -1  -5  -4   21.79    1.01
  -1  -5  -4   23.32    1.13
   1   5   4   21.98    1.17
   1   5   4   22.47    1.12
   1   5   4   22.19    1.08
  -2  -5  -4   11.82    0.73
  -2  -5  -4   13.05    0.74
   2   5   4   13.69    0.82
   2   5   4   12.18    0.76
   2   5   4   12.54    0.85
  -3  -5  -4   53.92    2.13
  -3  -5  -4   54.55    2.34
   3   5   4   53.82    2.23
   3   5   4   54.34    2.37
   3   5   4   52.44    2.17
  -4  -5  -4   34.18    1.69
   4   5   4   35.53    1.71
   4   5   4   36.60    1.80
   4   5   4   34.30    1.59
   5   5   4   13.12    0.85
   5   5   4   13.42    0.99
   9  -6  -4    7.02    0.40
   9  -6  -4    5.59    0.61
   8  -6  -4    5.01    0.33
   8  -6  -4    4.61    0.53
   7  -6  -4    4.42    0.32
   7  -6  -4    4.90    0.50
   6  -6  -4   19.36    0.84
  -6   6   4   19.22    1.48
   5  -6  -4    7.32    0.44
  -5   6   4    7.03    0.55
   4  -6  -4    0.21    0.12
  -4   6   4    0.06    0.13
   3  -6  -4   55.30    2.10
  -3   6   4   55.38    2.15
   2  -6  -4   59.15    1.99
   2  -6  -4   59.38    2.25
  -2   6   4   57.32    2.24
   1  -6  -4    1.09    0.23
   1  -6  -4    1.19    0.19
  -1   6   4    1.70    0.30
   0  -6  -4   36.04    1.61
   0  -6  -4   37.74    1.48
   0   6   4   36.27    1.60
  -1  -6  -4   46.15    1.83
  -1  -6  -4   46.70    1.99
   1   6   4   47.88    1.93
   1   6   4   44.99    1.93
  -2  -6  -4    2.99    0.37
   2   6   4    3.94    0.47
   2   6   4    3.75    0.49
   2   6   4    3.99    0.46
  -3  -6  -4    3.01    0.40
   3   6   4    3.23    0.48
   3   6   4    3.10    0.43
   3   6   4    3.05    0.46
  -4  -6  -4    1.81    0.33
   4   6   4    1.18    0.32
   5   6   4    0.19    0.24
   5   6   4    0.16    0.22
   8  -7  -4    2.65    0.25
   8  -7  -4    2.50    0.41
   7  -7  -4   29.08    1.17
   6  -7  -4   51.94    1.96
  -6   7   4   53.46    2.16
   5  -7  -4   13.14    0.69
  -5   7   4   12.44    0.79
   4  -7  -4   30.77    1.31
  -4   7   4   30.13    1.40
   3  -7  -4   49.81    1.98
  -3   7   4   49.79    2.02
   2  -7  -4    0.82    0.15
   2  -7  -4    0.45    0.19
  -2   7   4    0.91    0.25
   1  -7  -4    4.59    0.37
   1  -7  -4    4.61    0.46
  -1   7   4    4.59    0.48
   0  -7  -4   58.47    2.14
   0  -7  -4   56.14    2.33
   0   7   4   54.40    2.27
  -1  -7  -4   29.57    1.34
   1   7   4   29.96    1.45
  -2  -7  -4    0.05    0.16
   2   7   4    0.05    0.17
   2   7   4   -0.13    0.17
  -3  -7  -4    2.52    0.39
   3   7   4    1.99    0.40
   3   7   4    2.25    0.43
   4   7   4   13.13    0.91
   4   7   4   11.93    0.96
   8  -8  -4    1.94    0.23
  -8   8   4    1.44    0.35
   7  -8  -4    0.72    0.17
  -7   8   4    0.31    0.23
   6  -8  -4   14.82    0.76
  -6   8   4   14.65    0.91
   5  -8  -4    0.16    0.13
  -5   8   4    0.06    0.18
   4  -8  -4   23.84    1.15
  -4   8   4   24.63    1.24
   3  -8  -4   19.79    1.03
  -3   8   4   20.13    1.09
   2  -8  -4   39.38    1.41
   2  -8  -4   38.59    1.70
  -2   8   4   36.39    1.70
   1  -8  -4    0.45    0.23
   1  -8  -4    0.40    0.17
  -1   8   4    0.69    0.26
   0  -8  -4    2.37    0.39
   0  -8  -4    2.36    0.33
   0   8   4    4.08    0.48
  -1  -8  -4    1.55    0.31
   1   8   4    1.42    0.34
  -2  -8  -4   -0.11    0.16
   2   8   4   -0.11    0.16
   2   8   4   -0.02    0.18
  -3  -8  -4    4.28    0.51
   3   8   4    4.18    0.59
   3   8   4    4.54    0.57
   7  -9  -4   17.82    0.89
  -7   9   4   18.21    1.09
   6  -9  -4   48.79    1.94
  -6   9   4   48.57    2.11
   5  -9  -4   17.58    0.94
  -5   9   4   17.95    1.05
   4  -9  -4   11.15    0.71
  -4   9   4    8.18    0.70
   3  -9  -4   33.94    1.60
  -3   9   4   36.31    1.65
   2  -9  -4    0.79    0.27
   2  -9  -4    0.64    0.15
  -2   9   4    1.02    0.32
   1  -9  -4   11.81    0.85
   1  -9  -4   12.56    0.71
  -1   9   4   12.63    0.88
   0  -9  -4   15.33    0.86
   0   9   4   14.92    0.99
  -1  -9  -4   16.68    0.96
   1   9   4   16.86    1.08
  -2  -9  -4    4.83    0.53
   2   9   4    5.88    0.66
   6 -10  -4   15.52    0.88
  -6  10   4   14.74    1.00
   5 -10  -4    5.81    0.52
  -5  10   4    4.82    0.56
   4 -10  -4    5.71    0.55
  -4  10   4    5.37    0.59
   3 -10  -4   11.68    0.82
  -3  10   4   10.46    0.81
   2 -10  -4    6.39    0.63
   2 -10  -4    7.04    0.40
  -2  10   4    6.45    0.65
   1 -10  -4    3.30    0.36
   1 -10  -4    3.91    0.53
  -1  10   4    3.24    0.48
   0 -10  -4    3.78    0.43
   0  10   4    3.34    0.51
  -5  11   4    1.87    0.42
   4 -11  -4    1.43    0.34
  -4  11   4    1.64    0.40
   3 -11  -4    9.79    0.80
  -3  11   4   10.34    0.82
   2 -11  -4    4.65    0.59
  -2  11   4    5.87    0.64
   3 -14   5    6.25    0.68
   4 -14   5   13.65    0.99
   0 -13   5   21.15    1.12
   1 -13   5    3.32    0.38
   1 -13   5    3.26    0.52
   2 -13   5    3.03    0.49
   2 -13   5    3.55    0.31
   3 -13   5    1.10    0.33
   4 -13   5   10.35    0.80
   5 -13   5    0.13    0.19
   6 -13   5    7.38    0.63
  -2 -12   5    8.33    0.70
  -1 -12   5    0.25    0.21
   0 -12   5    2.01    0.33
   1 -12   5    6.87    0.52
   1 -12   5    6.99    0.68
   2 -12   5    5.39    0.38
   2 -12   5    5.43    0.57
   3 -12   5    7.51    0.65
   4 -12   5   29.58    1.47
   5 -12   5   12.62    0.83
   6 -12   5    0.25    0.19
   7 -12   5    1.92    0.32
   3  11  -5   11.10    0.85
  -3 -11   5   12.00    0.85
   2  11  -5    4.46    0.54
  -2 -11   5    5.08    0.53
  -1 -11   5    0.76    0.26
   0 -11   5   21.08    1.07
   0 -11   5   21.96    1.25
   1 -11   5   22.29    1.24
   1 -11   5   22.05    1.03
   2 -11   5    0.20    0.13
   2 -11   5    0.29    0.21
   3 -11   5    2.39    0.36
   4 -11   5   11.36    0.75
   5 -11   5    1.96    0.31
   6 -11   5    9.00    0.63
   7 -11   5    5.42    0.47
   4  10  -5    2.58    0.42
   4  10  -5    2.56    0.46
   3  10  -5    0.05    0.18
   3  10  -5    0.45    0.24
  -3 -10   5    0.02    0.18
   2  10  -5    3.68    0.42
   2  10  -5    3.60    0.45
  -2 -10   5    3.32    0.41
   1  10  -5   -0.13    0.14
   1  10  -5    0.16    0.17
  -1 -10   5    0.19    0.17
   0 -10   5   18.10    1.07
   0 -10   5   19.36    0.96
   1 -10   5   13.69    0.73
   1 -10   5   14.95    0.90
   2 -10   5   21.75    0.91
   2 -10   5   22.55    1.16
  -3  10  -5    9.50    0.66
   3 -10   5    9.82    0.67
  -4  10  -5   31.14    1.39
   4 -10   5   29.31    1.37
  -5  10  -5    1.43    0.28
   5 -10   5    1.71    0.27
   6 -10   5    3.30    0.35
   7 -10   5    5.63    0.46
   8 -10   5    4.32    0.41
   5   9  -5    0.02    0.24
   5   9  -5    0.33    0.24
   4   9  -5    3.87    0.50
   4   9  -5    3.38    0.44
   3   9  -5   40.13    2.01
   3   9  -5   39.01    1.72
   3   9  -5   40.71    1.75
  -3  -9   5   37.81    1.69
   2   9  -5   49.42    1.95
   2   9  -5   44.43    1.86
  -2  -9   5   46.41    1.90
   1   9  -5    8.28    0.57
   1   9  -5   10.01    0.66
  -1  -9   5    9.15    0.61
  -1  -9   5    9.83    0.72
   0   9  -5   20.20    1.06
   0   9  -5   20.85    0.92
   0  -9   5   23.01    1.02
   0  -9   5   20.33    1.11
  -1   9  -5   61.46    2.38
   1  -9   5   62.45    2.24
   1  -9   5   63.53    2.48
  -2   9  -5    0.92    0.23
   2  -9   5    0.68    0.22
   2  -9   5    0.79    0.15
  -3   9  -5   63.53    2.41
   3  -9   5   64.83    2.47
  -4   9  -5   65.06    2.41
   4  -9   5   62.81    2.42
  -5   9  -5   16.48    0.85
   5  -9   5   14.52    0.80
   6  -9   5    0.41    0.17
   7  -9   5    4.82    0.41
   8  -9   5    3.64    0.37
   5   8  -5    3.55    0.43
   5   8  -5    4.35    0.54
   4   8  -5    1.49    0.38
   4   8  -5    1.48    0.31
   4   8  -5    1.97    0.37
   3   8  -5    1.06    0.26
   3   8  -5    1.11    0.28
  -3  -8   5    1.16    0.26
   2   8  -5    7.96    0.57
   2   8  -5    9.03    0.62
   2   8  -5    8.29    0.63
  -2  -8   5    8.96    0.60
   1   8  -5    0.28    0.18
   1   8  -5    0.29    0.15
   1   8  -5    0.39    0.18
  -1  -8   5    0.57    0.18
  -1  -8   5    0.93    0.25
   0   8  -5   71.05    2.31
   0   8  -5   66.04    2.50
   0   8  -5   67.30    2.44
   0  -8   5   61.64    2.56
   0  -8   5   67.75    2.41
  -1   8  -5  115.06    3.63
  -1   8  -5  112.22    3.90
   1  -8   5  111.38    3.75
   1  -8   5  111.79    4.04
  -2   8  -5   41.91    1.64
   2  -8   5   40.76    1.46
   2  -8   5   39.65    1.67
  -3   8  -5    0.08    0.13
   3  -8   5   -0.02    0.09
  -4   8  -5   90.17    3.17
   4  -8   5   90.72    3.25
  -5   8  -5    2.60    0.30
   5  -8   5    2.35    0.28
   6  -8   5   21.22    0.98
   7  -8   5   31.76    1.35
   8  -8   5   23.07    1.09
   6   7  -5    3.13    0.51
   6   7  -5    3.95    0.42
   5   7  -5    5.94    0.62
   5   7  -5    7.04    0.65
   5   7  -5    7.84    0.59
   4   7  -5    0.54    0.23
   4   7  -5    0.11    0.19
   4   7  -5    0.03    0.16
   4   7  -5    0.35    0.21
   3   7  -5   19.68    0.98
   3   7  -5   19.18    1.06
   3   7  -5   20.67    1.08
   3   7  -5   18.83    0.99
  -3  -7   5   19.04    0.96
   2   7  -5  137.49    4.63
   2   7  -5  128.64    4.39
   2   7  -5  125.45    4.50
   2   7  -5  129.16    4.35
  -2  -7   5  126.63    4.37
   1   7  -5   14.25    0.73
   1   7  -5   12.17    0.73
   1   7  -5   12.17    0.72
   1   7  -5   12.82    0.65
  -1  -7   5   12.97    0.76
  -1  -7   5   13.54    0.70
   0   7  -5   15.66    0.83
   0   7  -5   17.07    0.82
   0   7  -5   17.31    0.84
   0   7  -5   17.06    0.71
   0  -7   5   16.95    0.88
   0  -7   5   15.98    0.89
   0  -7   5   17.92    0.80
  -1   7  -5   69.85    2.56
  -1   7  -5   73.76    2.51
  -1   7  -5   72.25    2.31
   1  -7   5   69.78    2.44
   1  -7   5   69.94    2.70
   1  -7   5   71.39    2.65
  -2   7  -5   41.59    1.60
   2  -7   5   42.26    1.65
   2  -7   5   40.17    1.45
  -3   7  -5   63.92    2.33
   3  -7   5   66.84    2.42
  -4   7  -5   96.42    3.38
   4  -7   5  102.06    3.50
  -5   7  -5   38.00    1.48
   5  -7   5   38.92    1.53
   6  -7   5    1.89    0.25
   7  -7   5    2.47    0.30
   8  -7   5    1.08    0.23
   6   6  -5    1.02    0.24
   6   6  -5    1.03    0.34
   6   6  -5    1.41    0.34
   5   6  -5    0.48    0.20
   5   6  -5    0.91    0.30
   5   6  -5    0.54    0.24
   5   6  -5    0.39    0.24
   4   6  -5    2.26    0.37
   4   6  -5    1.78    0.28
   4   6  -5    2.14    0.35
   4   6  -5    1.55    0.30
   4   6  -5    1.18    0.30
   3   6  -5   23.61    1.24
   3   6  -5   27.81    1.22
   3   6  -5   28.67    1.20
   3   6  -5   27.24    1.28
  -3  -6   5   25.85    1.16
   2   6  -5   29.00    1.21
   2   6  -5   28.25    1.31
   2   6  -5   30.45    1.25
   2   6  -5   29.97    1.32
  -2  -6   5   29.17    1.32
  -2  -6   5   29.21    1.22
  -2  -6   5   29.73    1.39
   1   6  -5    3.08    0.31
   1   6  -5    3.12    0.33
   1   6  -5    3.12    0.33
   1   6  -5    4.67    0.32
  -1  -6   5    2.99    0.29
  -1  -6   5    2.97    0.35
  -1  -6   5    3.53    0.35
   0   6  -5   54.53    2.06
   0   6  -5   55.16    2.09
   0   6  -5   56.85    1.89
   0   6  -5   56.18    2.01
   0  -6   5   56.02    2.13
   0  -6   5   56.88    1.99
   0  -6   5   55.52    2.19
  -1   6  -5  118.22    3.72
  -1   6  -5  118.08    4.07
  -1   6  -5  116.64    3.98
  -1   6  -5  121.90    3.92
   1  -6   5  115.12    3.87
   1  -6   5  118.19    4.22
   1  -6   5  120.80    4.12
  -2   6  -5   31.48    1.22
  -2   6  -5   34.77    1.53
  -2   6  -5   30.82    1.22
   2  -6   5   27.91    1.24
   2  -6   5   32.76    1.29
   2  -6   5   27.60    1.13
   2  -6   5   30.78    1.12
   2  -6   5   29.96    1.27
  -3   6  -5   13.69    0.64
   3  -6   5   12.76    0.65
   3  -6   5   12.88    0.62
   3  -6   5   12.07    0.46
   3  -6   5   13.70    0.65
  -4   6  -5  101.97    3.39
   4  -6   5   99.90    3.51
  -5   6  -5   57.87    2.05
   5  -6   5   59.17    2.17
   6  -6   5   17.39    0.84
   7  -6   5   49.61    1.96
   8  -6   5   21.97    1.10
   7   5  -5    7.39    0.73
   7   5  -5    6.50    0.64
   6   5  -5   13.20    0.88
   6   5  -5   13.25    0.69
   6   5  -5   13.13    0.92
   5   5  -5   16.49    0.84
   5   5  -5   16.78    0.98
   5   5  -5   18.85    1.06
   5   5  -5   16.27    1.00
   5   5  -5   17.37    0.98
  -5  -5   5   14.78    1.25
   4   5  -5   24.94    1.20
   4   5  -5   26.85    1.14
   4   5  -5   25.37    1.22
   4   5  -5   24.38    1.25
  -4  -5   5   23.92    1.59
   3   5  -5   11.95    0.69
   3   5  -5   12.30    0.58
   3   5  -5   11.60    0.73
   3   5  -5   11.99    0.72
   3   5  -5   11.62    0.65
  -3  -5   5   11.91    0.65
  -3  -5   5   11.78    0.94
  -3  -5   5   11.63    0.75
   2   5  -5   76.48    2.75
   2   5  -5   75.39    2.61
   2   5  -5   70.53    2.70
   2   5  -5   77.15    2.59
   2   5  -5   72.54    2.80
  -2  -5   5   75.39    2.59
  -2  -5   5   75.33    2.86
  -2  -5   5   71.26    3.49
  -2  -5   5   74.78    2.75
   1   5  -5    0.70    0.15
   1   5  -5    0.50    0.15
   1   5  -5    0.90    0.19
   1   5  -5    0.45    0.12
   1   5  -5    0.60    0.16
  -1  -5   5    0.64    0.14
  -1  -5   5    0.23    0.12
  -1  -5   5    0.31    0.14
  -1  -5   5    0.77    0.25
   0   5  -5  141.61    4.56
   0   5  -5  139.51    4.63
   0   5  -5  138.93    4.75
   0   5  -5  139.11    4.42
   0  -5   5  139.79    4.92
   0  -5   5  138.43    4.53
   0  -5   5  139.21    4.78
  -1   5  -5  116.07    3.75
  -1   5  -5  117.21    4.09
  -1   5  -5  118.63    3.98
  -1   5  -5  118.08    3.93
  -1   5  -5  132.15    5.10
   1  -5   5  122.34    4.25
   1  -5   5  116.93    4.03
   1  -5   5  118.38    3.89
   1  -5   5  119.20    4.12
  -2   5  -5   58.57    2.37
  -2   5  -5   54.79    1.90
  -2   5  -5   55.19    1.95
   2  -5   5   49.24    1.95
   2  -5   5   55.43    2.02
   2  -5   5   56.40    2.00
   2  -5   5   52.21    1.81
   2  -5   5   47.22    1.82
  -3   5  -5    6.48    0.37
  -3   5  -5    6.91    0.39
   3  -5   5    5.93    0.38
   3  -5   5    6.29    0.40
   3  -5   5    5.99    0.37
   3  -5   5    6.06    0.28
   3  -5   5    5.41    0.27
  -4   5  -5   95.75    3.16
   4  -5   5   93.06    3.06
   4  -5   5   98.19    3.34
   4  -5   5   95.14    3.30
   5  -5   5    3.28    0.30
   5  -5   5    2.90    0.26
   6  -5   5    1.25    0.22
   7  -5   5    7.43    0.55
   8  -5   5    5.44    0.50
   7   4  -5    1.52    0.38
   7   4  -5    1.56    0.34
   6   4  -5    5.53    0.58
   6   4  -5    6.87    0.58
   6   4  -5    5.96    0.36
   5   4  -5    2.32    0.35
   5   4  -5    2.16    0.32
   5   4  -5    3.87    0.44
   5   4  -5    3.67    0.32
   5   4  -5    3.26    0.43
  -5  -4   5    2.55    0.49
   4   4  -5   45.87    1.87
   4   4  -5   44.43    1.90
   4   4  -5   48.24    1.74
   4   4  -5   45.45    1.84
  -4  -4   5   46.02    2.44
   3   4  -5  206.25    6.36
   3   4  -5  185.74    6.48
   3   4  -5  194.49    6.31
   3   4  -5  203.09    6.63
   3   4  -5  186.50    6.77
  -3  -4   5  202.34    6.85
  -3  -4   5  196.84    6.30
  -3  -4   5  183.77    8.32
   2   4  -5  227.73    7.28
   2   4  -5  236.69    7.61
   2   4  -5  228.46    7.43
   2   4  -5  230.70    7.24
   2   4  -5  213.34    7.80
  -2  -4   5  224.75    7.59
  -2  -4   5  223.81    9.55
  -2  -4   5  229.22    7.26
  -2  -4   5  228.95    7.85
   1   4  -5    8.45    0.49
   1   4  -5    6.69    0.38
   1   4  -5    7.56    0.43
   1   4  -5    6.80    0.45
   1   4  -5    7.25    0.45
  -1  -4   5    7.44    0.47
  -1  -4   5    7.30    0.45
  -1  -4   5    7.10    0.41
  -1  -4   5    6.84    0.57
  -1  -4   5    7.88    0.47
   0   4  -5   51.24    1.72
   0   4  -5   51.77    1.92
   0   4  -5   54.64    2.38
   0   4  -5   52.10    1.99
   0   4  -5   51.71    1.84
   0   4  -5   53.04    1.89
   0  -4   5   51.55    2.40
   0  -4   5   53.08    1.94
   0  -4   5   51.70    1.89
   0  -4   5   52.24    1.99
   0  -4   5   50.15    1.80
  -1   4  -5  310.82    9.65
  -1   4  -5  301.13   10.04
  -1   4  -5  324.20   12.46
  -1   4  -5  311.31    9.72
   1  -4   5  310.24   10.07
   1  -4   5  310.07   10.35
   1  -4   5  291.49    9.73
   1  -4   5  293.70    9.49
   1  -4   5  299.66    9.60
  -2   4  -5   37.02    1.56
  -2   4  -5   34.84    1.28
  -2   4  -5   36.94    1.36
   2  -4   5   35.46    1.40
   2  -4   5   33.88    1.25
   2  -4   5   35.63    1.37
   2  -4   5   33.17    1.35
  -3   4  -5  101.93    3.24
   3  -4   5  101.82    3.50
   3  -4   5  102.99    3.45
   3  -4   5   98.18    3.19
   3  -4   5   99.28    3.42
   3  -4   5   92.83    3.19
   3  -4   5   98.44    3.16
  -4   4  -5  244.92    7.53
   4  -4   5  232.11    7.50
   4  -4   5  236.81    7.93
   4  -4   5  240.36    8.06
   5  -4   5  141.76    5.02
   5  -4   5  152.37    4.96
   5  -4   5  144.51    4.78
   6  -4   5    5.06    0.43
   6  -4   5    5.10    0.43
   7  -4   5   16.49    0.92
   8  -4   5   18.51    1.06
   8   3  -5    2.62    0.42
   8   3  -5    3.39    0.55
   7   3  -5    2.29    0.36
   7   3  -5    2.99    0.47
   6   3  -5   36.58    1.70
   6   3  -5   35.60    1.70
   6   3  -5   38.11    1.66
   6   3  -5   39.17    1.63
  -6  -3   5   36.51    2.19
   5   3  -5   47.33    2.01
   5   3  -5   49.15    1.99
   5   3  -5   49.15    1.73
   5   3  -5   52.32    2.04
   5   3  -5   50.12    2.06
  -5  -3   5   48.96    2.61
   4   3  -5   13.56    0.81
   4   3  -5   13.66    0.65
   4   3  -5   14.58    0.78
   4   3  -5   13.81    0.76
  -4  -3   5   13.67    1.01
   3   3  -5   11.61    0.64
   3   3  -5   11.02    0.63
   3   3  -5   11.30    0.68
   3   3  -5   11.77    0.58
   3   3  -5   12.02    0.64
  -3  -3   5    9.76    0.81
  -3  -3   5   12.05    0.58
  -3  -3   5   12.42    0.63
  -3  -3   5   11.18    0.65
   2   3  -5  124.21    4.12
   2   3  -5  122.48    3.93
   2   3  -5  114.91    4.05
   2   3  -5  115.95    4.40
   2   3  -5  115.31    4.21
   2   3  -5  119.83    4.42
   2   3  -5  121.75    3.93
  -2  -3   5  114.74    5.17
  -2  -3   5  120.07    4.24
  -2  -3   5  121.25    3.91
  -2  -3   5  120.77    4.10
   1   3  -5   18.79    0.76
   1   3  -5   17.32    0.79
   1   3  -5   19.38    0.88
   1   3  -5   18.94    0.84
   1   3  -5   19.62    0.86
   1   3  -5   18.84    1.07
  -1  -3   5   18.67    1.06
  -1  -3   5   18.55    0.88
  -1  -3   5   19.99    0.79
  -1  -3   5   21.15    0.86
  -1  -3   5   19.09    0.83
   0   3  -5  239.04    7.52
   0   3  -5  231.66    7.75
   0   3  -5  226.26    7.30
   0   3  -5  248.07    9.64
   0   3  -5  239.10    7.45
   0   3  -5  223.94    7.98
   0  -3   5  234.89    7.41
   0  -3   5  230.54    7.50
   0  -3   5  242.66    7.77
   0  -3   5  232.43    7.99
   0  -3   5  231.27    9.63
  -1   3  -5  390.85   14.95
  -1   3  -5  375.40   11.55
  -1   3  -5  357.12   12.01
  -1   3  -5  372.11   11.62
  -1   3  -5  360.08   12.37
   1  -3   5  359.53   11.54
   1  -3   5  347.93   11.38
   1  -3   5  381.77   12.38
   1  -3   5  358.54   11.60
   1  -3   5  360.41   14.92
   1  -3   5  380.11   12.03
  -2   3  -5   74.59    2.41
  -2   3  -5   74.02    2.46
  -2   3  -5   75.01    2.55
   2  -3   5   71.37    2.57
   2  -3   5   66.72    2.54
   2  -3   5   70.27    2.41
   2  -3   5   73.70    2.63
   2  -3   5   70.33    2.33
   2  -3   5   75.94    2.43
  -3   3  -5    0.40    0.07
   3  -3   5    0.27    0.08
   3  -3   5    0.31    0.09
   3  -3   5    0.32    0.11
   3  -3   5    0.47    0.10
  -4   3  -5   38.61    1.25
   4  -3   5   39.39    1.52
   4  -3   5   36.86    1.27
   4  -3   5   37.09    1.42
   4  -3   5   37.93    1.48
   4  -3   5   38.39    1.27
   5  -3   5    2.33    0.28
   5  -3   5    2.17    0.28
   5  -3   5    2.03    0.20
   6  -3   5   22.86    1.14
   6  -3   5   23.01    1.12
   6  -3   5   24.17    0.89
   7  -3   5    5.57    0.53
   7  -3   5    6.04    0.56
   8  -3   5   15.79    0.99
   8   2  -5   10.16    0.85
   8   2  -5    8.74    0.69
   7   2  -5    4.37    0.45
   7   2  -5    3.72    0.51
   6   2  -5   68.31    2.68
   6   2  -5   69.26    2.62
   6   2  -5   66.20    2.68
   6   2  -5   71.62    2.55
  -6  -2   5   65.69    3.43
   5   2  -5   76.96    2.85
   5   2  -5   77.20    2.84
   5   2  -5   80.58    2.84
   5   2  -5   73.40    2.87
  -5  -2   5   72.81    3.66
   4   2  -5    0.02    0.11
   4   2  -5    0.04    0.10
   4   2  -5    0.29    0.15
   4   2  -5    0.27    0.09
  -4  -2   5    0.05    0.13
   3   2  -5  265.73    8.53
   3   2  -5  247.84    8.68
   3   2  -5  263.23    8.35
   3   2  -5  277.00    8.70
   3   2  -5  238.19    8.23
   3   2  -5  267.55    8.29
   3   2  -5  264.40    8.91
  -3  -2   5  271.17    8.64
  -3  -2   5  267.24    8.30
  -3  -2   5  271.30    8.96
  -3  -2   5  248.97   10.91
   2   2  -5  376.98   12.09
   2   2  -5  387.87   11.88
   2   2  -5  366.24   12.76
   2   2  -5  382.46   11.90
   2   2  -5  377.98   12.41
  -2  -2   5  382.86   11.89
  -2  -2   5  379.82   12.04
  -2  -2   5  381.62   12.78
  -2  -2   5  383.73   12.39
  -2  -2   5  375.29   15.55
   1   2  -5  103.35    3.79
   1   2  -5  104.18    3.52
   1   2  -5  105.81    3.48
   1   2  -5  105.06    3.68
   1   2  -5  111.29    4.02
   1   2  -5  108.60    3.61
   1   2  -5  115.44    4.64
  -1  -2   5  107.43    3.58
  -1  -2   5  105.71    3.80
  -1  -2   5  106.58    4.60
  -1  -2   5  110.49    3.51
  -1  -2   5  105.88    3.67
   0   2  -5  116.92    4.19
   0   2  -5  128.92    5.19
   0   2  -5  126.20    4.07
   0   2  -5  130.77    4.63
   0   2  -5  125.68    4.03
   0   2  -5  120.75    4.32
   0  -2   5  120.67    3.99
   0  -2   5  119.19    5.16
   0  -2   5  124.91    4.20
   0  -2   5  122.76    4.33
   0  -2   5  123.17    4.04
  -1   2  -5  221.87    7.04
  -1   2  -5  230.53    7.05
  -1   2  -5  213.47    7.54
  -1   2  -5  229.99    8.15
  -1   2  -5  222.28    7.33
   1  -2   5  222.94    7.34
   1  -2   5  216.79    6.93
   1  -2   5  222.58    7.55
   1  -2   5  214.99    7.03
   1  -2   5  221.43    9.02
   1  -2   5  217.05    7.01
  -2   2  -5  196.01    6.07
  -2   2  -5  192.24    6.37
  -2   2  -5  194.10    6.13
   2  -2   5  192.72    6.40
   2  -2   5  188.43    6.57
   2  -2   5  196.07    6.07
   2  -2   5  186.67    6.03
   2  -2   5  184.21    6.10
  -3   2  -5   21.25    0.69
  -3   2  -5   22.87    0.90
  -3   2  -5   20.69    0.87
   3  -2   5   19.79    0.91
   3  -2   5   19.47    0.82
   3  -2   5   19.67    0.89
   3  -2   5   19.62    0.84
   3  -2   5   19.96    0.92
   3  -2   5   19.23    0.82
  -4   2  -5  176.64    6.35
   4  -2   5  170.62    5.91
   4  -2   5  175.10    5.45
   4  -2   5  161.61    5.42
   4  -2   5  169.69    5.83
   4  -2   5  169.66    5.55
   5  -2   5   79.88    3.06
   5  -2   5   85.97    2.98
   5  -2   5   82.45    3.01
   6  -2   5   27.83    1.30
   6  -2   5   26.69    1.12
   6  -2   5   25.42    1.29
   7  -2   5    1.14    0.32
   7  -2   5    0.56    0.26
   8  -2   5    6.12    0.63
   8  -2   5    5.89    0.65
   8   1  -5   14.39    0.89
   8   1  -5   15.10    1.04
   7   1  -5   11.93    0.88
   7   1  -5   14.55    0.82
   6   1  -5   11.03    0.66
   6   1  -5   10.81    0.75
   6   1  -5   10.77    0.76
  -6  -1   5   10.47    0.94
   5   1  -5   22.85    1.10
   5   1  -5   20.89    0.91
   5   1  -5   24.05    1.03
   5   1  -5   23.34    0.96
   5   1  -5   21.69    1.11
  -5  -1   5   20.85    1.39
   4   1  -5    2.73    0.31
   4   1  -5    2.76    0.24
   4   1  -5    2.64    0.26
   4   1  -5    2.69    0.14
   4   1  -5    3.01    0.34
  -4  -1   5    2.60    0.21
  -4  -1   5    2.02    0.37
   3   1  -5   18.31    0.84
   3   1  -5   20.86    0.89
   3   1  -5   19.97    0.75
   3   1  -5   20.01    0.85
   3   1  -5   19.87    0.93
   3   1  -5   18.53    0.73
  -3  -1   5   17.57    1.14
  -3  -1   5   19.77    0.89
   2   1  -5  264.04    9.18
   2   1  -5  277.37    9.19
   2   1  -5  272.62    8.80
   2   1  -5  289.26    9.00
   2   1  -5  282.74    8.80
  -2  -1   5  271.56   11.54
  -2  -1   5  289.70    9.48
  -2  -1   5  281.36    8.95
  -2  -1   5  286.52    9.17
   1   1  -5   57.17    2.01
   1   1  -5   60.12    2.19
   1   1  -5   58.20    2.12
   1   1  -5   59.16    2.03
   1   1  -5   63.20    2.12
   1   1  -5   59.28    2.25
  -1  -1   5   58.77    2.08
  -1  -1   5   61.48    2.21
  -1  -1   5   58.74    2.00
  -1  -1   5   58.40    2.11
  -1  -1   5   57.08    2.66
   0   1  -5  148.15    4.69
   0   1  -5  150.03    5.35
   0   1  -5  138.52    4.84
   0   1  -5  142.60    4.99
   0   1  -5  149.91    4.66
   0  -1   5  143.11    4.85
   0  -1   5  138.96    4.62
   0  -1   5  143.06    5.00
   0  -1   5  141.05    4.60
   0  -1   5  140.17    5.98
   0  -1   5  146.19    4.67
  -1   1  -5  184.89    5.91
  -1   1  -5  190.04    6.83
  -1   1  -5  190.63    5.89
  -1   1  -5  182.79    6.35
  -1   1  -5  181.73    6.15
   1  -1   5  178.26    5.85
   1  -1   5  186.11    7.54
   1  -1   5  181.11    6.16
   1  -1   5  186.15    6.35
   1  -1   5  186.40    5.87
   1  -1   5  177.84    5.89
  -2   1  -5    2.32    0.23
  -2   1  -5    2.36    0.15
  -2   1  -5    2.31    0.24
  -2   1  -5    3.44    0.27
   2  -1   5    2.20    0.25
   2  -1   5    2.73    0.16
   2  -1   5    1.96    0.21
   2  -1   5    1.78    0.21
   2  -1   5    2.34    0.26
  -3   1  -5   40.31    1.52
  -3   1  -5   40.09    1.56
  -3   1  -5   40.98    1.67
   3  -1   5   39.04    1.48
   3  -1   5   40.55    1.70
   3  -1   5   40.61    1.52
   3  -1   5   40.36    1.49
   3  -1   5   40.36    1.63
   3  -1   5   38.76    1.62
  -4   1  -5   50.26    2.02
   4  -1   5   48.25    1.94
   4  -1   5   49.53    1.76
   4  -1   5   47.01    1.95
   4  -1   5   48.96    1.87
  -5   1  -5    3.35    0.33
   5  -1   5    3.55    0.40
   5  -1   5    3.45    0.40
   5  -1   5    3.42    0.27
   5  -1   5    3.27    0.33
   6  -1   5   11.74    0.79
   6  -1   5   10.31    0.63
   6  -1   5   10.00    0.75
   7  -1   5   19.70    1.18
   7  -1   5   18.74    1.15
   8  -1   5    3.56    0.52
   8  -1   5    2.39    0.48
   8   0  -5    8.71    0.63
   8   0  -5   10.59    0.84
   7   0  -5    6.89    0.51
   7   0  -5    7.29    0.67
   6   0  -5   83.50    3.16
   6   0  -5   88.47    3.22
   6   0  -5   85.32    3.08
  -6   0   5   84.55    4.11
   5   0  -5  109.28    3.88
   5   0  -5  110.88    3.80
  -5   0   5  106.70    4.98
   4   0  -5   73.90    2.65
   4   0  -5   76.35    2.63
   4   0  -5   71.41    2.65
   4   0  -5   74.03    2.65
   4   0  -5   76.43    2.75
  -4   0   5   69.35    3.47
  -4   0   5   76.02    2.76
  -4   0   5   78.05    2.74
   3   0  -5   47.89    1.79
   3   0  -5   48.52    1.79
   3   0  -5   49.30    1.87
   3   0  -5   48.45    1.78
   3   0  -5   46.56    1.58
   3   0  -5   47.92    1.59
   3   0  -5   47.75    1.79
  -3   0   5   52.32    1.86
  -3   0   5   48.50    2.38
   2   0  -5  497.80   16.99
   2   0  -5  509.35   16.01
   2   0  -5  495.47   17.18
   2   0  -5  516.14   16.23
   2   0  -5  513.04   16.77
  -2   0   5  528.33   17.21
  -2   0   5  522.39   16.21
  -2   0   5  518.75   20.92
  -2   0   5  517.93   16.67
   1   0  -5    8.98    0.43
   1   0  -5   10.34    0.51
   1   0  -5    8.06    0.47
   1   0  -5    8.36    0.46
  -1   0   5    8.43    0.46
  -1   0   5    8.99    0.49
  -1   0   5    7.56    0.57
  -1   0   5    8.12    0.41
  -1   0   5    8.61    0.47
   0   0  -5  193.06    6.50
   0   0  -5  189.56    6.69
   0   0  -5  196.37    6.23
   0   0  -5  203.33    7.18
   0   0  -5  194.72    6.26
   0   0   5  192.44    6.22
   0   0   5  196.12    6.26
   0   0   5  187.51    6.20
   0   0   5  198.60    6.70
   0   0   5  196.77    6.51
  -1   0  -5  329.91   10.28
  -1   0  -5  326.07   10.29
  -1   0  -5  335.81   11.96
  -1   0  -5  324.55   11.06
  -1   0  -5  326.71   10.72
   1   0   5  311.78   10.28
   1   0   5  331.34   11.06
   1   0   5  316.66   10.25
   1   0   5  334.52   10.28
   1   0   5  323.77   10.75
  -2   0  -5  149.16    4.84
  -2   0  -5  150.94    5.56
  -2   0  -5  146.64    5.04
   2   0   5  146.52    5.21
   2   0   5  150.72    5.10
   2   0   5  146.69    4.83
   2   0   5  149.51    4.71
   2   0   5  143.53    4.84
  -3   0  -5    2.38    0.26
  -3   0  -5    2.32    0.26
   3   0   5    2.71    0.26
   3   0   5    2.12    0.25
   3   0   5    2.28    0.28
   3   0   5    2.40    0.31
   3   0   5    2.07    0.27
  -4   0  -5   59.66    2.44
   4   0   5   62.31    2.27
   4   0   5   59.44    2.15
   4   0   5   60.38    2.38
   4   0   5   56.88    2.34
  -5   0  -5   27.20    1.30
   5   0   5   30.54    1.36
   5   0   5   26.91    1.35
   5   0   5   27.60    1.12
   5   0   5   26.34    1.28
   6   0   5    0.46    0.19
   6   0   5    0.66    0.28
   6   0   5    0.40    0.13
   6   0   5    0.51    0.24
   7   0   5    3.73    0.55
   7   0   5    4.21    0.54
   9  -1  -5    5.26    0.65
   8  -1  -5   10.82    0.82
   8  -1  -5    9.86    0.65
   7  -1  -5    0.04    0.18
   7  -1  -5    0.27    0.15
  -7   1   5    0.46    0.28
   6  -1  -5    0.49    0.15
   6  -1  -5    0.19    0.19
   6  -1  -5    0.24    0.19
  -6   1   5    0.34    0.27
   5  -1  -5    6.13    0.48
   5  -1  -5    6.16    0.39
   5  -1  -5    6.34    0.51
  -5   1   5    4.03    0.57
   4  -1  -5    1.23    0.22
   4  -1  -5    1.51    0.19
   4  -1  -5    1.58    0.26
   4  -1  -5    1.44    0.12
   4  -1  -5    1.12    0.17
  -4   1   5    1.29    0.19
  -4   1   5    1.39    0.32
   3  -1  -5   98.50    3.35
   3  -1  -5   94.18    3.40
   3  -1  -5  101.12    3.41
   3  -1  -5   98.60    3.45
   3  -1  -5  100.20    3.45
  -3   1   5  103.90    3.52
  -3   1   5   95.80    4.44
   2  -1  -5  315.32   10.75
   2  -1  -5  300.44    9.97
   2  -1  -5  319.46   10.06
   2  -1  -5  335.55   10.48
   2  -1  -5  313.92   10.23
   2  -1  -5  324.85   10.00
  -2   1   5  336.13   10.80
  -2   1   5  319.39   10.44
  -2   1   5  322.10   10.22
  -2   1   5  306.52   13.18
   1  -1  -5  135.51    4.53
   1  -1  -5  131.24    4.66
   1  -1  -5  132.84    4.31
   1  -1  -5  137.36    4.43
   1  -1  -5  127.26    4.87
  -1   1   5  130.16    4.30
  -1   1   5  134.09    4.53
  -1   1   5  134.55    4.42
  -1   1   5  142.46    4.69
  -1   1   5  130.00    4.36
   0  -1  -5   66.19    2.49
   0  -1  -5   62.89    2.21
   0  -1  -5   62.59    2.41
   0  -1  -5   65.23    2.33
   0  -1  -5   65.53    2.24
   0   1   5   64.15    2.23
   0   1   5   67.62    2.43
   0   1   5   62.16    2.21
   0   1   5   62.81    2.34
   0   1   5   64.22    2.26
  -1  -1  -5  189.43    6.69
  -1  -1  -5  180.03    5.80
  -1  -1  -5  173.29    6.25
  -1  -1  -5  180.67    6.06
   1   1   5  180.54    5.82
   1   1   5  173.87    5.81
   1   1   5  177.81    5.76
   1   1   5  176.94    6.25
   1   1   5  181.33    6.10
  -2  -1  -5   12.46    0.69
  -2  -1  -5   14.03    0.71
  -2  -1  -5   11.92    0.64
   2   1   5   11.80    0.66
   2   1   5   15.03    0.76
   2   1   5   12.84    0.69
   2   1   5   13.42    0.75
   2   1   5   12.60    0.54
  -3  -1  -5  115.42    3.87
   3   1   5  115.78    3.90
   3   1   5  107.92    4.15
   3   1   5  113.14    3.86
   3   1   5  118.46    4.86
   3   1   5  110.73    4.10
  -4  -1  -5  114.79    4.55
   4   1   5  116.79    4.33
   4   1   5  120.05    4.11
   4   1   5  118.99    4.00
   4   1   5  116.15    4.30
  -5  -1  -5   43.35    1.90
   5   1   5   40.89    1.85
   5   1   5   42.35    1.65
   5   1   5   41.76    1.84
   5   1   5   41.89    1.93
  -6  -1  -5    0.32    0.19
   6   1   5    0.12    0.21
   6   1   5   -0.01    0.12
   6   1   5    0.21    0.20
   7   1   5    7.67    0.77
   7   1   5    9.77    0.85
   9  -2  -5   11.72    0.72
   9  -2  -5   12.03    0.94
   8  -2  -5   10.86    0.83
   8  -2  -5   11.26    0.66
   7  -2  -5    1.77    0.24
   7  -2  -5    1.85    0.34
   6  -2  -5   71.46    2.72
   6  -2  -5   68.15    2.62
   6  -2  -5   68.98    2.49
  -6   2   5   68.25    3.48
   5  -2  -5   77.67    2.85
   5  -2  -5   81.45    2.96
   5  -2  -5   80.64    2.78
  -5   2   5   75.69    3.78
   4  -2  -5   59.57    2.06
   4  -2  -5   58.77    2.12
   4  -2  -5   54.69    2.17
   4  -2  -5   56.53    2.05
  -4   2   5   52.62    2.80
   3  -2  -5   21.80    0.93
   3  -2  -5   22.13    1.03
   3  -2  -5   22.31    0.93
   3  -2  -5   21.37    0.90
  -3   2   5   23.81    0.98
  -3   2   5   20.81    1.32
   2  -2  -5  231.54    7.41
   2  -2  -5  227.15    7.39
   2  -2  -5  230.71    8.01
   2  -2  -5  241.71    7.81
   2  -2  -5  240.84    7.67
  -2   2   5  242.04    8.05
   1  -2  -5   51.31    1.78
   1  -2  -5   49.96    1.96
   1  -2  -5   50.89    1.89
  -1   2   5   52.56    1.89
  -1   2   5   51.19    1.79
  -1   2   5   49.95    1.90
  -1   2   5   50.91    1.97
  -1   2   5   49.36    1.86
   0  -2  -5   97.89    3.21
   0  -2  -5   97.30    3.38
   0  -2  -5   93.54    3.49
   0  -2  -5   99.19    3.62
   0   2   5   95.93    3.40
   0   2   5   92.01    3.22
   0   2   5   95.00    3.28
   0   2   5   93.68    3.22
   0   2   5   94.91    3.49
  -1  -2  -5  181.53    6.67
  -1  -2  -5  185.72    7.08
  -1  -2  -5  196.25    6.46
  -1  -2  -5  197.58    6.18
   1   2   5  188.63    6.21
   1   2   5  200.81    6.52
   1   2   5  187.75    6.20
   1   2   5  187.98    6.13
   1   2   5  187.45    6.66
  -2  -2  -5  132.99    4.48
  -2  -2  -5  136.38    5.12
  -2  -2  -5  134.36    4.69
   2   2   5  132.66    4.86
   2   2   5  128.94    4.35
   2   2   5  136.23    4.77
   2   2   5  131.86    4.51
   2   2   5  141.02    4.55
   2   2   5  134.04    4.51
  -3  -2  -5   18.49    0.97
  -3  -2  -5   18.45    0.91
   3   2   5   18.32    1.03
   3   2   5   18.91    1.02
   3   2   5   19.06    0.97
   3   2   5   18.82    0.93
  -4  -2  -5    9.74    0.66
   4   2   5   10.04    0.64
   4   2   5    9.57    0.70
   4   2   5   10.43    0.73
   4   2   5    9.48    0.75
  -5  -2  -5   11.53    0.78
   5   2   5   12.78    0.91
   5   2   5   11.28    0.82
   5   2   5   12.46    0.83
   5   2   5   12.22    0.72
  -6  -2  -5    1.78    0.33
   6   2   5    1.32    0.39
   6   2   5    0.95    0.33
   6   2   5    1.61    0.27
   7   2   5    6.39    0.74
   7   2   5    6.20    0.41
   7   2   5    7.11    0.77
   9  -3  -5    6.91    0.69
   9  -3  -5    5.27    0.44
   8  -3  -5    4.96    0.55
   8  -3  -5    4.39    0.37
   7  -3  -5    7.23    0.61
   7  -3  -5    7.43    0.46
   6  -3  -5   21.53    1.16
   6  -3  -5   21.88    1.11
   6  -3  -5   21.95    0.94
  -6   3   5   22.48    1.53
   5  -3  -5   23.37    1.19
   5  -3  -5   24.77    1.14
   5  -3  -5   24.04    0.99
  -5   3   5   23.28    1.56
   4  -3  -5   10.59    0.64
   4  -3  -5   11.95    0.71
   4  -3  -5   10.60    0.55
  -4   3   5    9.92    0.87
   3  -3  -5   70.00    2.53
   3  -3  -5   68.15    2.52
   3  -3  -5   70.98    2.53
  -3   3   5   74.55    2.63
   2  -3  -5  140.61    5.04
   2  -3  -5  149.12    4.61
   2  -3  -5  137.36    4.58
   2  -3  -5  143.25    4.90
  -2   3   5  142.56    4.78
  -2   3   5  151.93    5.09
   1  -3  -5   36.70    1.48
   1  -3  -5   35.62    1.53
   1  -3  -5   36.60    1.37
  -1   3   5   38.63    1.56
  -1   3   5   35.73    1.39
  -1   3   5   37.82    1.50
  -1   3   5   38.22    1.50
   0  -3  -5    5.91    0.40
   0  -3  -5    6.05    0.48
   0  -3  -5    5.50    0.43
   0  -3  -5    6.80    0.38
   0   3   5    5.25    0.44
   0   3   5    4.72    0.37
   0   3   5    6.20    0.47
   0   3   5    6.42    0.47
   0   3   5    4.97    0.40
  -1  -3  -5  117.04    4.10
  -1  -3  -5  112.66    4.25
  -1  -3  -5  116.71    3.89
  -1  -3  -5  113.90    4.40
   1   3   5  114.87    3.85
   1   3   5  116.51    3.98
   1   3   5  117.29    4.25
   1   3   5  117.88    4.16
   1   3   5  110.76    3.93
  -2  -3  -5   38.52    1.53
  -2  -3  -5   37.60    1.62
  -2  -3  -5   37.96    1.66
   2   3   5   38.12    1.57
   2   3   5   37.46    1.57
   2   3   5   37.57    1.59
   2   3   5   37.52    1.69
   2   3   5   37.60    1.69
  -3  -3  -5    8.64    0.59
  -3  -3  -5    8.41    0.59
   3   3   5    7.43    0.65
   3   3   5    8.10    0.59
   3   3   5    8.66    0.66
   3   3   5    8.17    0.62
  -4  -3  -5   77.56    3.24
   4   3   5   75.94    3.16
   4   3   5   83.60    3.21
   4   3   5   76.91    2.91
   4   3   5   80.24    3.03
  -5  -3  -5   21.83    1.25
   5   3   5   24.33    1.40
   5   3   5   23.14    1.15
   5   3   5   25.72    1.36
   6   3   5    3.17    0.54
   6   3   5    2.18    0.33
   6   3   5    3.00    0.53
   9  -4  -5   17.18    1.12
   9  -4  -5   17.12    0.84
   8  -4  -5   23.50    1.28
   8  -4  -5   22.88    1.01
   7  -4  -5    2.20    0.24
   7  -4  -5    2.17    0.37
   6  -4  -5   15.06    0.87
   6  -4  -5   15.48    0.71
  -6   4   5   13.59    1.19
   5  -4  -5   73.24    2.63
   5  -4  -5   75.47    2.74
   4  -4  -5    0.62    0.15
   3  -4  -5   61.31    2.21
  -3   4   5   58.48    2.24
   2  -4  -5  143.26    5.03
   2  -4  -5  146.14    4.57
   2  -4  -5  144.93    4.89
   2  -4  -5  134.30    4.54
  -2   4   5  143.87    4.80
   1  -4  -5   31.62    1.21
   1  -4  -5   30.44    1.32
  -1   4   5   29.38    1.36
  -1   4   5   31.52    1.35
   0  -4  -5   20.84    1.00
   0  -4  -5   20.47    0.90
   0   4   5   20.51    1.04
   0   4   5   19.92    0.96
   0   4   5   18.11    0.98
  -1  -4  -5   32.48    1.41
  -1  -4  -5   31.64    1.32
  -1  -4  -5   32.18    1.43
   1   4   5   32.58    1.44
   1   4   5   31.30    1.49
   1   4   5   31.46    1.38
   1   4   5   30.90    1.38
  -2  -4  -5   11.30    0.69
  -2  -4  -5   11.38    0.70
   2   4   5   12.92    0.79
   2   4   5   11.00    0.78
   2   4   5   11.56    0.73
  -3  -4  -5    0.61    0.20
  -3  -4  -5    0.35    0.19
   3   4   5    0.17    0.19
   3   4   5    0.43    0.23
   3   4   5   -0.11    0.15
  -4  -4  -5    4.60    0.47
   4   4   5    4.67    0.49
   4   4   5    5.08    0.57
   4   4   5    4.93    0.55
  -5  -4  -5    4.90    0.51
   5   4   5    4.55    0.60
   5   4   5    4.66    0.50
   6   4   5    0.25    0.26
   6   4   5   -0.16    0.15
   8  -5  -5    3.07    0.29
   8  -5  -5    3.24    0.46
   7  -5  -5    3.79    0.31
   7  -5  -5    3.92    0.47
   6  -5  -5   63.07    2.24
   6  -5  -5   60.86    2.39
  -6   5   5   59.18    3.26
   5  -5  -5   56.83    2.10
   4  -5  -5   20.49    0.92
  -4   5   5   19.94    1.03
   3  -5  -5   15.26    0.78
  -3   5   5   15.30    0.85
   2  -5  -5  103.15    3.75
   2  -5  -5  108.26    3.45
  -2   5   5  103.99    3.70
   1  -5  -5    3.09    0.28
   1  -5  -5    2.33    0.31
  -1   5   5    2.00    0.32
   0  -5  -5   43.24    1.81
   0  -5  -5   44.22    1.67
   0   5   5   40.74    1.73
  -1  -5  -5   65.68    2.60
  -1  -5  -5   65.77    2.44
   1   5   5   65.69    2.52
   1   5   5   67.75    2.57
   1   5   5   68.05    2.53
   1   5   5   61.54    2.67
  -2  -5  -5   51.51    2.26
  -2  -5  -5   55.76    2.12
   2   5   5   53.18    2.34
   2   5   5   52.74    2.20
   2   5   5   54.46    2.17
  -3  -5  -5    0.33    0.21
  -3  -5  -5    0.21    0.16
   3   5   5    0.21    0.21
   3   5   5    0.31    0.19
   3   5   5   -0.07    0.16
  -4  -5  -5    7.28    0.62
   4   5   5    6.71    0.68
   4   5   5    6.16    0.60
   5   5   5    4.95    0.64
   5   5   5    5.47    0.56
   8  -6  -5   20.33    1.17
   8  -6  -5   20.55    0.91
   7  -6  -5    0.95    0.28
   7  -6  -5    0.88    0.17
   6  -6  -5   14.33    0.71
   5  -6  -5   34.03    1.40
  -5   6   5   34.75    1.55
   4  -6  -5    5.37    0.42
  -4   6   5    5.51    0.50
   3  -6  -5   96.45    3.53
  -3   6   5  100.09    3.54
   2  -6  -5  141.32    4.46
   2  -6  -5  134.82    4.83
  -2   6   5  135.75    4.75
   1  -6  -5   35.15    1.58
   1  -6  -5   37.77    1.43
  -1   6   5   34.49    1.60
   0  -6  -5    8.63    0.66
   0  -6  -5    8.91    0.57
   0   6   5    8.04    0.65
  -1  -6  -5   20.80    1.03
   1   6   5   19.49    1.12
   1   6   5   22.51    1.14
  -2  -6  -5   -0.10    0.14
   2   6   5    0.06    0.19
   2   6   5    0.15    0.19
  -3  -6  -5    6.98    0.61
   3   6   5    7.39    0.71
   3   6   5    7.50    0.67
   4   6   5    7.98    0.70
   4   6   5    7.85    0.78
   8  -7  -5   10.27    0.57
   7  -7  -5    0.09    0.12
  -7   7   5    0.31    0.21
   6  -7  -5   22.84    1.03
  -6   7   5   21.04    1.17
   5  -7  -5   38.46    1.59
  -5   7   5   38.80    1.72
   4  -7  -5   18.48    0.96
  -4   7   5   20.28    1.09
   3  -7  -5    0.42    0.18
  -3   7   5    0.13    0.17
   2  -7  -5   63.15    2.51
   2  -7  -5   66.20    2.20
  -2   7   5   60.49    2.50
   1  -7  -5   17.02    1.01
   1  -7  -5   19.27    0.88
  -1   7   5   17.05    1.02
   0  -7  -5   14.70    0.92
   0  -7  -5   12.52    0.75
   0   7   5   12.93    0.88
  -1  -7  -5   35.76    1.55
   1   7   5   34.28    1.67
  -2  -7  -5   23.81    1.22
   2   7   5   23.74    1.33
   2   7   5   22.75    1.28
  -3  -7  -5    4.50    0.52
   3   7   5    4.76    0.57
   3   7   5    4.31    0.58
   7  -8  -5    0.44    0.18
  -7   8   5    0.62    0.27
   6  -8  -5    9.78    0.63
  -6   8   5    9.79    0.76
   5  -8  -5   22.78    1.10
  -5   8   5   21.64    1.21
   4  -8  -5   20.57    1.07
  -4   8   5   21.07    1.16
   3  -8  -5   10.51    0.72
  -3   8   5   10.35    0.77
   2  -8  -5   59.90    2.49
   2  -8  -5   62.42    2.13
  -2   8   5   60.32    2.50
   1  -8  -5    4.50    0.52
   1  -8  -5    4.98    0.42
  -1   8   5    4.82    0.55
   0  -8  -5    1.64    0.36
   0  -8  -5    1.17    0.26
   0   8   5    1.07    0.33
  -1  -8  -5   10.04    0.71
   1   8   5    9.68    0.80
  -2  -8  -5    0.86    0.28
   2   8   5    0.77    0.31
  -7   9   5    0.55    0.28
   6  -9  -5    0.15    0.18
  -6   9   5    0.24    0.22
   5  -9  -5    6.75    0.56
  -5   9   5    7.36    0.68
   4  -9  -5    3.32    0.41
  -4   9   5    3.12    0.46
   3  -9  -5    5.10    0.53
  -3   9   5    5.72    0.60
   2  -9  -5    9.99    0.52
   2  -9  -5   10.18    0.78
  -2   9   5   10.35    0.81
   1  -9  -5   16.99    1.09
   1  -9  -5   17.72    0.89
  -1   9   5   16.65    1.08
   0  -9  -5    0.07    0.16
   0   9   5    0.27    0.22
  -1  -9  -5    2.90    0.40
   1   9   5    2.76    0.49
   5 -10  -5   19.23    1.08
  -5  10   5   18.35    1.16
   4 -10  -5    8.59    0.70
  -4  10   5    8.38    0.76
   3 -10  -5    1.50    0.35
  -3  10   5    1.79    0.41
   2 -10  -5   13.37    0.96
   2 -10  -5   13.95    0.62
  -2  10   5   11.75    0.93
   1 -10  -5    0.01    0.16
  -1  10   5    0.32    0.28
   3 -14   6    0.03    0.23
   0 -13   6    0.82    0.28
   1 -13   6    3.24    0.37
   2 -13   6   10.36    0.85
   2 -13   6   11.02    0.59
   3 -13   6    0.86    0.30
   4 -13   6    5.60    0.59
   5 -13   6    6.57    0.62
   2  12  -6    0.20    0.23
  -2 -12   6    0.03    0.21
  -1 -12   6    0.85    0.28
   0 -12   6    1.33    0.29
   1 -12   6   23.18    1.34
   1 -12   6   24.05    1.11
   2 -12   6   10.01    0.79
   2 -12   6   10.72    0.57
   3 -12   6    1.17    0.32
   4 -12   6    5.49    0.54
   5 -12   6   10.06    0.73
   6 -12   6    0.39    0.21
   3  11  -6    1.25    0.35
  -3 -11   6    0.92    0.30
   2  11  -6   14.38    0.94
  -2 -11   6   16.20    0.96
  -1 -11   6   20.60    1.09
   0 -11   6    4.66    0.45
   1 -11   6    1.32    0.24
   1 -11   6    1.13    0.32
   2 -11   6   27.60    1.40
   2 -11   6   27.47    1.11
   3 -11   6    4.96    0.51
   4 -11   6   21.57    1.14
   5 -11   6   49.42    2.07
   6 -11   6   19.79    1.06
   7 -11   6    0.18    0.16
   4  10  -6    4.30    0.55
   4  10  -6    5.59    0.57
   3  10  -6    0.42    0.22
   3  10  -6   -0.01    0.18
  -3 -10   6    0.23    0.22
   2  10  -6    2.13    0.37
  -2 -10   6    2.79    0.38
   1  10  -6   -0.08    0.16
  -1 -10   6   -0.05    0.15
   0 -10   6    0.73    0.27
   0 -10   6    0.60    0.21
   1 -10   6   31.31    1.29
   1 -10   6   30.68    1.49
   2 -10   6   60.58    2.09
   2 -10   6   56.80    2.39
  -3  10  -6    0.53    0.22
   3 -10   6    0.49    0.20
  -4  10  -6    2.94    0.37
   4 -10   6    3.19    0.38
  -5  10  -6    9.12    0.63
   5 -10   6    8.47    0.61
   6 -10   6    1.13    0.25
   7 -10   6   18.06    0.95
   8 -10   6   14.33    0.83
   5   9  -6    2.40    0.46
   5   9  -6    3.50    0.46
   4   9  -6    8.95    0.73
   4   9  -6    8.59    0.68
   3   9  -6    0.39    0.23
   3   9  -6    0.28    0.21
  -3  -9   6    0.62    0.25
   2   9  -6    4.50    0.44
   2   9  -6    5.14    0.49
  -2  -9   6    5.27    0.49
   1   9  -6   15.18    0.87
   1   9  -6   16.08    0.81
  -1  -9   6   15.92    0.86
   0   9  -6   13.96    0.83
   0   9  -6   14.03    0.80
   0  -9   6   12.34    0.83
   0  -9   6   14.65    0.76
  -1   9  -6    9.29    0.62
   1  -9   6    8.02    0.50
   1  -9   6    7.26    0.59
  -2   9  -6   16.21    0.89
   2  -9   6   17.22    0.76
   2  -9   6   18.56    0.96
  -3   9  -6   25.77    1.14
   3  -9   6   22.74    1.14
   3  -9   6   23.66    0.85
  -4   9  -6    8.22    0.57
   4  -9   6    9.60    0.62
  -5   9  -6   52.00    1.94
   5  -9   6   46.59    1.95
   6  -9   6   24.67    1.15
   7  -9   6    0.42    0.19
   8  -9   6    3.70    0.41
   5   8  -6    1.14    0.29
   5   8  -6    1.18    0.35
   4   8  -6    1.23    0.28
   4   8  -6    1.17    0.35
   4   8  -6    2.22    0.38
   3   8  -6   16.29    0.90
   3   8  -6   15.84    0.89
  -3  -8   6   14.94    0.87
   2   8  -6   39.43    1.62
   2   8  -6   36.85    1.55
  -2  -8   6   38.73    1.60
   1   8  -6   16.91    0.78
   1   8  -6   13.72    0.85
   1   8  -6   16.96    0.86
  -1  -8   6   16.09    0.83
  -1  -8   6   14.99    0.90
   0   8  -6    0.28    0.16
   0   8  -6    0.33    0.11
   0   8  -6    0.53    0.19
   0  -8   6    0.12    0.12
   0  -8   6    0.41    0.19
   0  -8   6    0.28    0.16
  -1   8  -6   48.71    1.91
   1  -8   6   48.31    1.98
   1  -8   6   50.73    1.80
   1  -8   6   47.45    2.02
  -2   8  -6   72.50    2.63
   2  -8   6   72.60    2.73
   2  -8   6   71.90    2.46
  -3   8  -6    5.73    0.43
   3  -8   6    5.46    0.30
   3  -8   6    6.17    0.47
   3  -8   6    5.61    0.29
  -4   8  -6   57.81    2.13
   4  -8   6   56.64    2.21
   5  -8   6   29.05    1.28
   6  -8   6    4.82    0.42
   7  -8   6    7.53    0.55
   8  -8   6   22.46    1.13
   6   7  -6    5.70    0.64
   6   7  -6    4.92    0.47
   5   7  -6   27.34    1.43
   5   7  -6   28.32    1.49
   5   7  -6   29.63    1.34
   4   7  -6   20.81    1.15
   4   7  -6   21.96    1.07
   4   7  -6   19.28    1.09
   3   7  -6    0.17    0.16
   3   7  -6    0.12    0.16
   3   7  -6   -0.02    0.12
   3   7  -6    0.17    0.16
  -3  -7   6    0.18    0.16
   2   7  -6    3.60    0.40
   2   7  -6    3.40    0.40
   2   7  -6    3.85    0.36
   2   7  -6    4.24    0.40
  -2  -7   6    2.86    0.39
  -2  -7   6    3.81    0.37
   1   7  -6   15.56    0.87
   1   7  -6   16.17    0.76
   1   7  -6   17.25    0.85
   1   7  -6   18.13    0.91
  -1  -7   6   16.87    0.91
  -1  -7   6   16.11    0.94
  -1  -7   6   17.38    0.84
   0   7  -6    0.60    0.17
   0   7  -6    0.53    0.17
   0   7  -6    0.25    0.15
   0   7  -6    0.42    0.11
   0  -7   6    1.13    0.23
   0  -7   6    0.58    0.20
   0  -7   6    0.41    0.14
  -1   7  -6   88.50    3.10
  -1   7  -6   86.18    3.04
   1  -7   6   91.09    3.24
   1  -7   6   86.19    2.98
   1  -7   6   89.20    3.30
  -2   7  -6  127.97    4.30
   2  -7   6  126.75    4.56
   2  -7   6  125.90    4.15
   2  -7   6  130.64    4.48
  -3   7  -6   23.88    1.01
   3  -7   6   23.31    1.07
   3  -7   6   24.29    1.04
   3  -7   6   22.82    0.85
   3  -7   6   22.21    0.86
  -4   7  -6    0.60    0.16
   4  -7   6    0.40    0.16
   5  -7   6   54.55    2.10
   6  -7   6   10.14    0.63
   7  -7   6    4.12    0.41
   8  -7   6   11.35    0.75
   6   6  -6    2.03    0.29
   6   6  -6    1.86    0.37
   6   6  -6    1.09    0.34
   5   6  -6   10.54    0.76
   5   6  -6   10.74    0.67
   5   6  -6   10.11    0.76
   4   6  -6    3.51    0.41
   4   6  -6    2.68    0.38
   4   6  -6    2.90    0.34
  -4  -6   6    3.25    0.58
   3   6  -6   40.38    1.62
   3   6  -6   38.37    1.62
   3   6  -6   40.35    1.61
   3   6  -6   41.81    1.73
   3   6  -6   38.30    1.73
  -3  -6   6   40.69    1.60
  -3  -6   6   36.56    2.21
   2   6  -6  157.48    5.01
   2   6  -6  151.48    5.20
   2   6  -6  151.26    5.29
   2   6  -6  156.97    5.07
  -2  -6   6  144.12    6.72
  -2  -6   6  148.01    5.04
  -2  -6   6  154.46    5.51
   1   6  -6  198.44    6.61
   1   6  -6  199.05    6.76
   1   6  -6  195.57    6.48
   1   6  -6  205.99    6.37
  -1  -6   6  195.46    6.46
  -1  -6   6  202.42    6.80
  -1  -6   6  198.82    7.01
   0   6  -6    1.82    0.17
   0   6  -6    1.55    0.23
   0   6  -6    1.78    0.25
   0   6  -6    1.42    0.22
   0  -6   6    1.40    0.19
   0  -6   6    1.37    0.24
   0  -6   6    1.30    0.22
  -1   6  -6   97.88    3.31
  -1   6  -6   97.64    3.44
  -1   6  -6  100.32    3.36
  -1   6  -6   95.54    3.07
   1  -6   6  100.90    3.50
   1  -6   6   93.84    3.56
   1  -6   6   99.41    3.26
  -2   6  -6  122.84    4.16
  -2   6  -6  134.39    5.29
  -2   6  -6  124.89    4.14
   2  -6   6  118.43    4.05
   2  -6   6  123.90    4.44
   2  -6   6  126.31    4.35
  -3   6  -6    5.66    0.38
  -3   6  -6    6.52    0.43
   3  -6   6    5.46    0.32
   3  -6   6    6.97    0.45
   3  -6   6    6.33    0.32
   3  -6   6    5.60    0.39
  -4   6  -6  165.95    5.45
   4  -6   6  170.09    5.72
   4  -6   6  167.93    5.76
   5  -6   6  126.54    4.42
   6  -6   6   29.50    1.31
   7  -6   6    0.03    0.14
   8  -6   6    6.20    0.55
   7   5  -6    5.51    0.60
   7   5  -6    4.03    0.57
   6   5  -6    0.14    0.20
   6   5  -6    0.11    0.17
   6   5  -6   -0.03    0.11
   5   5  -6   36.24    1.68
   5   5  -6   39.20    1.54
   5   5  -6   37.73    1.78
   5   5  -6   38.43    1.72
   4   5  -6   55.41    2.14
   4   5  -6   53.85    2.20
   4   5  -6   53.45    2.26
   4   5  -6   56.56    2.07
  -4  -5   6   52.34    2.85
   3   5  -6    6.01    0.33
   3   5  -6    5.60    0.50
   3   5  -6    5.86    0.46
   3   5  -6    5.30    0.42
   3   5  -6    6.22    0.49
  -3  -5   6    5.76    0.51
  -3  -5   6    5.38    0.41
  -3  -5   6    5.86    0.64
   2   5  -6   61.76    2.22
   2   5  -6   56.06    2.36
   2   5  -6   62.58    2.18
   2   5  -6   65.82    2.35
   2   5  -6   58.27    2.31
  -2  -5   6   60.03    2.97
  -2  -5   6   61.50    2.32
  -2  -5   6   60.38    2.19
  -2  -5   6   61.81    2.42
   1   5  -6   52.80    1.97
   1   5  -6   54.94    2.06
   1   5  -6   51.91    2.11
   1   5  -6   55.18    1.88
  -1  -5   6   55.46    2.08
  -1  -5   6   53.69    2.15
  -1  -5   6   54.19    1.94
  -1  -5   6   52.43    2.61
   0   5  -6   10.15    0.58
   0   5  -6    9.98    0.56
   0   5  -6   10.06    0.45
   0   5  -6   10.87    0.60
   0  -5   6   10.25    0.60
   0  -5   6   11.29    0.78
   0  -5   6   10.85    0.62
   0  -5   6   11.00    0.54
  -1   5  -6   63.81    2.26
  -1   5  -6   63.78    2.35
  -1   5  -6   62.39    2.27
  -1   5  -6   70.32    2.88
   1  -5   6   64.84    2.44
   1  -5   6   60.90    2.04
   1  -5   6   67.48    2.39
   1  -5   6   63.73    2.21
   1  -5   6   62.92    2.31
  -2   5  -6  244.09    7.91
  -2   5  -6  248.39    7.89
  -2   5  -6  247.94    8.20
  -2   5  -6  262.73   10.10
   2  -5   6  246.91    8.24
   2  -5   6  239.84    7.82
   2  -5   6  240.76    8.44
  -3   5  -6   76.57    2.53
  -3   5  -6   77.05    3.10
   3  -5   6   76.77    2.70
   3  -5   6   72.42    2.47
   3  -5   6   66.61    2.45
   3  -5   6   77.19    2.73
  -4   5  -6    0.45    0.11
   4  -5   6    0.39    0.14
   4  -5   6    0.38    0.12
   5  -5   6   15.20    0.81
   5  -5   6   15.98    0.67
   6  -5   6   14.93    0.83
   7  -5   6   11.29    0.74
   8  -5   6   17.02    1.01
   7   4  -6    0.39    0.24
   7   4  -6    0.09    0.19
   6   4  -6    1.51    0.17
   6   4  -6    1.80    0.36
   6   4  -6    1.27    0.30
   5   4  -6   34.53    1.34
   5   4  -6   33.96    1.59
   5   4  -6   34.75    1.55
   5   4  -6   32.87    1.61
   5   4  -6   33.20    1.53
  -5  -4   6   34.13    2.05
   4   4  -6   75.25    2.77
   4   4  -6   70.14    2.79
   4   4  -6   73.57    2.69
   4   4  -6   76.42    2.59
  -4  -4   6   68.21    3.53
   3   4  -6    1.95    0.27
   3   4  -6    2.33    0.30
   3   4  -6    2.12    0.26
   3   4  -6    2.64    0.36
  -3  -4   6    2.82    0.29
  -3  -4   6    2.35    0.32
  -3  -4   6    1.74    0.36
   2   4  -6  140.68    4.73
   2   4  -6  142.36    4.50
   2   4  -6  130.34    4.65
   2   4  -6  130.25    4.85
   2   4  -6  136.86    5.11
   2   4  -6  140.52    4.54
  -2  -4   6  131.86    5.95
  -2  -4   6  140.52    4.51
  -2  -4   6  137.04    4.72
  -2  -4   6  136.35    4.89
   1   4  -6  208.89    6.65
   1   4  -6  197.04    7.13
   1   4  -6  207.10    6.77
   1   4  -6  210.11    6.54
   1   4  -6  211.48    6.93
  -1  -4   6  204.68    7.14
  -1  -4   6  207.37    6.61
  -1  -4   6  198.89    8.65
  -1  -4   6  210.54    6.93
   0   4  -6   41.39    1.57
   0   4  -6   40.26    1.60
   0   4  -6   40.14    1.65
   0   4  -6   42.53    1.55
   0   4  -6   44.15    1.98
   0   4  -6   41.48    1.40
   0  -4   6   39.17    1.65
   0  -4   6   42.45    1.61
   0  -4   6   40.17    1.97
   0  -4   6   40.40    1.49
   0  -4   6   40.57    1.56
  -1   4  -6  143.06    5.71
  -1   4  -6  137.58    4.49
  -1   4  -6  136.76    4.67
  -1   4  -6  138.44    4.51
   1  -4   6  136.00    4.44
   1  -4   6  135.27    4.52
   1  -4   6  131.39    4.30
   1  -4   6  139.55    4.68
   1  -4   6  133.38    4.81
   1  -4   6  137.15    5.75
  -2   4  -6  278.12   10.79
  -2   4  -6  269.11    8.46
  -2   4  -6  266.61    8.46
  -2   4  -6  266.61    8.79
   2  -4   6  248.54    8.24
   2  -4   6  267.65    9.06
   2  -4   6  277.92    8.84
   2  -4   6  256.38    8.40
   2  -4   6  262.93    8.49
  -3   4  -6   29.94    1.09
   3  -4   6   28.15    1.09
   3  -4   6   30.21    1.11
   3  -4   6   28.51    1.04
   3  -4   6   30.76    1.25
   3  -4   6   29.64    1.23
  -4   4  -6   50.23    1.67
   4  -4   6   49.44    1.73
   4  -4   6   50.28    1.65
   4  -4   6   50.26    1.93
   4  -4   6   48.76    1.88
   4  -4   6   47.23    1.64
   5  -4   6  134.84    4.59
   5  -4   6  130.99    4.62
   5  -4   6  129.66    4.36
   6  -4   6   13.58    0.81
   6  -4   6   14.29    0.56
   7  -4   6   -0.10    0.13
   8  -4   6    0.75    0.28
   8   3  -6    7.13    0.74
   8   3  -6    6.96    0.64
   7   3  -6    6.12    0.57
   7   3  -6    6.74    0.66
   6   3  -6   12.57    0.78
   6   3  -6   10.95    0.80
   6   3  -6   11.70    0.72
   5   3  -6    3.64    0.39
   5   3  -6    2.93    0.39
   5   3  -6    2.68    0.34
   5   3  -6    2.88    0.41
   5   3  -6    2.74    0.24
  -5  -3   6    2.49    0.47
   4   3  -6   44.48    1.64
   4   3  -6   43.13    1.78
   4   3  -6   44.56    1.89
   4   3  -6   46.61    1.82
  -4  -3   6   45.22    2.38
   3   3  -6    9.18    0.57
   3   3  -6   10.53    0.65
   3   3  -6    9.07    0.52
   3   3  -6    9.20    0.58
   3   3  -6    9.83    0.58
  -3  -3   6    9.20    0.60
  -3  -3   6    9.64    0.78
  -3  -3   6    9.91    0.53
   2   3  -6   76.83    2.95
   2   3  -6   88.70    2.92
   2   3  -6   78.97    3.01
   2   3  -6   81.33    2.74
   2   3  -6   78.17    2.87
   2   3  -6   81.04    2.75
   2   3  -6   77.47    3.00
  -2  -3   6   79.14    2.86
  -2  -3   6   83.78    3.00
  -2  -3   6   76.77    3.63
  -2  -3   6   80.26    2.73
   1   3  -6  153.81    5.02
   1   3  -6  153.03    5.21
   1   3  -6  159.91    5.34
   1   3  -6  157.23    5.12
   1   3  -6  160.30    5.86
   1   3  -6  157.10    5.50
  -1  -3   6  156.77    5.32
  -1  -3   6  153.25    5.49
  -1  -3   6  156.33    5.17
  -1  -3   6  154.68    6.65
  -1  -3   6  166.88    5.10
   0   3  -6   64.25    2.28
   0   3  -6   63.32    2.34
   0   3  -6   66.27    2.87
   0   3  -6   63.33    2.25
   0   3  -6   65.64    2.54
   0   3  -6   62.06    2.41
   0   3  -6   62.31    2.12
   0  -3   6   65.48    2.26
   0  -3   6   67.81    2.36
   0  -3   6   62.70    2.20
   0  -3   6   64.95    2.86
   0  -3   6   64.95    2.42
  -1   3  -6    9.90    0.50
  -1   3  -6    9.62    0.54
  -1   3  -6    9.81    0.52
  -1   3  -6   10.27    0.58
   1  -3   6    9.40    0.56
   1  -3   6    9.92    0.55
   1  -3   6    9.45    0.57
   1  -3   6   10.32    0.50
   1  -3   6    9.90    0.50
   1  -3   6   10.06    0.44
  -2   3  -6  212.83    6.71
  -2   3  -6  206.87    7.01
  -2   3  -6  214.69    6.76
   2  -3   6  216.79    7.05
   2  -3   6  203.95    7.23
   2  -3   6  213.91    6.72
   2  -3   6  208.75    6.60
   2  -3   6  204.57    6.71
  -3   3  -6   11.62    0.47
  -3   3  -6   10.15    0.56
   3  -3   6   10.46    0.51
   3  -3   6   11.42    0.63
   3  -3   6   11.08    0.61
   3  -3   6   10.62    0.53
   4  -3   6   43.17    1.73
   4  -3   6   43.43    1.77
   4  -3   6   44.83    1.64
   4  -3   6   44.00    1.55
   5  -3   6   44.02    1.70
   5  -3   6   42.35    1.80
   5  -3   6   43.40    1.71
   6  -3   6   15.40    0.92
   6  -3   6   16.69    0.91
   6  -3   6   16.43    0.76
   7  -3   6    2.66    0.40
   8  -3   6   17.08    1.10
   8   2  -6    0.35    0.20
   8   2  -6   -0.05    0.19
   7   2  -6    0.14    0.15
   7   2  -6   -0.06    0.14
   6   2  -6    4.53    0.51
   6   2  -6    6.47    0.50
   6   2  -6    5.46    0.40
  -6  -2   6    4.70    0.66
   5   2  -6   75.12    2.82
   5   2  -6   79.71    2.85
   5   2  -6   75.28    2.92
  -5  -2   6   73.56    3.69
   4   2  -6   91.39    3.04
   4   2  -6   97.55    3.27
   4   2  -6   92.90    3.32
   4   2  -6   93.04    3.37
  -4  -2   6   86.60    4.24
   3   2  -6    2.88    0.29
   3   2  -6    3.69    0.32
   3   2  -6    3.87    0.38
   3   2  -6    3.99    0.29
   3   2  -6    3.72    0.34
  -3  -2   6    3.90    0.45
  -3  -2   6    3.88    0.30
  -3  -2   6    3.67    0.33
   2   2  -6   10.49    0.56
   2   2  -6    9.25    0.55
   2   2  -6    9.05    0.49
   2   2  -6   10.41    0.60
   2   2  -6    9.82    0.52
  -2  -2   6    9.81    0.57
  -2  -2   6    9.34    0.71
  -2  -2   6    9.88    0.53
  -2  -2   6    9.84    0.49
   1   2  -6   87.60    3.26
   1   2  -6   89.62    2.98
   1   2  -6   91.53    3.18
   1   2  -6   92.56    3.04
   1   2  -6   91.88    3.13
   1   2  -6   90.23    3.42
  -1  -2   6   90.84    3.28
  -1  -2   6   87.09    3.16
  -1  -2   6   92.97    3.09
  -1  -2   6   86.91    3.95
  -1  -2   6   92.18    3.01
   0   2  -6   79.66    2.72
   0   2  -6   80.86    2.75
   0   2  -6   79.02    2.92
   0   2  -6   80.03    2.84
   0   2  -6   82.51    3.09
   0  -2   6   79.27    2.93
   0  -2   6   81.84    2.73
   0  -2   6   76.06    2.64
   0  -2   6   78.11    2.83
   0  -2   6   81.57    3.47
  -1   2  -6  205.40    7.45
  -1   2  -6  198.13    6.44
  -1   2  -6  200.50    6.45
  -1   2  -6  202.68    6.72
   1  -2   6  206.04    6.74
   1  -2   6  194.75    6.42
   1  -2   6  194.05    6.35
   1  -2   6  205.71    6.94
   1  -2   6  201.40    8.22
   1  -2   6  199.10    6.42
  -2   2  -6  496.00   15.10
  -2   2  -6  484.65   15.07
  -2   2  -6  488.15   17.49
  -2   2  -6  486.51   15.67
   2  -2   6  515.34   15.73
   2  -2   6  459.29   15.03
   2  -2   6  480.39   16.15
   2  -2   6  471.18   15.04
   2  -2   6  460.35   19.44
   2  -2   6  459.74   14.91
  -3   2  -6   73.81    2.89
  -3   2  -6   75.02    2.58
  -3   2  -6   72.95    2.37
   3  -2   6   71.59    2.74
   3  -2   6   73.69    2.72
   3  -2   6   71.70    2.54
   3  -2   6   74.91    2.52
  -4   2  -6    6.56    0.46
   4  -2   6    6.33    0.46
   4  -2   6    6.64    0.47
   4  -2   6    7.31    0.42
   4  -2   6    6.94    0.52
  -5   2  -6   51.78    2.15
   5  -2   6   52.30    2.02
   5  -2   6   52.59    1.78
   5  -2   6   49.79    2.03
   5  -2   6   49.95    2.10
   6  -2   6   10.74    0.74
   6  -2   6    9.65    0.59
   6  -2   6    9.44    0.72
   7  -2   6    8.54    0.72
   7  -2   6    8.97    0.74
   8  -2   6    5.56    0.64
   8   1  -6    5.55    0.52
   8   1  -6    4.96    0.61
   7   1  -6   11.94    0.75
   7   1  -6   11.61    0.85
   6   1  -6    0.17    0.13
   6   1  -6    0.32    0.07
   6   1  -6    0.24    0.20
   6   1  -6    0.03    0.18
  -6  -1   6    0.80    0.34
   5   1  -6   44.59    1.71
   5   1  -6   41.18    1.74
   5   1  -6   39.72    1.79
   5   1  -6   42.63    1.64
  -5  -1   6   40.23    2.27
   4   1  -6   20.15    0.89
   4   1  -6   20.34    1.03
   4   1  -6   19.35    0.95
   4   1  -6   21.85    0.94
   4   1  -6   19.67    0.71
   4   1  -6   19.38    0.71
  -4  -1   6   18.01    1.25
   3   1  -6   28.52    1.08
   3   1  -6   31.01    1.11
   3   1  -6   29.85    1.22
   3   1  -6   30.40    1.24
   3   1  -6   26.46    1.22
   3   1  -6   30.49    1.24
   3   1  -6   30.05    1.31
  -3  -1   6   30.31    1.65
  -3  -1   6   31.35    1.29
   2   1  -6  165.90    5.38
   2   1  -6  156.22    5.50
   2   1  -6  159.86    5.11
   2   1  -6  154.47    5.28
   2   1  -6  157.95    5.13
  -2  -1   6  159.40    5.53
  -2  -1   6  154.64    6.76
  -2  -1   6  158.98    5.10
  -2  -1   6  158.79    5.34
   1   1  -6  174.87    5.81
   1   1  -6  176.97    5.97
   1   1  -6  182.17    6.52
   1   1  -6  171.59    6.13
   1   1  -6  179.96    5.71
   1   1  -6  173.79    5.67
  -1  -1   6  182.59    5.96
  -1  -1   6  180.98    6.16
  -1  -1   6  174.38    7.44
  -1  -1   6  176.98    5.79
  -1  -1   6  175.46    5.67
   0   1  -6  134.31    4.40
   0   1  -6  138.94    4.43
   0   1  -6  131.94    4.59
   0   1  -6  127.02    4.72
   0   1  -6  144.74    5.05
   0  -1   6  130.80    4.35
   0  -1   6  130.68    5.64
   0  -1   6  132.73    4.36
   0  -1   6  139.40    4.75
   0  -1   6  130.46    4.59
   0  -1   6  135.57    4.41
  -1   1  -6   32.78    1.21
  -1   1  -6   31.48    1.37
  -1   1  -6   34.03    1.28
  -1   1  -6   34.27    1.41
  -1   1  -6   33.00    1.33
   1  -1   6   30.58    1.33
   1  -1   6   31.05    1.25
   1  -1   6   30.90    1.23
   1  -1   6   32.05    1.51
   1  -1   6   33.43    1.21
   1  -1   6   35.53    1.40
  -2   1  -6   89.39    2.91
  -2   1  -6   91.54    3.46
  -2   1  -6   90.24    3.17
  -2   1  -6   87.57    3.04
   2  -1   6   90.55    3.71
   2  -1   6   91.75    3.22
   2  -1   6   84.95    3.02
   2  -1   6   85.77    3.27
   2  -1   6   87.79    2.90
   2  -1   6   88.14    3.01
  -3   1  -6   25.13    1.13
  -3   1  -6   22.52    1.02
   3  -1   6   23.31    1.13
   3  -1   6   23.66    1.03
   3  -1   6   24.90    1.04
   3  -1   6   23.64    1.05
   3  -1   6   24.48    1.13
   3  -1   6   23.87    1.04
  -4   1  -6   49.69    2.10
   4  -1   6   49.72    2.06
   4  -1   6   50.15    1.85
   4  -1   6   52.36    1.95
   4  -1   6   48.53    2.03
  -5   1  -6  105.57    4.15
   5  -1   6  105.89    3.94
   5  -1   6  108.99    3.55
   5  -1   6  103.04    3.89
   5  -1   6  103.85    3.74
   6  -1   6   37.62    1.63
   6  -1   6   37.67    1.31
   6  -1   6   36.66    1.72
   6  -1   6   38.36    1.79
   7  -1   6    5.43    0.62
   7  -1   6    6.01    0.64
   8   0  -6    4.62    0.58
   8   0  -6    5.44    0.49
   7   0  -6    9.48    0.75
   7   0  -6   10.60    0.66
   6   0  -6    0.08    0.17
   6   0  -6    0.83    0.25
   6   0  -6    0.04    0.11
  -6   0   6    0.09    0.18
   5   0  -6  105.14    3.63
   5   0  -6  106.97    3.76
   5   0  -6   99.72    3.51
   5   0  -6  100.98    3.62
   5   0  -6  107.05    3.54
  -5   0   6   96.02    4.74
   4   0  -6   62.37    2.32
   4   0  -6   64.62    2.34
   4   0  -6   62.74    2.43
   4   0  -6   63.14    2.30
   3   0  -6    0.98    0.12
   3   0  -6    0.98    0.19
   3   0  -6    0.95    0.11
   3   0  -6    0.74    0.15
   3   0  -6    1.09    0.22
   3   0  -6    1.17    0.17
   3   0  -6    0.85    0.16
  -3   0   6    1.29    0.20
  -3   0   6    1.25    0.29
   2   0  -6   20.47    0.96
   2   0  -6   22.11    0.93
   2   0  -6   21.15    0.91
   2   0  -6   20.11    0.83
   2   0  -6   18.74    0.90
  -2   0   6   19.56    1.21
  -2   0   6   21.20    0.96
  -2   0   6   20.17    0.83
  -2   0   6   24.05    0.93
   1   0  -6   99.71    3.72
   1   0  -6  108.31    3.45
   1   0  -6  102.68    3.85
   1   0  -6  107.36    3.55
   1   0  -6  105.44    3.62
  -1   0   6  101.25    3.47
  -1   0   6  105.73    3.75
  -1   0   6   97.71    4.51
  -1   0   6  106.79    3.53
  -1   0   6  104.82    3.62
  -1   0   6  103.72    3.42
   0   0  -6   28.46    1.21
   0   0  -6   30.45    1.16
   0   0  -6   27.24    1.25
   0   0  -6   30.95    1.26
   0   0  -6   29.42    1.15
   0   0   6   28.79    1.17
   0   0   6   29.17    1.15
   0   0   6   28.25    1.13
   0   0   6   28.90    1.23
   0   0   6   30.53    1.28
  -1   0  -6   64.66    2.38
  -1   0  -6   62.59    2.46
  -1   0  -6   65.76    2.28
  -1   0  -6   66.19    2.55
  -1   0  -6   66.20    2.21
   1   0   6   63.26    2.28
   1   0   6   63.43    2.46
   1   0   6   61.56    2.26
   1   0   6   63.53    2.41
   1   0   6   65.41    2.21
  -2   0  -6  249.98    9.27
  -2   0  -6  251.58    8.38
  -2   0  -6  251.46    8.04
   2   0   6  242.44    8.63
   2   0   6  246.67    8.01
   2   0   6  251.61    8.06
   2   0   6  259.62    8.45
   2   0   6  249.27    7.92
  -3   0  -6   62.24    2.27
  -3   0  -6   61.18    2.52
   3   0   6   63.40    2.28
   3   0   6   60.81    2.45
   3   0   6   64.48    2.28
   3   0   6   61.73    2.43
   3   0   6   59.52    2.26
  -4   0  -6   -0.12    0.09
   4   0   6   -0.08    0.11
   4   0   6    0.00    0.14
   4   0   6   -0.01    0.12
   4   0   6   -0.24    0.12
  -5   0  -6    8.62    0.61
   5   0   6    8.17    0.62
   5   0   6    8.20    0.69
   5   0   6    8.46    0.54
   5   0   6    8.00    0.65
  -6   0  -6    3.59    0.42
   6   0   6    3.46    0.50
   6   0   6    3.86    0.33
   6   0   6    4.35    0.53
   7   0   6    4.62    0.60
   7   0   6    3.91    0.56
   8  -1  -6    1.17    0.25
   8  -1  -6    0.91    0.32
   7  -1  -6   11.45    0.82
   7  -1  -6   12.22    0.69
   6  -1  -6    3.76    0.35
   6  -1  -6    4.35    0.49
   6  -1  -6    5.26    0.49
  -6   1   6    3.54    0.57
   5  -1  -6  107.31    3.66
   5  -1  -6  108.65    3.79
   5  -1  -6  100.99    3.61
  -5   1   6   97.59    4.80
   4  -1  -6   95.10    3.41
   4  -1  -6   99.01    3.32
   4  -1  -6   95.28    3.28
   4  -1  -6   93.89    3.29
  -4   1   6   87.44    4.34
   3  -1  -6    0.38    0.13
   3  -1  -6    0.45    0.13
   3  -1  -6    0.39    0.12
   3  -1  -6    0.56    0.08
   3  -1  -6    0.83    0.14
   3  -1  -6    0.50    0.07
   3  -1  -6    0.47    0.16
  -3   1   6    0.46    0.14
  -3   1   6    0.38    0.19
   2  -1  -6  126.83    3.98
   2  -1  -6  120.66    4.32
   2  -1  -6  118.05    3.95
   2  -1  -6  127.20    4.19
   2  -1  -6  116.89    4.20
   2  -1  -6  120.84    4.21
  -2   1   6  122.88    3.99
  -2   1   6  127.53    4.36
  -2   1   6  120.16    5.38
  -2   1   6  124.33    4.19
   1  -1  -6  203.25    7.49
   1  -1  -6  199.03    7.10
   1  -1  -6  207.63    6.71
   1  -1  -6  204.55    6.59
   1  -1  -6  205.58    6.91
  -1   1   6  208.35    6.91
  -1   1   6  207.14    6.70
  -1   1   6  203.99    6.64
  -1   1   6  205.53    6.58
  -1   1   6  213.83    7.13
   0  -1  -6    3.47    0.26
   0  -1  -6    2.09    0.26
   0  -1  -6    2.66    0.26
   0  -1  -6    2.52    0.30
   0  -1  -6    2.11    0.24
   0   1   6    2.37    0.28
   0   1   6    2.60    0.30
   0   1   6    2.52    0.29
   0   1   6    2.49    0.25
  -1  -1  -6   67.91    2.54
  -1  -1  -6   63.15    2.25
  -1  -1  -6   61.20    2.35
  -1  -1  -6   58.40    2.44
   1   1   6   62.03    2.18
   1   1   6   65.81    2.47
   1   1   6   63.20    2.29
   1   1   6   64.07    2.41
   1   1   6   59.52    2.25
  -2  -1  -6  106.32    3.78
  -2  -1  -6  109.24    4.11
  -2  -1  -6  103.43    3.61
   2   1   6  107.20    3.65
   2   1   6  100.54    3.89
   2   1   6  103.80    3.46
   2   1   6  106.83    3.64
   2   1   6  107.70    3.86
  -3  -1  -6   12.84    0.73
   3   1   6   11.87    0.71
   3   1   6   10.96    0.76
   3   1   6   10.55    0.72
   3   1   6   11.96    0.70
  -4  -1  -6    5.81    0.48
   4   1   6    5.08    0.49
   4   1   6    4.95    0.49
   4   1   6    5.81    0.47
   4   1   6    4.09    0.49
  -5  -1  -6   37.49    1.81
   5   1   6   41.53    1.63
   5   1   6   39.79    1.81
   5   1   6   39.12    1.78
   5   1   6   37.48    1.86
  -6  -1  -6   21.25    1.23
   6   1   6   21.69    1.33
   6   1   6   22.38    1.03
   6   1   6   23.03    1.31
   7   1   6    2.22    0.49
   7   1   6    2.27    0.48
   8  -2  -6    8.74    0.58
   8  -2  -6    8.73    0.75
   7  -2  -6   21.01    0.98
   7  -2  -6   20.27    1.14
   6  -2  -6    0.33    0.19
   6  -2  -6    0.22    0.12
  -6   2   6    0.38    0.26
   5  -2  -6   14.23    0.72
   5  -2  -6   14.55    0.88
   5  -2  -6   15.11    0.84
  -5   2   6   14.17    1.13
   4  -2  -6   46.01    1.84
   4  -2  -6   43.82    1.68
   4  -2  -6   44.64    1.58
  -4   2   6   39.78    2.32
   3  -2  -6    4.67    0.34
   3  -2  -6    4.70    0.42
   3  -2  -6    4.73    0.21
   3  -2  -6    5.02    0.37
   3  -2  -6    4.90    0.40
  -3   2   6    4.82    0.55
   2  -2  -6  150.69    5.15
   2  -2  -6  155.16    4.93
   2  -2  -6  153.82    5.37
   2  -2  -6  149.45    4.91
   2  -2  -6  155.45    5.23
  -2   2   6  156.29    5.39
  -2   2   6  152.59    5.08
   1  -2  -6  159.83    5.86
   1  -2  -6  169.94    5.42
   1  -2  -6  170.45    5.70
  -1   2   6  168.97    5.89
  -1   2   6  168.21    5.70
  -1   2   6  167.94    5.43
  -1   2   6  165.65    5.52
   0  -2  -6   52.32    2.00
   0  -2  -6   51.91    2.04
   0  -2  -6   54.12    1.89
   0  -2  -6   48.03    2.06
   0   2   6   50.37    2.02
   0   2   6   52.44    1.97
   0   2   6   49.77    1.90
   0   2   6   53.54    2.09
   0   2   6   49.39    1.88
  -1  -2  -6   31.42    1.31
  -1  -2  -6   33.59    1.43
  -1  -2  -6   32.26    1.49
  -1  -2  -6   32.85    1.43
   1   2   6   32.05    1.36
   1   2   6   33.99    1.48
   1   2   6   30.73    1.38
   1   2   6   32.49    1.26
   1   2   6   32.65    1.46
  -2  -2  -6   72.40    2.80
  -2  -2  -6   71.97    2.66
  -2  -2  -6   70.84    2.96
   2   2   6   75.82    2.72
   2   2   6   75.54    2.73
   2   2   6   76.31    2.71
   2   2   6   74.30    2.91
   2   2   6   74.79    2.88
  -3  -2  -6    7.77    0.55
  -3  -2  -6    6.62    0.52
   3   2   6    6.31    0.59
   3   2   6    6.40    0.56
   3   2   6    7.80    0.56
   3   2   6    7.31    0.57
  -4  -2  -6   18.55    1.07
   4   2   6   20.35    1.14
   4   2   6   22.23    1.25
   4   2   6   20.30    1.11
   4   2   6   19.43    1.03
  -5  -2  -6   11.98    0.81
   5   2   6   12.27    0.87
   5   2   6   12.02    0.76
   5   2   6   11.40    0.91
  -6  -2  -6    2.73    0.40
   6   2   6    1.69    0.43
   6   2   6    2.45    0.49
   6   2   6    2.45    0.34
   8  -3  -6    6.58    0.48
   8  -3  -6    5.91    0.63
   7  -3  -6    1.11    0.30
   7  -3  -6    1.34    0.22
   6  -3  -6    3.51    0.42
   6  -3  -6    3.24    0.30
  -6   3   6    2.87    0.55
   5  -3  -6  113.13    3.98
   5  -3  -6  123.61    4.17
   5  -3  -6  112.11    3.95
  -5   3   6  107.93    5.32
   4  -3  -6  151.62    5.15
   4  -3  -6  153.72    5.08
   4  -3  -6  154.23    5.23
  -4   3   6  144.67    6.73
   3  -3  -6   18.27    0.85
   3  -3  -6   18.15    0.86
  -3   3   6   18.68    0.93
   2  -3  -6   50.67    2.02
   2  -3  -6   50.32    1.96
   2  -3  -6   52.80    1.79
  -2   3   6   50.98    1.98
   1  -3  -6  136.02    4.41
   1  -3  -6  134.02    4.67
  -1   3   6  131.00    4.55
  -1   3   6  132.41    4.46
  -1   3   6  137.37    4.85
   0  -3  -6   11.37    0.62
   0  -3  -6   11.84    0.70
   0  -3  -6   11.75    0.60
   0   3   6   11.99    0.74
   0   3   6   11.36    0.66
   0   3   6   12.30    0.73
  -1  -3  -6  117.27    4.41
  -1  -3  -6  117.03    4.13
  -1  -3  -6  113.86    3.91
   1   3   6  116.97    4.02
   1   3   6  114.71    3.97
   1   3   6  107.40    3.85
   1   3   6  115.71    4.28
  -2  -3  -6  167.95    5.44
  -2  -3  -6  153.81    6.15
   2   3   6  154.32    5.46
   2   3   6  159.24    5.48
   2   3   6  173.73    5.83
   2   3   6  163.05    5.90
   2   3   6  162.96    5.50
  -3  -3  -6   30.71    1.48
   3   3   6   31.29    1.47
   3   3   6   30.70    1.53
   3   3   6   31.42    1.58
   3   3   6   30.47    1.41
  -4  -3  -6    0.23    0.17
   4   3   6    0.00    0.15
   4   3   6   -0.05    0.15
   4   3   6    0.26    0.22
  -5  -3  -6    4.78    0.52
   5   3   6    7.47    0.71
   5   3   6    6.25    0.56
   6   3   6    3.63    0.43
   6   3   6    3.18    0.55
   8  -4  -6   17.81    0.85
   8  -4  -6   15.49    1.04
   7  -4  -6   15.66    0.96
   7  -4  -6   15.74    0.78
   6  -4  -6    0.16    0.16
   6  -4  -6    0.18    0.12
   5  -4  -6   36.40    1.44
   5  -4  -6   33.81    1.52
   4  -4  -6   41.61    1.66
  -4   4   6   42.76    1.74
   3  -4  -6    0.21    0.12
  -3   4   6    0.06    0.11
   2  -4  -6   79.61    2.60
   2  -4  -6   76.31    2.84
  -2   4   6   74.72    2.82
   1  -4  -6  146.66    4.67
   1  -4  -6  137.25    4.94
  -1   4   6  139.79    4.83
   0  -4  -6   73.72    2.61
   0  -4  -6   72.94    2.79
   0   4   6   72.28    2.68
   0   4   6   72.93    2.75
  -1  -4  -6    0.58    0.19
  -1  -4  -6    0.26    0.17
  -1  -4  -6    1.06    0.20
   1   4   6    0.19    0.18
   1   4   6    0.26    0.19
   1   4   6    0.28    0.18
   1   4   6    0.35    0.21
  -2  -4  -6   49.60    2.16
  -2  -4  -6   50.16    2.00
   2   4   6   51.19    2.25
   2   4   6   49.91    2.07
   2   4   6   52.31    2.12
  -3  -4  -6    2.37    0.36
  -3  -4  -6    3.26    0.39
   3   4   6    3.00    0.43
   3   4   6    2.44    0.41
   3   4   6    2.23    0.36
  -4  -4  -6   14.07    0.89
   4   4   6   12.65    0.92
   4   4   6   12.76    0.87
   5   4   6   24.81    1.29
   5   4   6   24.53    1.45
   8  -5  -6   15.80    0.80
   8  -5  -6   15.82    1.03
   7  -5  -6   25.19    1.32
   7  -5  -6   26.03    1.13
   6  -5  -6    1.24    0.21
   5  -5  -6   42.71    1.68
  -5   5   6   40.07    2.47
  -5   5   6   43.60    1.82
   4  -5  -6  100.56    3.60
  -4   5   6  101.37    3.63
   3  -5  -6    2.10    0.29
  -3   5   6    2.05    0.33
   2  -5  -6    9.23    0.62
   2  -5  -6    8.42    0.47
  -2   5   6    9.34    0.66
   1  -5  -6   59.12    2.13
   1  -5  -6   58.40    2.33
  -1   5   6   58.53    2.33
   0  -5  -6   33.72    1.37
   0  -5  -6   30.01    1.48
   0   5   6   32.67    1.51
  -1  -5  -6   19.92    0.99
  -1  -5  -6   20.00    1.10
   1   5   6   20.92    1.13
   1   5   6   18.90    1.05
   1   5   6   17.45    1.02
  -2  -5  -6   66.93    2.57
  -2  -5  -6   66.21    2.78
   2   5   6   66.16    2.69
   2   5   6   70.38    2.68
  -3  -5  -6   19.85    1.08
  -3  -5  -6   19.92    1.10
   3   5   6   18.54    1.12
   3   5   6   19.06    1.22
   3   5   6   20.39    1.20
   4   5   6    0.98    0.31
   4   5   6    0.53    0.29
   8  -6  -6    0.80    0.30
   8  -6  -6    1.22    0.22
   7  -6  -6   12.67    0.70
   6  -6  -6    0.66    0.18
  -6   6   6    0.65    0.25
   5  -6  -6   53.86    2.09
  -5   6   6   53.25    2.21
   4  -6  -6   38.31    1.60
  -4   6   6   36.84    1.68
   3  -6  -6    3.48    0.38
  -3   6   6    3.32    0.42
   2  -6  -6    2.75    0.37
   2  -6  -6    3.48    0.30
  -2   6   6    2.92    0.41
   1  -6  -6   32.29    1.31
   1  -6  -6   32.06    1.48
  -1   6   6   28.51    1.46
   0  -6  -6   13.79    0.77
   0  -6  -6   13.83    0.89
   0   6   6   12.67    0.88
  -1  -6  -6    2.28    0.33
   1   6   6    1.80    0.38
  -2  -6  -6   12.45    0.80
   2   6   6   12.77    0.91
   2   6   6   12.14    0.86
  -3  -6  -6    4.73    0.52
   3   6   6    5.41    0.60
   3   6   6    4.97    0.61
   4   6   6    1.55    0.44
   7  -7  -6   30.13    1.32
  -7   7   6   30.52    1.55
   6  -7  -6    4.75    0.42
  -6   7   6    4.69    0.53
   5  -7  -6   12.10    0.74
  -5   7   6   12.95    0.87
   4  -7  -6   10.22    0.68
  -4   7   6   11.17    0.78
   3  -7  -6    0.20    0.16
  -3   7   6   -0.11    0.14
   2  -7  -6   32.98    1.23
   2  -7  -6   30.90    1.49
  -2   7   6   29.74    1.52
   1  -7  -6   39.50    1.82
   1  -7  -6   39.42    1.59
  -1   7   6   40.29    1.84
   0  -7  -6   16.64    0.89
   0  -7  -6   15.41    1.01
   0   7   6   15.68    1.02
  -1  -7  -6    2.42    0.37
   1   7   6    2.77    0.47
  -2  -7  -6   10.94    0.77
   2   7   6   10.26    0.86
   2   7   6   11.10    0.87
  -3  -7  -6    0.00    0.19
   3   7   6   -0.02    0.24
   3   7   6    0.09    0.26
   7  -8  -6    3.60    0.39
  -7   8   6    3.19    0.48
   6  -8  -6    0.47    0.19
  -6   8   6    0.16    0.23
   5  -8  -6   23.81    1.17
  -5   8   6   21.48    1.24
   4  -8  -6   30.58    1.47
  -4   8   6   32.33    1.58
   3  -8  -6    4.12    0.46
  -3   8   6    4.42    0.54
   2  -8  -6    0.25    0.13
   2  -8  -6    0.22    0.19
  -2   8   6    0.21    0.22
   1  -8  -6   11.56    0.85
   1  -8  -6   10.75    0.66
  -1   8   6   11.38    0.87
   0  -8  -6    0.33    0.21
   0   8   6    0.29    0.25
  -1  -8  -6    9.22    0.69
   1   8   6    8.11    0.77
  -6   9   6    0.11    0.21
   5  -9  -6    6.16    0.55
  -5   9   6    5.72    0.64
   4  -9  -6    8.34    0.68
  -4   9   6    9.20    0.78
   3  -9  -6    1.06    0.31
  -3   9   6    0.95    0.34
   2  -9  -6   12.08    0.59
   2  -9  -6   14.33    0.96
  -2   9   6   10.43    0.87
   1  -9  -6   33.68    1.43
   1  -9  -6   35.40    1.77
  -1   9   6   32.49    1.72
   0  -9  -6    5.86    0.53
   0   9   6    6.46    0.69
   0 -13   7   15.73    0.93
   1 -13   7    0.27    0.19
   2 -13   7    1.15    0.35
   2 -13   7    0.92    0.20
   3 -13   7    0.51    0.26
   4 -13   7    0.45    0.25
   5 -13   7    8.70    0.73
   2  12  -7    1.70    0.38
  -2 -12   7    1.48    0.34
  -1 -12   7    1.52    0.33
   0 -12   7    0.20    0.20
   1 -12   7    2.24    0.42
   1 -12   7    2.35    0.32
   2 -12   7    3.62    0.33
   2 -12   7    3.18    0.47
   3 -12   7    6.46    0.62
   4 -12   7    3.57    0.46
   5 -12   7    0.72    0.27
   6 -12   7    1.82    0.34
   3  11  -7    1.08    0.32
  -3 -11   7    1.45    0.35
   2  11  -7    0.11    0.20
  -2 -11   7    0.05    0.19
  -1 -11   7   10.26    0.72
   0 -11   7    2.04    0.32
   1 -11   7    3.08    0.45
   1 -11   7    2.52    0.32
   2 -11   7   16.29    1.01
   2 -11   7   16.95    0.79
   3 -11   7    7.32    0.61
   3 -11   7    5.59    0.31
   4 -11   7    0.20    0.18
   5 -11   7   12.20    0.81
   6 -11   7   14.75    0.89
   7 -11   7    0.42    0.21
   4  10  -7    0.57    0.27
   3  10  -7    1.37    0.32
  -3 -10   7    0.73    0.27
   2  10  -7    8.81    0.69
  -2 -10   7    9.61    0.69
   1  10  -7   31.63    1.48
  -1 -10   7   34.05    1.48
   0 -10   7   12.06    0.84
   0 -10   7   12.83    0.75
   1 -10   7    3.85    0.36
   1 -10   7    3.33    0.43
   2 -10   7    2.74    0.38
   2 -10   7    2.89    0.28
   3 -10   7   16.34    0.69
   3 -10   7   19.55    1.03
  -4  10  -7    0.44    0.19
   4 -10   7    0.09    0.15
   5 -10   7   29.55    1.39
   6 -10   7   20.43    1.07
   7 -10   7    2.14    0.34
   4   9  -7   10.53    0.77
   4   9  -7   12.19    0.83
   3   9  -7   16.91    0.95
   3   9  -7   15.43    0.93
   2   9  -7    0.70    0.23
  -2  -9   7    0.71    0.23
   1   9  -7   24.06    1.18
  -1  -9   7   25.13    1.17
   0  -9   7    3.95    0.45
   0  -9   7    4.54    0.41
  -1   9  -7   10.10    0.66
   1  -9   7    8.10    0.65
   1  -9   7    9.51    0.56
  -2   9  -7   84.85    3.10
   2  -9   7   85.99    2.93
   2  -9   7   86.53    3.25
  -3   9  -7  101.67    3.52
   3  -9   7   95.91    3.24
   3  -9   7  101.02    3.66
  -4   9  -7    3.29    0.35
   4  -9   7    3.10    0.36
   5  -9   7    8.88    0.62
   6  -9   7   14.93    0.86
   7  -9   7    1.27    0.27
   8  -9   7    9.37    0.70
   5   8  -7    0.31    0.23
   5   8  -7    0.40    0.21
   4   8  -7    2.87    0.40
   4   8  -7    5.53    0.54
   3   8  -7   10.73    0.71
   3   8  -7   11.15    0.71
  -3  -8   7    8.75    0.65
   2   8  -7    9.80    0.62
   2   8  -7    9.99    0.67
  -2  -8   7   10.82    0.67
  -2  -8   7    9.60    0.76
   1   8  -7   80.60    2.98
   1   8  -7   79.42    2.87
   1   8  -7   80.64    2.73
  -1  -8   7   80.80    2.85
  -1  -8   7   79.08    3.06
  -1  -8   7   73.16    3.12
   0   8  -7   90.76    3.25
   0   8  -7   87.91    3.17
   0  -8   7   87.32    3.45
   0  -8   7   86.56    3.35
   0  -8   7   95.51    3.15
  -1   8  -7    8.32    0.58
   1  -8   7    8.54    0.61
   1  -8   7    9.53    0.53
   1  -8   7    9.24    0.64
  -2   8  -7   36.99    1.48
   2  -8   7   33.36    1.52
   2  -8   7   35.98    1.35
   2  -8   7   34.64    1.54
  -3   8  -7   24.68    1.08
   3  -8   7   23.53    1.11
   3  -8   7   22.90    1.13
   3  -8   7   23.95    0.92
  -4   8  -7    6.05    0.44
   4  -8   7    6.50    0.50
   5  -8   7   33.33    1.46
   6  -8   7   72.74    2.78
   7  -8   7   20.81    1.09
   8  -8   7    0.05    0.16
   6   7  -7    0.28    0.25
   6   7  -7    0.35    0.20
   5   7  -7    0.32    0.26
   5   7  -7    0.24    0.20
   5   7  -7    0.60    0.26
   4   7  -7   16.99    1.04
   4   7  -7   18.41    1.02
   4   7  -7   19.52    1.00
   3   7  -7    8.30    0.59
   3   7  -7    8.51    0.59
   3   7  -7    7.76    0.62
   3   7  -7    7.69    0.50
  -3  -7   7    8.66    0.60
   2   7  -7    1.36    0.30
   2   7  -7    1.87    0.26
   2   7  -7    1.43    0.28
   2   7  -7    1.62    0.27
  -2  -7   7    1.90    0.28
  -2  -7   7    1.78    0.33
   1   7  -7   44.01    1.90
   1   7  -7   48.19    1.93
   1   7  -7   47.52    1.84
   1   7  -7   49.37    1.73
  -1  -7   7   45.99    2.02
  -1  -7   7   47.42    1.81
  -1  -7   7   46.76    1.95
   0   7  -7   77.69    2.53
   0   7  -7   77.92    2.74
   0   7  -7   75.16    2.79
   0  -7   7   76.22    2.88
   0  -7   7   74.59    2.96
   0  -7   7   77.17    2.69
  -1   7  -7    0.16    0.13
  -1   7  -7    0.16    0.12
   1  -7   7    0.33    0.15
   1  -7   7    0.29    0.16
   1  -7   7    0.56    0.15
  -2   7  -7   69.14    2.58
   2  -7   7   73.80    2.73
   2  -7   7   72.44    2.49
   2  -7   7   74.51    2.77
  -3   7  -7  119.75    3.97
   3  -7   7  115.39    4.20
   3  -7   7  115.27    3.82
   3  -7   7  119.24    4.17
  -4   7  -7   17.18    0.81
   4  -7   7   17.24    0.90
   4  -7   7   18.53    0.84
   5  -7   7    9.34    0.62
   6  -7   7   18.08    0.96
   7  -7   7    0.09    0.15
   8  -7   7    8.61    0.68
   6   6  -7   -0.18    0.12
   6   6  -7    0.27    0.22
   6   6  -7    0.15    0.19
   5   6  -7    9.95    0.73
   5   6  -7    9.98    0.76
   5   6  -7    9.62    0.64
   4   6  -7   10.05    0.72
   4   6  -7    9.52    0.68
   4   6  -7   11.04    0.69
  -4  -6   7    9.67    0.97
   3   6  -7   31.83    1.34
   3   6  -7   32.86    1.45
   3   6  -7   28.78    1.45
   3   6  -7   32.53    1.35
   3   6  -7   28.55    1.28
  -3  -6   7   29.94    1.85
   2   6  -7   15.77    0.81
   2   6  -7   15.24    0.89
   2   6  -7   15.04    0.84
   2   6  -7   14.90    0.76
  -2  -6   7   15.58    0.91
  -2  -6   7   15.30    1.13
  -2  -6   7   16.15    0.80
   1   6  -7   28.67    1.27
   1   6  -7   29.51    1.34
   1   6  -7   32.11    1.35
   1   6  -7   30.42    1.18
  -1  -6   7   30.10    1.41
  -1  -6   7   31.58    1.37
  -1  -6   7   30.48    1.75
   0   6  -7   85.19    3.00
   0   6  -7   84.66    3.05
   0   6  -7   82.25    2.93
   0   6  -7   84.77    2.74
   0  -6   7   82.66    3.18
   0  -6   7   82.91    2.88
   0  -6   7   84.99    3.09
  -1   6  -7    1.22    0.21
  -1   6  -7    1.39    0.22
  -1   6  -7    1.42    0.22
   1  -6   7    1.47    0.24
   1  -6   7    1.27    0.19
   1  -6   7    1.74    0.25
  -2   6  -7   47.16    2.05
  -2   6  -7   43.78    1.67
   2  -6   7   44.50    1.78
   2  -6   7   43.39    1.60
   2  -6   7   41.58    1.77
  -3   6  -7   80.78    2.71
   3  -6   7   76.59    2.62
   3  -6   7   76.36    2.89
   3  -6   7   78.66    2.87
  -4   6  -7   23.06    0.96
   4  -6   7   23.95    1.04
   4  -6   7   23.52    1.10
   5  -6   7    4.87    0.44
   5  -6   7    4.88    0.33
   6  -6   7   69.63    2.69
   7  -6   7   12.25    0.79
   8  -6   7    0.72    0.26
   7   5  -7   15.70    1.05
   7   5  -7   15.38    1.07
   6   5  -7    2.47    0.27
   6   5  -7    2.51    0.42
   6   5  -7    2.66    0.41
   5   5  -7    2.01    0.35
   5   5  -7    2.00    0.35
   5   5  -7    1.26    0.24
   4   5  -7    0.61    0.24
   4   5  -7    0.79    0.24
   4   5  -7    0.60    0.23
   4   5  -7    1.12    0.23
  -4  -5   7    0.52    0.28
   3   5  -7    1.62    0.28
   3   5  -7    1.37    0.24
   3   5  -7    1.79    0.32
   3   5  -7    1.36    0.24
  -3  -5   7    1.17    0.34
   2   5  -7   17.82    0.94
   2   5  -7   15.78    0.82
   2   5  -7   17.39    0.89
   2   5  -7   17.73    0.81
   2   5  -7   17.77    0.85
  -2  -5   7   15.92    1.13
  -2  -5   7   16.75    0.82
  -2  -5   7   17.18    0.93
   1   5  -7  133.89    4.20
   1   5  -7  124.50    4.32
   1   5  -7  123.70    4.42
   1   5  -7  122.50    4.65
   1   5  -7  132.55    4.52
  -1  -5   7  132.28    4.30
  -1  -5   7  133.21    4.53
  -1  -5   7  131.92    4.68
  -1  -5   7  127.92    5.66
   0   5  -7  142.68    4.98
   0   5  -7  141.19    4.78
   0   5  -7  144.34    4.58
   0   5  -7  150.59    4.87
   0  -5   7  146.99    4.74
   0  -5   7  147.16    5.00
   0  -5   7  145.85    5.15
   0  -5   7  137.40    6.18
  -1   5  -7    1.16    0.21
  -1   5  -7    0.55    0.15
  -1   5  -7    0.72    0.17
  -1   5  -7    1.85    0.23
   1  -5   7    0.65    0.17
   1  -5   7    0.65    0.14
   1  -5   7    0.91    0.10
   1  -5   7    0.68    0.17
  -2   5  -7   15.64    0.73
  -2   5  -7   15.79    0.77
  -2   5  -7   16.45    0.84
   2  -5   7   14.81    0.80
   2  -5   7   17.38    0.84
   2  -5   7   16.94    0.79
   2  -5   7   15.15    0.71
  -3   5  -7   46.44    1.68
   3  -5   7   47.87    1.86
   3  -5   7   45.03    1.84
   3  -5   7   46.76    1.67
   4  -5   7   19.42    0.75
   4  -5   7   19.14    0.91
   4  -5   7   19.48    0.75
   4  -5   7   19.51    0.96
   5  -5   7   64.19    2.31
   5  -5   7   59.40    2.40
   6  -5   7   55.25    2.32
   6  -5   7   59.93    2.04
   7  -5   7    4.06    0.46
   8  -5   7    3.45    0.47
   7   4  -7    1.91    0.41
   7   4  -7    1.59    0.35
   6   4  -7    0.63    0.24
   6   4  -7    0.42    0.23
   5   4  -7   17.98    0.99
   5   4  -7   19.16    0.84
   5   4  -7   17.73    1.00
  -5  -4   7   15.98    1.29
   4   4  -7   38.51    1.65
   4   4  -7   38.64    1.74
   4   4  -7   38.75    1.51
   4   4  -7   38.83    1.61
  -4  -4   7   35.20    2.12
   3   4  -7   55.68    2.17
   3   4  -7   55.68    2.05
   3   4  -7   55.26    2.23
   3   4  -7   56.09    2.07
  -3  -4   7   53.83    2.78
   2   4  -7   16.24    0.76
   2   4  -7   15.69    0.82
   2   4  -7   15.84    0.75
   2   4  -7   16.19    0.88
   2   4  -7   15.84    0.78
   2   4  -7   16.62    0.86
  -2  -4   7   14.06    1.02
  -2  -4   7   16.42    0.82
  -2  -4   7   16.45    0.87
  -2  -4   7   14.94    0.74
   1   4  -7   90.84    3.39
   1   4  -7   84.76    3.23
   1   4  -7   84.55    3.08
   1   4  -7   86.32    3.00
   1   4  -7   84.53    2.88
   1   4  -7   87.22    3.13
  -1  -4   7   87.49    3.25
  -1  -4   7   87.50    2.96
  -1  -4   7   88.62    3.13
  -1  -4   7   85.07    3.90
   0   4  -7   15.53    0.80
   0   4  -7   16.65    0.78
   0   4  -7   15.51    0.78
   0   4  -7   15.60    0.65
   0  -4   7   17.25    0.74
   0  -4   7   16.46    0.81
   0  -4   7   16.23    0.83
   0  -4   7   16.36    0.96
  -1   4  -7   11.28    0.67
  -1   4  -7   10.02    0.57
  -1   4  -7   10.54    0.57
  -1   4  -7   10.28    0.60
   1  -4   7   11.08    0.64
   1  -4   7   10.29    0.57
   1  -4   7   10.37    0.66
   1  -4   7   10.93    0.61
   1  -4   7   11.23    0.55
   1  -4   7   10.34    0.46
  -2   4  -7   52.52    1.89
  -2   4  -7   54.59    1.96
  -2   4  -7   54.35    2.02
   2  -4   7   50.90    2.08
   2  -4   7   50.99    1.76
   2  -4   7   50.84    2.03
   2  -4   7   54.07    1.92
   2  -4   7   57.14    1.92
  -3   4  -7  178.04    5.53
   3  -4   7  169.53    5.87
   3  -4   7  172.12    5.56
   3  -4   7  167.78    5.43
   3  -4   7  170.39    6.00
   4  -4   7   77.80    2.91
   4  -4   7   78.25    2.64
   4  -4   7   79.02    2.64
   4  -4   7   77.66    2.91
   5  -4   7    0.49    0.15
   5  -4   7    0.64    0.21
   6  -4   7   19.02    1.06
   6  -4   7   19.39    0.87
   7  -4   7   10.93    0.80
   8  -4   7    2.65    0.45
   7   3  -7   16.44    0.99
   7   3  -7   15.89    1.05
   6   3  -7    0.24    0.20
   6   3  -7    0.84    0.25
   5   3  -7    5.50    0.47
   5   3  -7    4.73    0.48
   5   3  -7    4.40    0.30
  -5  -3   7    3.82    0.59
   4   3  -7   23.87    1.00
   4   3  -7   23.95    1.13
   4   3  -7   23.56    1.12
   4   3  -7   23.56    1.22
  -4  -3   7   23.11    1.50
   3   3  -7   56.16    2.18
   3   3  -7   55.05    2.11
   3   3  -7   54.04    2.01
   3   3  -7   55.01    1.97
  -3  -3   7   49.56    2.67
   2   3  -7   22.08    1.08
   2   3  -7   22.33    0.95
   2   3  -7   23.06    1.08
   2   3  -7   23.85    1.00
   2   3  -7   24.13    0.97
   2   3  -7   22.98    0.97
   2   3  -7   22.34    1.04
  -2  -3   7   22.85    1.03
  -2  -3   7   21.61    1.32
  -2  -3   7   23.26    1.09
  -2  -3   7   22.89    0.97
   1   3  -7  344.79   10.69
   1   3  -7  340.81   11.28
   1   3  -7  326.27   11.60
   1   3  -7  348.87   12.50
   1   3  -7  340.39   10.97
   1   3  -7  333.65   10.82
  -1  -3   7  344.75   11.63
  -1  -3   7  329.08   14.03
  -1  -3   7  347.59   10.79
  -1  -3   7  357.02   11.28
   0   3  -7  115.48    3.83
   0   3  -7  111.29    3.86
   0   3  -7  114.79    4.00
   0   3  -7  120.48    4.91
   0   3  -7  118.35    4.37
   0   3  -7  108.93    4.10
   0  -3   7  117.08    4.13
   0  -3   7  119.99    4.00
   0  -3   7  113.17    3.77
   0  -3   7  107.17    3.68
   0  -3   7  111.87    3.83
   0  -3   7  110.54    4.87
  -1   3  -7    6.23    0.43
  -1   3  -7    6.19    0.39
  -1   3  -7    6.27    0.44
   1  -3   7    6.25    0.39
   1  -3   7    5.99    0.43
   1  -3   7    5.79    0.43
   1  -3   7    6.14    0.35
   1  -3   7    6.68    0.40
   1  -3   7    6.45    0.46
  -2   3  -7   21.82    0.99
  -2   3  -7   21.36    0.88
  -2   3  -7   23.16    1.05
  -2   3  -7   21.85    0.97
   2  -3   7   21.80    0.89
   2  -3   7   20.88    0.93
   2  -3   7   21.65    0.86
   2  -3   7   22.42    1.03
   2  -3   7   21.52    0.99
   2  -3   7   21.79    1.04
  -3   3  -7   53.08    2.12
  -3   3  -7   51.38    1.74
   3  -3   7   49.55    1.79
   3  -3   7   48.96    2.00
   3  -3   7   50.11    1.86
   3  -3   7   51.80    2.04
  -4   3  -7    2.54    0.29
   4  -3   7    2.39    0.25
   4  -3   7    2.33    0.32
   4  -3   7    2.71    0.28
   4  -3   7    1.97    0.27
   5  -3   7   34.64    1.62
   5  -3   7   37.64    1.32
   5  -3   7   37.78    1.52
   5  -3   7   35.80    1.54
   6  -3   7   77.29    2.89
   6  -3   7   77.84    3.06
   7  -3   7    9.90    0.79
   8  -3   7    0.38    0.25
   8   2  -7    9.21    0.72
   8   2  -7   10.34    0.86
   7   2  -7    9.71    0.79
   7   2  -7   10.26    0.72
   6   2  -7    0.28    0.17
   6   2  -7    0.22    0.14
   6   2  -7    0.18    0.19
   5   2  -7    0.23    0.17
   5   2  -7    0.04    0.14
   5   2  -7    0.06    0.12
  -5  -2   7    0.55    0.28
   4   2  -7   24.64    0.96
   4   2  -7   23.93    1.13
   4   2  -7   24.41    1.13
   4   2  -7   25.42    1.25
  -4  -2   7   24.06    1.52
   3   2  -7  103.88    3.41
   3   2  -7  103.12    3.48
   3   2  -7  104.00    3.65
   3   2  -7  103.26    3.62
  -3  -2   7   97.42    4.60
  -3  -2   7   98.33    3.72
   2   2  -7    3.33    0.29
   2   2  -7    2.75    0.26
   2   2  -7    3.23    0.32
   2   2  -7    2.43    0.28
   2   2  -7    2.51    0.32
  -2  -2   7    3.25    0.30
  -2  -2   7    2.54    0.30
  -2  -2   7    2.52    0.24
  -2  -2   7    2.62    0.38
   1   2  -7  136.99    4.53
   1   2  -7  136.97    4.63
   1   2  -7  132.81    4.86
   1   2  -7  137.31    4.46
   1   2  -7  143.69    5.14
   1   2  -7  142.41    4.75
  -1  -2   7  138.66    4.72
  -1  -2   7  132.22    5.87
  -1  -2   7  135.99    4.48
  -1  -2   7  136.57    4.89
   0   2  -7  122.29    4.41
   0   2  -7  129.26    4.68
   0   2  -7  121.83    4.28
   0   2  -7  124.36    4.14
   0   2  -7  118.86    4.09
   0  -2   7  121.87    5.23
   0  -2   7  118.81    4.01
   0  -2   7  122.16    4.28
   0  -2   7  120.86    4.10
   0  -2   7  126.53    4.43
   0  -2   7  127.75    4.07
  -1   2  -7    1.49    0.21
  -1   2  -7    1.48    0.19
  -1   2  -7    1.45    0.22
  -1   2  -7    1.17    0.20
   1  -2   7    1.58    0.19
   1  -2   7    1.07    0.18
   1  -2   7    1.81    0.25
   1  -2   7    1.33    0.19
   1  -2   7    1.55    0.21
   1  -2   7    1.78    0.24
  -2   2  -7   57.52    2.15
  -2   2  -7   60.36    2.41
  -2   2  -7   61.09    2.04
  -2   2  -7   59.64    2.24
   2  -2   7   58.89    2.03
   2  -2   7   58.78    2.50
   2  -2   7   57.24    2.13
   2  -2   7   57.80    2.32
   2  -2   7   61.46    2.29
   2  -2   7   59.43    2.09
  -3   2  -7  131.56    4.97
   3  -2   7  130.33    4.68
   3  -2   7  128.52    4.59
   3  -2   7  128.70    4.34
   3  -2   7  128.87    4.28
  -4   2  -7   29.55    1.37
   4  -2   7   29.90    1.22
   4  -2   7   30.54    1.40
   4  -2   7   28.26    1.33
   4  -2   7   29.05    1.25
  -5   2  -7    3.35    0.36
   5  -2   7    2.11    0.35
   5  -2   7    1.87    0.31
   5  -2   7    1.70    0.23
   6  -2   7    6.05    0.60
   6  -2   7    5.65    0.56
   7  -2   7    2.56    0.45
   8   1  -7    3.77    0.45
   8   1  -7    3.64    0.53
   7   1  -7    2.84    0.44
   7   1  -7    2.83    0.36
   6   1  -7    0.07    0.12
   6   1  -7    0.40    0.10
   6   1  -7    0.50    0.22
   5   1  -7   16.37    0.98
   5   1  -7   15.64    0.89
   5   1  -7   16.07    0.85
  -5  -1   7   15.59    1.19
   4   1  -7   78.33    2.75
   4   1  -7   74.12    2.86
   4   1  -7   76.90    2.48
   4   1  -7   77.48    2.79
   4   1  -7   74.77    2.46
  -4  -1   7   71.25    3.62
   3   1  -7  117.27    3.87
   3   1  -7  118.74    4.21
   3   1  -7  117.31    4.14
   3   1  -7  118.07    4.13
   3   1  -7  122.26    4.00
  -3  -1   7  115.16    5.26
   2   1  -7    2.70    0.24
   2   1  -7    1.31    0.24
   2   1  -7    1.66    0.22
   2   1  -7    1.77    0.24
   2   1  -7    1.77    0.24
  -2  -1   7    1.72    0.22
  -2  -1   7    2.75    0.38
  -2  -1   7    2.01    0.26
  -2  -1   7    1.77    0.20
   1   1  -7  127.03    4.56
   1   1  -7  121.11    4.36
   1   1  -7  122.03    4.05
   1   1  -7  120.38    4.14
   1   1  -7  122.90    4.25
  -1  -1   7  115.47    4.02
  -1  -1   7  119.13    4.22
  -1  -1   7  120.40    5.28
  -1  -1   7  125.16    4.02
  -1  -1   7  125.58    4.39
   0   1  -7  110.12    4.09
   0   1  -7  114.89    4.31
   0   1  -7  111.19    3.81
   0   1  -7  113.71    3.80
   0   1  -7  113.70    3.98
   0  -1   7  114.11    3.78
   0  -1   7  113.72    3.81
   0  -1   7  111.48    3.77
   0  -1   7  116.10    3.99
   0  -1   7  117.75    4.12
   0  -1   7  110.77    4.86
  -1   1  -7    0.38    0.13
  -1   1  -7    0.07    0.11
  -1   1  -7    0.16    0.11
  -1   1  -7    0.23    0.10
   1  -1   7    0.48    0.14
   1  -1   7    0.13    0.11
   1  -1   7   -0.07    0.08
   1  -1   7    0.16    0.11
   1  -1   7    0.01    0.07
   1  -1   7    0.63    0.18
  -2   1  -7  117.29    4.50
  -2   1  -7  119.88    3.81
  -2   1  -7  118.02    4.12
  -2   1  -7  114.25    3.95
   2  -1   7  111.54    3.80
   2  -1   7  115.72    4.86
   2  -1   7  118.40    3.92
   2  -1   7  116.76    4.26
   2  -1   7  116.60    3.96
   2  -1   7  120.00    4.18
  -3   1  -7  116.55    4.55
  -3   1  -7  117.45    4.01
   3  -1   7  123.12    4.28
   3  -1   7  114.36    3.96
   3  -1   7  115.91    4.31
   3  -1   7  118.10    4.01
  -4   1  -7    4.88    0.44
   4  -1   7    5.86    0.52
   4  -1   7    5.20    0.47
   4  -1   7    4.77    0.44
   4  -1   7    6.12    0.45
  -5   1  -7   22.00    1.15
   5  -1   7   21.42    1.14
   5  -1   7   22.69    1.01
   5  -1   7   21.35    1.21
   5  -1   7   22.89    1.15
  -6   1  -7   31.65    1.57
   6  -1   7   32.89    1.25
   6  -1   7   32.17    1.57
   6  -1   7   32.79    1.66
   7  -1   7    4.32    0.60
   7  -1   7    4.53    0.59
   8   0  -7   25.27    1.40
   8   0  -7   25.01    1.24
   7   0  -7   27.91    1.29
   7   0  -7   26.90    1.40
   6   0  -7    3.48    0.43
   6   0  -7    4.40    0.40
   5   0  -7    0.97    0.25
   5   0  -7    0.80    0.19
   5   0  -7    1.59    0.17
   5   0  -7    1.30    0.30
  -5   0   7    1.14    0.36
   4   0  -7   25.00    1.24
   4   0  -7   26.26    1.17
   4   0  -7   25.15    1.13
  -4   0   7   24.84    1.57
   3   0  -7   22.34    0.87
   3   0  -7   22.82    1.02
   3   0  -7   21.82    1.01
   3   0  -7   23.50    1.11
   3   0  -7   21.72    1.00
  -3   0   7   21.63    1.37
   2   0  -7   12.58    0.71
   2   0  -7   12.25    0.66
   2   0  -7   12.28    0.59
   2   0  -7   12.26    0.67
   2   0  -7   12.39    0.65
  -2   0   7   11.71    0.69
  -2   0   7   12.56    0.60
  -2   0   7   11.18    0.85
   1   0  -7  244.63    7.80
   1   0  -7  233.36    8.39
   1   0  -7  239.24    8.91
   1   0  -7  250.17    8.18
   1   0  -7  243.23    7.93
  -1   0   7  252.94    8.17
  -1   0   7  233.25   10.17
  -1   0   7  237.71    7.81
  -1   0   7  261.37    8.45
  -1   0   7  245.30    7.79
   0   0  -7  260.39    9.40
   0   0  -7  276.36   10.07
   0   0  -7  279.22    9.15
   0   0  -7  274.13    8.80
   0   0  -7  271.35    8.75
   0   0   7  273.89    8.74
   0   0   7  275.78    8.79
   0   0   7  287.45    9.44
   0   0   7  277.59    9.16
   0   0   7  274.17   11.32
   0   0   7  262.43    8.73
  -1   0  -7   47.29    1.75
  -1   0  -7   49.10    2.02
  -1   0  -7   47.20    1.82
  -1   0  -7   48.58    1.92
   1   0   7   47.87    1.76
   1   0   7   51.48    1.98
   1   0   7   46.05    1.83
   1   0   7   49.04    1.83
   1   0   7   51.04    2.01
  -2   0  -7   43.81    1.81
  -2   0  -7   45.88    1.74
  -2   0  -7   45.41    1.91
   2   0   7   44.20    1.75
   2   0   7   46.14    1.89
   2   0   7   42.65    1.74
   2   0   7   43.87    1.88
  -3   0  -7   63.19    2.58
  -3   0  -7   63.94    2.33
   3   0   7   61.16    2.33
   3   0   7   60.31    2.32
   3   0   7   62.97    2.33
   3   0   7   62.83    2.51
   3   0   7   60.65    2.50
  -4   0  -7   14.72    0.85
   4   0   7   14.49    0.89
   4   0   7   14.81    0.81
   4   0   7   14.58    0.94
   4   0   7   14.60    0.85
  -5   0  -7   18.77    1.07
   5   0   7   20.12    1.11
   5   0   7   20.42    1.11
   5   0   7   19.38    0.97
   5   0   7   18.42    1.16
  -6   0  -7   33.96    1.69
   6   0   7   33.85    1.78
   6   0   7   34.74    1.39
   6   0   7   34.06    1.69
   7   0   7    3.76    0.58
   7   0   7    4.18    0.61
   8  -1  -7    2.81    0.48
   8  -1  -7    2.71    0.35
   7  -1  -7   23.10    1.11
   7  -1  -7   23.35    1.26
   6  -1  -7    2.23    0.28
   6  -1  -7    2.50    0.37
  -6   1   7    1.71    0.44
   5  -1  -7   24.27    1.18
   5  -1  -7   24.41    1.10
   5  -1  -7   24.26    1.26
  -5   1   7   23.59    1.59
   4  -1  -7  134.22    4.59
   4  -1  -7  133.23    4.44
   4  -1  -7  127.58    4.51
   4  -1  -7  131.37    4.51
  -4   1   7  123.03    5.84
   3  -1  -7  119.19    3.70
   3  -1  -7  115.58    4.07
   3  -1  -7  114.78    3.68
   3  -1  -7  113.08    3.90
   3  -1  -7  115.54    4.02
  -3   1   7  107.35    5.16
   2  -1  -7   11.78    0.69
   2  -1  -7   11.82    0.57
   2  -1  -7   11.79    0.65
  -2   1   7   11.58    0.68
  -2   1   7   10.49    0.85
  -2   1   7   12.11    0.67
   1  -1  -7   55.68    2.26
   1  -1  -7   57.40    2.17
   1  -1  -7   59.66    2.07
   1  -1  -7   57.22    2.20
   1  -1  -7   58.97    2.16
  -1   1   7   57.32    2.15
  -1   1   7   56.26    2.07
  -1   1   7   61.04    2.30
  -1   1   7   57.20    2.20
   0  -1  -7   93.02    3.53
   0  -1  -7   90.02    3.44
   0  -1  -7   92.78    3.33
   0  -1  -7   94.73    3.19
   0  -1  -7   90.79    3.16
   0   1   7   92.05    3.17
   0   1   7   91.91    3.18
   0   1   7   90.17    3.34
   0   1   7   91.11    3.21
   0   1   7   93.52    3.45
  -1  -1  -7    0.75    0.17
  -1  -1  -7    0.57    0.18
   1   1   7    0.74    0.19
   1   1   7    0.59    0.19
   1   1   7    0.55    0.19
   1   1   7    0.86    0.23
   1   1   7    1.47    0.20
  -2  -1  -7   65.30    2.42
  -2  -1  -7   64.35    2.69
   2   1   7   62.24    2.61
   2   1   7   67.90    2.48
   2   1   7   65.59    2.45
   2   1   7   68.16    2.63
  -3  -1  -7  145.97    5.05
  -3  -1  -7  148.95    5.75
   3   1   7  155.90    5.09
   3   1   7  151.11    5.39
   3   1   7  148.63    5.07
   3   1   7  140.52    5.43
   3   1   7  152.93    5.09
  -4  -1  -7   45.32    2.04
   4   1   7   46.91    1.87
   4   1   7   45.35    2.03
   4   1   7   45.00    1.92
   4   1   7   43.56    2.05
  -5  -1  -7    2.04    0.35
   5   1   7    2.00    0.32
   5   1   7    2.37    0.41
   5   1   7    2.16    0.43
  -6  -1  -7   12.60    0.87
   6   1   7   12.59    0.73
   6   1   7   11.27    0.91
   6   1   7   12.45    1.00
   8  -2  -7    8.65    0.60
   8  -2  -7    7.88    0.74
   7  -2  -7   43.30    1.92
   7  -2  -7   41.98    1.74
   6  -2  -7   18.21    0.91
   6  -2  -7   18.90    1.04
   5  -2  -7    7.19    0.50
   5  -2  -7    7.33    0.57
  -5   2   7    7.44    0.80
   4  -2  -7   54.32    2.08
   4  -2  -7   53.91    2.18
   4  -2  -7   51.40    2.04
   4  -2  -7   54.45    1.98
  -4   2   7   52.37    2.82
   3  -2  -7   97.76    3.16
   3  -2  -7  102.57    3.57
   3  -2  -7   97.77    3.50
   3  -2  -7   99.21    3.17
  -3   2   7  100.97    3.47
  -3   2   7   92.29    4.55
   2  -2  -7    1.38    0.22
   2  -2  -7    1.02    0.23
   2  -2  -7    1.07    0.16
  -2   2   7    1.18    0.24
   1  -2  -7  165.61    5.76
   1  -2  -7  172.10    5.48
  -1   2   7  168.77    5.96
  -1   2   7  165.92    5.58
  -1   2   7  166.11    5.50
   0  -2  -7  190.98    6.27
   0  -2  -7  188.93    6.58
   0  -2  -7  193.85    7.13
   0   2   7  192.86    6.32
   0   2   7  195.79    6.80
   0   2   7  190.46    6.36
  -1  -2  -7   35.51    1.55
  -1  -2  -7   35.80    1.55
  -1  -2  -7   34.16    1.44
   1   2   7   34.90    1.49
   1   2   7   36.81    1.62
   1   2   7   32.56    1.37
   1   2   7   35.91    1.54
  -2  -2  -7    0.08    0.16
  -2  -2  -7    0.33    0.17
   2   2   7   -0.17    0.12
   2   2   7   -0.06    0.13
   2   2   7    0.34    0.21
   2   2   7   -0.01    0.16
  -3  -2  -7   33.32    1.46
  -3  -2  -7   30.83    1.53
   3   2   7   31.52    1.59
   3   2   7   34.86    1.53
   3   2   7   33.16    1.64
   3   2   7   33.55    1.50
  -4  -2  -7   12.83    0.83
   4   2   7   12.64    0.82
   4   2   7   13.24    0.88
   4   2   7   13.47    0.98
   4   2   7   12.96    0.90
  -5  -2  -7    4.20    0.47
   5   2   7    3.85    0.45
   5   2   7    3.30    0.49
   6   2   7   24.05    1.45
   6   2   7   25.31    1.21
   8  -3  -7    2.13    0.42
   8  -3  -7    2.09    0.30
   7  -3  -7   22.19    1.04
   7  -3  -7   21.08    1.19
   6  -3  -7   26.52    1.32
   6  -3  -7   26.38    1.18
   5  -3  -7    0.65    0.17
   5  -3  -7    1.00    0.25
  -5   3   7    0.57    0.30
   4  -3  -7   19.72    1.07
   4  -3  -7   19.33    0.83
   4  -3  -7   20.00    0.95
  -4   3   7   18.05    1.36
   3  -3  -7   86.95    2.87
   3  -3  -7   91.94    3.25
   3  -3  -7   91.01    2.88
  -3   3   7   88.84    3.22
   2  -3  -7    0.77    0.20
   2  -3  -7    1.58    0.19
  -2   3   7    1.16    0.26
   1  -3  -7   76.49    2.90
   1  -3  -7   77.28    2.71
  -1   3   7   79.07    2.88
   0  -3  -7   35.29    1.45
   0  -3  -7   34.40    1.42
   0  -3  -7   34.22    1.54
   0   3   7   34.23    1.54
   0   3   7   36.31    1.63
   0   3   7   35.33    1.49
  -1  -3  -7    1.63    0.30
  -1  -3  -7    1.16    0.24
  -1  -3  -7    1.26    0.22
   1   3   7    1.23    0.26
   1   3   7    1.02    0.27
   1   3   7    0.97    0.26
  -2  -3  -7   12.31    0.74
  -2  -3  -7   11.91    0.74
   2   3   7   11.22    0.79
   2   3   7   13.21    0.80
   2   3   7   11.63    0.83
   2   3   7   12.50    0.80
  -3  -3  -7   29.99    1.48
  -3  -3  -7   28.86    1.39
   3   3   7   32.69    1.51
   3   3   7   31.26    1.46
   3   3   7   29.96    1.56
  -4  -3  -7   19.26    1.10
   4   3   7   19.31    1.16
   4   3   7   18.53    1.08
   5   3   7    0.90    0.30
   5   3   7    1.55    0.40
   8  -4  -7    0.16    0.21
   8  -4  -7    0.17    0.16
   7  -4  -7   10.79    0.65
   7  -4  -7   10.86    0.81
   6  -4  -7    0.63    0.23
   6  -4  -7    0.79    0.19
   5  -4  -7    0.22    0.14
  -5   4   7    0.67    0.32
   4  -4  -7   49.27    1.96
  -4   4   7   49.62    2.04
   3  -4  -7  124.29    4.26
   3  -4  -7  115.66    3.77
  -3   4   7  120.33    4.21
   2  -4  -7   18.66    0.80
   2  -4  -7   17.38    0.94
  -2   4   7   18.49    1.01
   1  -4  -7   38.60    1.53
   1  -4  -7   40.26    1.72
  -1   4   7   39.87    1.73
   0  -4  -7   38.23    1.52
   0  -4  -7   36.09    1.64
   0   4   7   36.05    1.65
  -1  -4  -7    3.06    0.36
  -1  -4  -7    3.33    0.33
   1   4   7    3.24    0.45
   1   4   7    3.57    0.44
  -2  -4  -7    5.95    0.50
  -2  -4  -7    5.80    0.51
   2   4   7    6.58    0.63
   2   4   7    6.54    0.59
   2   4   7    5.79    0.59
  -3  -4  -7   24.00    1.23
  -3  -4  -7   22.81    1.25
   3   4   7   24.93    1.30
   3   4   7   23.80    1.38
   3   4   7   26.78    1.38
   4   4   7    8.07    0.75
   4   4   7    7.31    0.67
   8  -5  -7    7.53    0.72
   8  -5  -7    7.89    0.55
   7  -5  -7    7.48    0.53
   6  -5  -7    3.98    0.38
  -6   5   7    3.82    0.48
   5  -5  -7    6.13    0.47
  -5   5   7    5.79    0.56
   4  -5  -7    6.35    0.49
  -4   5   7    5.46    0.53
   3  -5  -7   19.32    0.99
  -3   5   7   17.70    1.03
   2  -5  -7    6.50    0.42
   2  -5  -7    6.28    0.53
  -2   5   7    5.95    0.56
   1  -5  -7   74.29    2.88
   1  -5  -7   74.02    2.63
  -1   5   7   72.57    2.86
   0  -5  -7   48.92    2.05
   0  -5  -7   45.65    1.85
   0   5   7   45.80    2.03
  -1  -5  -7    6.72    0.54
   1   5   7    6.38    0.60
   1   5   7    6.14    0.58
   1   5   7    5.97    0.61
  -2  -5  -7    1.77    0.33
  -2  -5  -7    2.11    0.31
   2   5   7    2.29    0.40
   2   5   7    2.29    0.42
  -3  -5  -7   12.20    0.82
  -3  -5  -7   12.94    0.86
   3   5   7   13.45    0.97
   3   5   7   12.28    0.90
   4   5   7    0.52    0.29
   4   5   7    0.13    0.23
   7  -6  -7    7.98    0.56
  -7   6   7    8.62    0.73
   6  -6  -7    3.66    0.37
  -6   6   7    3.07    0.45
   5  -6  -7    1.80    0.29
  -5   6   7    2.90    0.43
   4  -6  -7   33.17    1.48
  -4   6   7   32.20    1.58
   3  -6  -7   69.54    2.68
  -3   6   7   65.86    2.69
   2  -6  -7    7.57    0.61
   2  -6  -7    7.40    0.46
  -2   6   7    6.65    0.63
   1  -6  -7    1.95    0.29
   1  -6  -7    3.03    0.41
  -1   6   7    2.72    0.43
   0  -6  -7   15.03    0.86
   0  -6  -7   17.00    1.03
   0   6   7   16.92    1.06
  -1  -6  -7    1.93    0.33
   1   6   7    1.97    0.41
  -2  -6  -7   11.18    0.77
   2   6   7    9.66    0.81
   2   6   7    9.60    0.82
  -3  -6  -7   21.22    1.19
   3   6   7   20.57    1.32
   3   6   7   21.50    1.28
   7  -7  -7    6.64    0.52
  -7   7   7    5.67    0.64
   6  -7  -7    2.63    0.35
  -6   7   7    3.09    0.47
   5  -7  -7    0.25    0.18
  -5   7   7    0.48    0.26
   4  -7  -7   17.63    1.00
  -4   7   7   18.27    1.11
   3  -7  -7   13.29    0.85
  -3   7   7   12.66    0.90
   2  -7  -7    0.62    0.24
   2  -7  -7    0.34    0.14
  -2   7   7    0.41    0.24
   1  -7  -7   23.08    1.27
   1  -7  -7   23.40    1.07
  -1   7   7   20.62    1.26
   0  -7  -7   28.13    1.29
   0   7   7   26.36    1.48
  -1  -7  -7    4.41    0.49
   1   7   7    4.98    0.62
  -2  -7  -7    0.17    0.21
   2   7   7    0.68    0.32
   6  -8  -7   14.74    0.90
  -6   8   7   15.52    1.06
   5  -8  -7    0.24    0.19
  -5   8   7   -0.02    0.19
   4  -8  -7   10.57    0.77
  -4   8   7   10.88    0.85
   3  -8  -7    8.33    0.69
  -3   8   7    7.40    0.72
   2  -8  -7    2.71    0.45
   2  -8  -7    2.11    0.25
  -2   8   7    2.39    0.46
   1  -8  -7    7.06    0.69
   1  -8  -7    7.33    0.54
  -1   8   7    6.48    0.71
   0  -8  -7    6.81    0.56
   0   8   7    5.86    0.69
   4  -9  -7   12.62    0.88
  -4   9   7   10.70    0.90
   3  -9  -7   21.21    1.25
  -3   9   7   20.10    1.28
   2  -9  -7    1.39    0.37
   2  -9  -7    1.22    0.19
  -2   9   7    0.83    0.34
   0 -13   8   -0.11    0.15
   1 -13   8    0.38    0.20
   2 -13   8    3.38    0.34
   2 -13   8    2.97    0.50
   3 -13   8   13.56    0.99
   4 -13   8    1.45    0.36
   5 -13   8    1.20    0.34
  -1 -12   8   14.86    0.92
   0 -12   8   13.87    0.84
   1 -12   8   18.66    1.19
   1 -12   8   18.77    0.95
   2 -12   8    1.47    0.24
   2 -12   8    1.36    0.35
   3 -12   8    8.91    0.44
   3 -12   8   10.78    0.80
   4 -12   8    3.32    0.46
   5 -12   8    0.87    0.28
   6 -12   8   17.98    1.06
   3  11  -8    7.67    0.67
  -3 -11   8    7.76    0.68
   2  11  -8    0.87    0.30
  -2 -11   8    0.82    0.28
  -1 -11   8    0.68    0.24
   0 -11   8    6.36    0.53
   1 -11   8    3.20    0.47
   1 -11   8    3.48    0.37
   2 -11   8    5.36    0.56
   2 -11   8    5.94    0.43
   3 -11   8   41.77    1.85
   3 -11   8   38.26    1.42
   4 -11   8   34.16    1.63
   5 -11   8    5.19    0.52
   6 -11   8    2.89    0.41
   7 -11   8    3.83    0.46
   3  10  -8    6.10    0.60
  -3 -10   8    7.22    0.62
   2  10  -8    0.92    0.28
  -2 -10   8    1.08    0.28
   1  10  -8    2.42    0.37
  -1 -10   8    2.77    0.38
   0 -10   8   33.07    1.44
   1 -10   8   28.45    1.43
   1 -10   8   27.97    1.22
   2 -10   8    5.58    0.54
   2 -10   8    5.04    0.39
   3 -10   8   12.23    0.81
   3 -10   8   12.15    0.57
  -4  10  -8   18.22    0.93
   4 -10   8   15.30    0.95
   5 -10   8    0.08    0.15
   6 -10   8   19.24    1.07
   7 -10   8   24.90    1.29
   4   9  -8    0.25    0.22
   4   9  -8   -0.07    0.17
   3   9  -8    4.12    0.48
  -3  -9   8    4.99    0.51
   2   9  -8    0.20    0.18
  -2  -9   8    0.41    0.21
   1   9  -8    4.56    0.45
  -1  -9   8    3.40    0.47
  -1  -9   8    4.32    0.43
   0   9  -8    6.04    0.52
   0  -9   8    6.94    0.60
   0  -9   8    6.49    0.50
   0  -9   8    7.20    0.62
  -1   9  -8   22.89    1.11
   1  -9   8   19.67    1.13
   1  -9   8   21.71    1.15
   1  -9   8   22.09    0.99
  -2   9  -8    1.98    0.30
   2  -9   8    1.28    0.28
   2  -9   8    1.75    0.30
   2  -9   8    1.68    0.22
  -3   9  -8   17.78    0.91
   3  -9   8   17.73    0.94
   3  -9   8   16.87    0.75
   3  -9   8   16.80    0.96
  -4   9  -8   44.82    1.78
   4  -9   8   45.44    1.92
   5  -9   8    2.02    0.32
   6  -9   8    1.69    0.31
   7  -9   8    4.05    0.46
   5   8  -8    1.45    0.36
   5   8  -8    1.02    0.28
   4   8  -8   21.80    1.16
   4   8  -8   22.33    1.15
   3   8  -8   32.51    1.48
   3   8  -8   35.16    1.49
   3   8  -8   34.08    1.52
   2   8  -8    5.01    0.48
   2   8  -8    4.40    0.40
  -2  -8   8    4.09    0.43
   1   8  -8    1.35    0.27
  -1  -8   8    1.80    0.34
  -1  -8   8    1.57    0.27
   0   8  -8    1.86    0.30
   0   8  -8    1.89    0.29
   0  -8   8    1.67    0.30
   0  -8   8    1.63    0.25
   0  -8   8    1.42    0.29
  -1   8  -8    5.57    0.47
   1  -8   8    5.43    0.49
   1  -8   8    5.97    0.42
   1  -8   8    5.89    0.51
  -2   8  -8    0.41    0.17
   2  -8   8    0.59    0.20
   2  -8   8    0.45    0.19
   2  -8   8    1.61    0.21
  -3   8  -8   48.87    1.90
   3  -8   8   48.54    2.02
   3  -8   8   50.88    2.04
   3  -8   8   49.80    1.77
   4  -8   8   37.84    1.57
   4  -8   8   37.46    1.64
   5  -8   8    0.28    0.16
   6  -8   8    3.04    0.38
   7  -8   8   15.21    0.93
   6   7  -8    4.57    0.58
   6   7  -8    4.65    0.45
   5   7  -8    2.62    0.42
   5   7  -8    2.50    0.41
   5   7  -8    1.75    0.32
   4   7  -8    0.44    0.22
   4   7  -8    0.44    0.22
   4   7  -8    0.48    0.24
   3   7  -8    4.90    0.50
   3   7  -8    4.21    0.44
   3   7  -8    4.56    0.35
   3   7  -8    4.24    0.43
  -3  -7   8    4.30    0.67
   2   7  -8    1.02    0.21
   2   7  -8    0.78    0.23
   2   7  -8    1.40    0.26
  -2  -7   8    0.95    0.23
  -2  -7   8    0.67    0.26
   1   7  -8   37.33    1.56
   1   7  -8   37.88    1.43
   1   7  -8   38.38    1.66
  -1  -7   8   37.71    1.53
  -1  -7   8   38.09    1.74
   0   7  -8   57.11    2.16
   0   7  -8   55.49    2.21
   0  -7   8   57.12    2.28
   0  -7   8   58.64    2.12
   0  -7   8   57.09    2.35
  -1   7  -8   74.69    2.79
  -1   7  -8   80.42    2.85
   1  -7   8   77.45    3.03
   1  -7   8   82.53    2.75
   1  -7   8   76.19    2.94
  -2   7  -8   10.54    0.61
   2  -7   8    9.17    0.62
   2  -7   8    9.23    0.63
   2  -7   8    9.61    0.53
  -3   7  -8   37.13    1.45
   3  -7   8   36.66    1.37
   3  -7   8   35.71    1.55
   3  -7   8   34.61    1.55
   4  -7   8    4.35    0.43
   4  -7   8    4.51    0.26
   4  -7   8    4.68    0.39
   5  -7   8    0.05    0.13
   5  -7   8    0.05    0.10
   6  -7   8    8.75    0.65
   7  -7   8   20.63    1.14
   8  -7   8    8.13    0.69
   6   6  -8    0.23    0.24
   6   6  -8    0.45    0.19
   6   6  -8    0.69    0.29
   5   6  -8    0.77    0.23
   5   6  -8    1.06    0.30
   5   6  -8    0.79    0.27
   4   6  -8   19.00    0.99
   4   6  -8   21.65    1.14
   4   6  -8   18.09    1.01
   3   6  -8   95.68    3.38
   3   6  -8   98.24    3.55
   3   6  -8   96.14    3.34
  -3  -6   8   88.71    4.50
   2   6  -8    1.74    0.32
   2   6  -8    1.36    0.23
   2   6  -8    1.32    0.26
   2   6  -8    2.24    0.31
   2   6  -8    1.58    0.23
  -2  -6   8    1.10    0.35
  -2  -6   8    2.39    0.36
  -2  -6   8    1.15    0.23
   1   6  -8    1.09    0.22
   1   6  -8    1.70    0.27
   1   6  -8    1.38    0.19
   1   6  -8    1.21    0.26
  -1  -6   8    1.03    0.31
  -1  -6   8    1.48    0.25
  -1  -6   8    1.35    0.27
  -1  -6   8    1.17    0.21
   0   6  -8   22.92    1.08
   0   6  -8   22.36    0.85
   0   6  -8   22.98    1.08
   0   6  -8   22.17    1.03
   0  -6   8   23.82    1.11
   0  -6   8   22.72    0.99
   0  -6   8   21.93    1.35
   0  -6   8   20.14    1.09
  -1   6  -8   33.43    1.40
  -1   6  -8   35.12    1.42
   1  -6   8   32.94    1.47
   1  -6   8   33.89    1.51
   1  -6   8   34.34    1.35
  -2   6  -8   35.13    1.41
   2  -6   8   34.54    1.52
   2  -6   8   34.18    1.35
   2  -6   8   36.12    1.51
  -3   6  -8  146.67    4.77
   3  -6   8  145.45    5.14
   3  -6   8  141.88    5.05
   3  -6   8  142.26    4.71
   4  -6   8   57.87    2.00
   4  -6   8   57.21    2.29
   4  -6   8   59.34    2.27
   5  -6   8    6.01    0.52
   5  -6   8    6.16    0.42
   6  -6   8    0.92    0.26
   6  -6   8    1.01    0.14
   7  -6   8    8.28    0.68
   8  -6   8    0.78    0.30
   7   5  -8    1.10    0.33
   6   5  -8    6.09    0.41
   6   5  -8    6.09    0.61
   6   5  -8    5.15    0.56
   5   5  -8    3.33    0.35
   5   5  -8    1.36    0.31
   5   5  -8    1.54    0.33
   4   5  -8   28.66    1.26
   4   5  -8   29.72    1.32
   4   5  -8   28.24    1.36
  -4  -5   8   26.13    1.77
   3   5  -8   15.22    0.89
   3   5  -8   16.58    0.84
   3   5  -8   16.41    0.85
   3   5  -8   15.77    0.97
  -3  -5   8   15.78    1.18
   2   5  -8    8.58    0.59
   2   5  -8    9.96    0.59
   2   5  -8    8.84    0.52
   2   5  -8    8.19    0.52
   2   5  -8   10.82    0.70
  -2  -5   8    7.29    0.72
  -2  -5   8    8.60    0.55
  -2  -5   8    8.50    0.62
   1   5  -8    0.74    0.19
   1   5  -8    0.70    0.14
   1   5  -8    1.33    0.24
   1   5  -8    0.68    0.17
   1   5  -8    0.86    0.22
  -1  -5   8    1.13    0.29
  -1  -5   8    0.71    0.20
  -1  -5   8    0.62    0.16
  -1  -5   8    0.62    0.19
   0   5  -8   96.83    3.18
   0   5  -8   93.73    3.38
   0   5  -8  100.11    3.54
   0   5  -8  101.20    3.47
   0  -5   8   96.43    4.35
   0  -5   8   93.30    3.64
   0  -5   8  103.57    3.35
   0  -5   8   99.69    3.54
  -1   5  -8  183.79    5.99
  -1   5  -8  178.26    6.19
  -1   5  -8  196.74    7.61
  -1   5  -8  176.03    5.95
   1  -5   8  175.31    6.39
   1  -5   8  182.04    5.90
   1  -5   8  178.16    7.62
   1  -5   8  174.95    5.70
   1  -5   8  187.31    6.23
  -2   5  -8    1.34    0.23
  -2   5  -8    1.68    0.23
   2  -5   8    1.69    0.26
   2  -5   8    1.35    0.24
   2  -5   8    1.69    0.22
  -3   5  -8   35.76    1.34
   3  -5   8   35.68    1.37
   3  -5   8   33.51    1.49
   3  -5   8   33.36    1.49
   4  -5   8   17.55    0.77
   4  -5   8   17.25    0.88
   4  -5   8   17.04    0.93
   5  -5   8    0.67    0.22
   5  -5   8    0.78    0.19
   6  -5   8   10.58    0.57
   6  -5   8    9.87    0.73
   7  -5   8   24.26    1.32
   7   4  -8    9.83    0.82
   7   4  -8    9.52    0.76
   6   4  -8   23.77    1.27
   6   4  -8   22.04    1.24
   5   4  -8    2.00    0.35
   5   4  -8    1.55    0.31
   5   4  -8    2.17    0.26
   4   4  -8   23.51    1.16
   4   4  -8   23.19    1.12
   4   4  -8   22.86    1.04
  -4  -4   8   22.38    1.52
   3   4  -8   24.78    1.09
   3   4  -8   23.25    1.07
   3   4  -8   23.98    1.15
   3   4  -8   23.35    1.22
  -3  -4   8   23.12    1.49
   2   4  -8    2.16    0.25
   2   4  -8    1.68    0.26
   2   4  -8    2.21    0.33
   2   4  -8    2.10    0.27
   2   4  -8    2.42    0.23
  -2  -4   8    2.70    0.42
  -2  -4   8    4.17    0.41
  -2  -4   8    2.05    0.25
   1   4  -8   34.87    1.49
   1   4  -8   33.09    1.49
   1   4  -8   34.05    1.46
   1   4  -8   33.26    1.38
   1   4  -8   33.50    1.45
   1   4  -8   33.47    1.28
  -1  -4   8   35.04    1.52
  -1  -4   8   32.97    1.78
  -1  -4   8   33.81    1.34
  -1  -4   8   33.58    1.44
   0   4  -8  108.04    3.77
   0   4  -8  111.83    3.88
   0   4  -8  113.74    4.22
   0   4  -8  109.87    3.72
   0  -4   8  108.95    3.65
   0  -4   8  110.75    3.88
   0  -4   8  103.34    4.71
   0  -4   8  108.42    4.00
   0  -4   8  103.62    3.54
  -1   4  -8  118.89    4.82
  -1   4  -8  114.93    3.84
  -1   4  -8  110.32    3.98
  -1   4  -8  107.77    3.82
  -1   4  -8  112.07    4.35
   1  -4   8  111.72    3.65
   1  -4   8  114.78    3.77
   1  -4   8  106.26    4.78
   1  -4   8  110.93    4.11
   1  -4   8  117.06    4.02
  -2   4  -8    6.30    0.42
  -2   4  -8    6.90    0.48
  -2   4  -8    7.25    0.50
   2  -4   8    6.77    0.45
   2  -4   8    7.06    0.38
   2  -4   8    7.62    0.53
   2  -4   8    6.45    0.43
   2  -4   8    7.20    0.51
  -3   4  -8  117.55    4.53
   3  -4   8  119.95    3.95
   3  -4   8  118.99    4.20
   3  -4   8  111.60    4.25
  -4   4  -8   66.48    2.74
   4  -4   8   64.29    2.59
   4  -4   8   66.77    2.60
   4  -4   8   68.31    2.37
   4  -4   8   69.51    2.38
   5  -4   8    4.35    0.47
   5  -4   8    4.31    0.40
   5  -4   8    4.59    0.30
   6  -4   8   20.00    1.14
   7  -4   8   12.56    0.90
   7   3  -8    1.71    0.39
   7   3  -8    2.19    0.37
   6   3  -8    9.05    0.73
   6   3  -8   10.63    0.73
   5   3  -8    0.55    0.21
   5   3  -8    0.28    0.19
   5   3  -8    0.30    0.12
  -5  -3   8    0.10    0.19
   4   3  -8   68.39    2.58
   4   3  -8   67.05    2.75
   4   3  -8   74.34    2.70
   4   3  -8   71.12    2.46
  -4  -3   8   66.25    3.44
   3   3  -8   92.91    3.14
   3   3  -8   90.24    3.10
   3   3  -8   90.41    3.29
  -3  -3   8   85.26    4.16
   2   3  -8   23.08    1.02
   2   3  -8   23.20    1.08
   2   3  -8   22.41    0.95
   2   3  -8   23.90    1.00
   2   3  -8   21.87    1.11
  -2  -3   8   23.43    0.99
  -2  -3   8   22.02    1.11
  -2  -3   8   22.29    1.36
   1   3  -8   18.47    0.80
   1   3  -8   18.88    0.93
   1   3  -8   18.46    0.88
   1   3  -8   17.09    0.91
   1   3  -8   16.52    0.92
   1   3  -8   19.10    0.88
  -1  -3   8   17.48    1.09
  -1  -3   8   17.93    0.94
  -1  -3   8   18.75    0.91
  -1  -3   8   19.04    0.84
   0   3  -8   33.14    1.39
   0   3  -8   35.98    1.43
   0   3  -8   35.54    1.53
   0   3  -8   33.92    1.46
   0  -3   8   34.30    1.35
   0  -3   8   34.83    1.31
   0  -3   8   34.51    1.52
   0  -3   8   33.66    1.72
   0  -3   8   35.63    1.47
  -1   3  -8   65.31    2.52
  -1   3  -8   59.38    2.23
  -1   3  -8   57.40    2.32
  -1   3  -8   60.90    2.20
   1  -3   8   58.85    2.41
   1  -3   8   60.90    2.13
   1  -3   8   63.61    2.36
   1  -3   8   62.81    2.21
   1  -3   8   60.31    2.71
   1  -3   8   61.65    2.19
  -2   3  -8    0.08    0.10
  -2   3  -8    0.34    0.15
  -2   3  -8   -0.01    0.07
   2  -3   8    0.06    0.10
   2  -3   8    0.41    0.16
   2  -3   8    0.14    0.10
   2  -3   8    0.52    0.14
   2  -3   8    0.22    0.13
   2  -3   8    0.08    0.07
  -3   3  -8   75.06    2.95
   3  -3   8   70.21    2.49
   3  -3   8   72.44    2.59
   3  -3   8   71.51    2.77
   3  -3   8   72.21    2.80
  -4   3  -8   90.62    3.53
   4  -3   8   88.93    3.33
   4  -3   8   90.15    3.07
   4  -3   8   87.45    3.04
   4  -3   8   89.33    3.06
   4  -3   8   80.45    3.30
  -5   3  -8    7.50    0.57
   5  -3   8    7.75    0.63
   5  -3   8    7.20    0.55
   5  -3   8    7.84    0.47
   6  -3   8    8.63    0.71
   7  -3   8   13.45    0.98
   7   2  -8   13.27    0.93
   7   2  -8   12.78    0.84
   6   2  -8   74.41    2.72
   6   2  -8   67.90    2.77
   6   2  -8   72.04    2.80
   5   2  -8    9.17    0.66
   5   2  -8   10.36    0.66
  -5  -2   8    8.17    0.85
   4   2  -8   34.58    1.27
   4   2  -8   30.66    1.41
   4   2  -8   33.54    1.46
   4   2  -8   35.45    1.60
  -4  -2   8   32.44    1.93
   3   2  -8   76.11    2.90
   3   2  -8   80.95    2.98
   3   2  -8   78.91    2.72
   3   2  -8   79.47    2.79
  -3  -2   8   76.53    3.71
   2   2  -8    9.38    0.60
   2   2  -8    9.39    0.55
   2   2  -8   12.82    0.62
   2   2  -8    9.12    0.63
  -2  -2   8    9.97    0.55
  -2  -2   8    8.19    0.74
  -2  -2   8   10.15    0.65
   1   2  -8  112.83    4.01
   1   2  -8  112.03    3.91
   1   2  -8  113.94    3.83
   1   2  -8  112.55    4.27
   1   2  -8  111.99    4.11
  -1  -2   8  111.77    4.95
  -1  -2   8  111.97    3.77
  -1  -2   8  113.53    3.99
  -1  -2   8  116.05    4.15
   0   2  -8  334.03   11.31
   0   2  -8  334.66   11.64
   0   2  -8  341.63   10.92
   0   2  -8  340.49   10.86
   0   2  -8  358.19   12.54
   0  -2   8  339.61   11.66
   0  -2   8  339.10   13.98
   0  -2   8  353.46   11.33
   0  -2   8  340.23   10.80
   0  -2   8  327.35   10.73
  -1   2  -8  171.20    5.76
  -1   2  -8  176.03    6.02
  -1   2  -8  175.92    5.73
  -1   2  -8  181.68    6.61
   1  -2   8  172.35    5.68
   1  -2   8  172.46    6.21
   1  -2   8  172.60    5.71
   1  -2   8  177.71    5.75
   1  -2   8  173.11    7.27
   1  -2   8  177.97    6.03
  -2   2  -8   19.22    0.81
  -2   2  -8   18.82    0.92
  -2   2  -8   18.29    0.96
   2  -2   8   19.12    1.00
   2  -2   8   18.26    0.79
   2  -2   8   19.21    0.99
   2  -2   8   20.08    0.93
   2  -2   8   18.88    0.87
  -3   2  -8   50.13    2.15
   3  -2   8   53.52    1.95
   3  -2   8   48.69    2.07
   3  -2   8   48.91    2.09
   3  -2   8   49.50    1.87
  -4   2  -8   60.02    2.59
   4  -2   8   62.65    2.31
   4  -2   8   60.57    2.29
   4  -2   8   63.43    2.51
   4  -2   8   60.59    2.51
   4  -2   8   63.83    2.31
  -5   2  -8    0.92    0.24
   5  -2   8    1.74    0.35
   5  -2   8    1.06    0.26
   5  -2   8    1.27    0.27
   5  -2   8    1.07    0.22
   6  -2   8   12.84    0.96
   6  -2   8   14.36    0.63
   7  -2   8   38.51    1.96
   8   1  -8    1.60    0.32
   8   1  -8    1.50    0.39
   7   1  -8    3.44    0.41
   7   1  -8    3.92    0.51
   6   1  -8   24.28    1.27
   6   1  -8   26.19    1.04
   6   1  -8   25.28    1.23
   5   1  -8   12.74    0.78
   5   1  -8   12.13    0.73
  -5  -1   8   11.93    1.04
   4   1  -8   17.18    0.91
   4   1  -8   16.92    1.01
   4   1  -8   18.86    0.95
   4   1  -8   18.79    0.73
  -4  -1   8   18.59    1.30
   3   1  -8  142.58    4.77
   3   1  -8  140.08    4.96
   3   1  -8  146.60    4.66
   3   1  -8  143.60    4.95
  -3  -1   8  139.66    6.30
   2   1  -8   88.51    3.23
   2   1  -8   90.51    3.21
   2   1  -8   89.87    3.07
   2   1  -8   88.80    3.04
  -2  -1   8   89.37    3.33
  -2  -1   8   87.29    3.01
  -2  -1   8   85.01    4.05
   1   1  -8    2.88    0.23
   1   1  -8    2.10    0.28
   1   1  -8    1.83    0.27
   1   1  -8    3.24    0.32
   1   1  -8    1.47    0.22
  -1  -1   8    1.78    0.32
  -1  -1   8    1.71    0.27
  -1  -1   8    2.33    0.27
  -1  -1   8    1.89    0.23
  -1  -1   8    1.90    0.26
   0   1  -8    7.59    0.53
   0   1  -8    6.02    0.50
   0   1  -8    6.99    0.48
   0   1  -8    7.46    0.47
   0   1  -8    6.90    0.47
   0  -1   8    7.30    0.52
   0  -1   8    8.59    0.57
   0  -1   8    7.19    0.46
   0  -1   8    6.60    0.56
   0  -1   8    7.15    0.47
  -1   1  -8   82.76    2.84
  -1   1  -8   82.52    3.04
  -1   1  -8   83.17    3.25
  -1   1  -8   80.05    2.90
   1  -1   8   80.74    3.59
   1  -1   8   87.25    3.17
   1  -1   8   82.04    3.07
   1  -1   8   79.61    2.87
   1  -1   8   83.78    2.91
   1  -1   8   79.14    2.81
  -2   1  -8    0.23    0.10
  -2   1  -8    0.18    0.12
  -2   1  -8    0.52    0.17
   2  -1   8    0.14    0.14
   2  -1   8   -0.08    0.10
   2  -1   8    0.67    0.19
   2  -1   8    0.19    0.13
  -3   1  -8   64.87    2.66
   3  -1   8   66.77    2.59
   3  -1   8   62.49    2.39
   3  -1   8   62.47    2.57
   3  -1   8   61.73    2.35
  -4   1  -8   70.84    2.89
   4  -1   8   68.83    2.59
   4  -1   8   67.15    2.77
   4  -1   8   68.42    2.79
   4  -1   8   69.23    2.57
  -5   1  -8   21.52    1.17
   5  -1   8   21.66    1.04
   5  -1   8   20.73    1.24
   5  -1   8   22.52    1.16
  -6   1  -8    0.65    0.25
   6  -1   8    1.04    0.33
   6  -1   8    1.35    0.40
   6  -1   8    0.96    0.21
   7  -1   8    2.56    0.52
   8   0  -8    1.02    0.27
   8   0  -8    0.80    0.31
   7   0  -8    2.57    0.42
   7   0  -8    2.21    0.32
   6   0  -8   26.82    1.36
   6   0  -8   28.15    1.30
   5   0  -8   31.27    1.37
   5   0  -8   31.16    1.42
  -5   0   8   28.95    1.87
   4   0  -8   27.13    1.34
   4   0  -8   26.80    0.92
   4   0  -8   27.95    1.26
   4   0  -8   26.48    1.23
   4   0  -8   27.44    0.93
  -4   0   8   26.75    1.69
   3   0  -8  142.56    4.92
   3   0  -8  142.38    4.74
   3   0  -8  142.22    4.58
   3   0  -8  143.05    4.91
  -3   0   8  134.39    6.25
   2   0  -8   76.99    2.55
   2   0  -8   70.22    2.71
   2   0  -8   73.28    2.71
  -2   0   8   74.97    2.63
  -2   0   8   68.58    3.43
   1   0  -8    0.20    0.08
   1   0  -8   -0.05    0.07
   1   0  -8    0.17    0.11
   1   0  -8    0.21    0.13
  -1   0   8    0.11    0.09
  -1   0   8    0.17    0.13
  -1   0   8    0.20    0.12
  -1   0   8    0.48    0.20
   0   0  -8  168.49    5.48
   0   0  -8  165.69    6.22
   0   0  -8  165.70    5.73
   0   0  -8  163.87    5.50
   0   0   8  170.52    5.77
   0   0   8  160.85    5.49
   0   0   8  166.10    5.47
   0   0   8  175.37    5.95
   0   0   8  155.99    7.03
  -1   0  -8  208.76    7.15
  -1   0  -8  210.48    6.79
  -1   0  -8  207.81    7.83
  -1   0  -8  207.60    6.84
   1   0   8  209.21    6.86
   1   0   8  211.92    7.20
   1   0   8  220.28    7.40
   1   0   8  201.69    8.72
   1   0   8  201.00    6.83
   1   0   8  213.43    6.79
  -2   0  -8    9.28    0.61
  -2   0  -8    8.94    0.60
   2   0   8    8.42    0.60
   2   0   8    8.31    0.63
   2   0   8    8.83    0.60
   2   0   8   10.04    0.70
  -3   0  -8   26.31    1.30
   3   0   8   27.53    1.37
   3   0   8   26.60    1.25
   3   0   8   24.65    1.22
   3   0   8   26.50    1.23
   3   0   8   24.69    1.30
  -4   0  -8   17.23    1.01
   4   0   8   17.44    1.05
   4   0   8   18.51    1.01
   4   0   8   18.68    0.98
   4   0   8   17.40    1.09
  -5   0  -8    1.30    0.29
   5   0   8    2.15    0.39
   5   0   8    1.14    0.27
   5   0   8    1.43    0.38
  -6   0  -8    2.36    0.39
   6   0   8    2.06    0.30
   6   0   8    2.22    0.45
   6   0   8    1.84    0.46
   8  -1  -8   -0.01    0.14
   8  -1  -8    0.01    0.20
   7  -1  -8    5.93    0.61
   7  -1  -8    6.80    0.53
   6  -1  -8   25.99    1.23
   6  -1  -8   26.74    1.33
   5  -1  -8   19.62    0.99
   5  -1  -8   20.13    1.06
  -5   1   8   19.69    1.44
   4  -1  -8    0.43    0.16
   4  -1  -8    0.19    0.16
   4  -1  -8   -0.03    0.11
  -4   1   8    0.13    0.18
   3  -1  -8   13.55    0.59
   3  -1  -8   13.83    0.83
   3  -1  -8   13.15    0.74
  -3   1   8   11.60    0.99
   2  -1  -8    6.15    0.40
   2  -1  -8    5.52    0.46
   2  -1  -8    6.59    0.51
  -2   1   8    6.73    0.50
  -2   1   8    6.38    0.63
   1  -1  -8    0.91    0.19
   1  -1  -8    2.09    0.28
   1  -1  -8    0.93    0.22
  -1   1   8    1.27    0.22
  -1   1   8    0.91    0.22
  -1   1   8    0.98    0.27
  -1   1   8    0.89    0.23
   0  -1  -8   31.95    1.36
   0  -1  -8   30.95    1.40
   0  -1  -8   30.13    1.30
   0  -1  -8   31.01    1.31
   0   1   8   30.99    1.38
   0   1   8   31.68    1.33
   0   1   8   32.01    1.47
  -1  -1  -8   70.88    2.90
  -1  -1  -8   73.50    2.64
  -1  -1  -8   74.38    2.78
   1   1   8   68.30    2.66
   1   1   8   72.64    2.88
   1   1   8   73.55    2.68
  -2  -1  -8    4.13    0.41
  -2  -1  -8    3.99    0.39
   2   1   8    4.27    0.49
   2   1   8    3.84    0.43
   2   1   8    3.72    0.45
   2   1   8    4.23    0.43
  -3  -1  -8   32.19    1.61
  -3  -1  -8   35.94    1.54
   3   1   8   33.84    1.54
   3   1   8   34.96    1.55
   3   1   8   34.74    1.66
   3   1   8   34.24    1.69
   3   1   8   34.68    1.54
  -4  -1  -8   10.06    0.73
   4   1   8   11.53    0.87
   4   1   8   10.36    0.79
   4   1   8   10.61    0.77
   4   1   8   10.68    0.73
  -5  -1  -8    2.23    0.37
   5   1   8    3.50    0.55
   5   1   8    2.50    0.38
   5   1   8    3.78    0.51
   6   1   8    0.39    0.21
   6   1   8    0.53    0.29
   8  -2  -8    0.44    0.20
   8  -2  -8    0.24    0.22
   7  -2  -8    0.45    0.19
   7  -2  -8   -0.04    0.17
   6  -2  -8   15.04    0.84
   6  -2  -8   15.33    0.95
   5  -2  -8    2.11    0.29
   5  -2  -8    2.21    0.35
  -5   2   8    2.07    0.48
   4  -2  -8   40.15    1.65
  -4   2   8   37.81    2.25
   3  -2  -8  109.50    3.86
   3  -2  -8  111.26    3.47
   3  -2  -8  107.36    3.83
  -3   2   8  103.57    3.74
  -3   2   8   97.62    4.89
   2  -2  -8   59.96    2.29
   2  -2  -8   55.19    2.24
   2  -2  -8   60.17    2.08
  -2   2   8   53.99    2.89
  -2   2   8   58.77    2.25
   1  -2  -8   20.74    0.96
   1  -2  -8   21.75    1.07
  -1   2   8   21.27    1.08
   0  -2  -8   29.45    1.31
   0  -2  -8   31.48    1.44
   0  -2  -8   31.75    1.35
   0   2   8   31.84    1.50
   0   2   8   31.21    1.43
   0   2   8   32.04    1.38
  -1  -2  -8   83.46    3.04
  -1  -2  -8   83.36    3.35
  -1  -2  -8   88.18    3.24
   1   2   8   83.14    3.13
   1   2   8   86.96    3.12
   1   2   8   82.56    3.32
  -2  -2  -8    2.29    0.31
  -2  -2  -8    2.53    0.34
   2   2   8    2.51    0.38
   2   2   8    2.00    0.36
   2   2   8    2.44    0.38
  -3  -2  -8   30.14    1.51
  -3  -2  -8   33.62    1.48
   3   2   8   29.28    1.47
   3   2   8   31.67    1.61
   3   2   8   32.94    1.53
  -4  -2  -8   22.62    1.24
   4   2   8   23.02    1.22
   4   2   8   22.48    1.26
   5   2   8    6.09    0.58
   5   2   8    4.47    0.59
   8  -3  -8    0.11    0.15
   8  -3  -8    0.53    0.27
   7  -3  -8   13.64    0.95
   7  -3  -8   15.21    0.84
   6  -3  -8   41.63    1.86
   6  -3  -8   42.44    1.75
   5  -3  -8    4.61    0.41
   4  -3  -8   18.09    0.90
  -4   3   8   14.59    1.23
  -4   3   8   15.46    0.92
   3  -3  -8    3.52    0.24
   3  -3  -8    3.44    0.37
  -3   3   8    3.32    0.55
  -3   3   8    3.54    0.41
   2  -3  -8    1.18    0.18
   2  -3  -8    0.79    0.22
  -2   3   8    0.71    0.24
   1  -3  -8    7.45    0.57
   1  -3  -8    7.29    0.49
  -1   3   8    6.86    0.57
   0  -3  -8   75.98    2.98
   0  -3  -8   82.60    2.83
   0  -3  -8   78.58    3.01
   0   3   8   74.34    2.94
   0   3   8   76.59    2.88
  -1  -3  -8   66.00    2.73
  -1  -3  -8   66.61    2.53
   1   3   8   70.39    2.64
   1   3   8   66.77    2.66
  -2  -3  -8    5.86    0.50
  -2  -3  -8    6.45    0.54
   2   3   8    5.55    0.59
   2   3   8    6.70    0.59
   2   3   8    6.41    0.59
   2   3   8    5.51    0.57
  -3  -3  -8    1.55    0.33
  -3  -3  -8    2.03    0.33
   3   3   8    1.89    0.39
   3   3   8    1.32    0.35
   3   3   8    1.57    0.35
   4   3   8    9.99    0.78
   4   3   8   10.09    0.82
   5   3   8    0.48    0.30
   7  -4  -8    7.59    0.69
   7  -4  -8    8.38    0.59
   6  -4  -8   27.29    1.27
   5  -4  -8    7.83    0.56
  -5   4   8    7.21    0.62
   4  -4  -8   15.70    0.87
  -4   4   8   15.35    1.29
  -4   4   8   15.49    0.94
   3  -4  -8   61.60    2.01
   3  -4  -8   59.06    2.39
  -3   4   8   60.60    2.43
   2  -4  -8   65.41    2.28
   2  -4  -8   63.70    2.53
  -2   4   8   62.45    2.53
   1  -4  -8    2.43    0.37
   1  -4  -8    2.93    0.33
  -1   4   8    3.31    0.44
   0  -4  -8   15.39    0.85
   0  -4  -8   16.62    0.99
   0   4   8   17.16    1.02
  -1  -4  -8   16.38    0.86
  -1  -4  -8   15.57    0.90
   1   4   8   16.71    1.03
   1   4   8   17.84    1.03
  -2  -4  -8    0.00    0.14
  -2  -4  -8    0.16    0.17
   2   4   8    0.17    0.21
   2   4   8    0.14    0.20
   2   4   8   -0.04    0.18
  -3  -4  -8   16.69    1.02
  -3  -4  -8   18.07    1.04
   3   4   8   17.90    1.14
   3   4   8   17.66    1.10
   4   4   8   14.84    1.06
   4   4   8   13.58    0.97
   7  -5  -8    5.04    0.46
   6  -5  -8   33.16    1.44
  -6   5   8   29.04    1.54
   5  -5  -8    1.69    0.29
  -5   5   8    1.19    0.32
   4  -5  -8   12.61    0.78
   3  -5  -8   42.43    1.80
  -3   5   8   39.04    1.82
   2  -5  -8   16.40    0.74
   2  -5  -8   13.63    0.89
  -2   5   8   13.66    0.92
   1  -5  -8    1.16    0.29
   1  -5  -8    0.58    0.19
  -1   5   8    0.51    0.25
   0  -5  -8   33.01    1.61
   0  -5  -8   32.48    1.44
   0   5   8   33.31    1.64
  -1  -5  -8   27.09    1.29
   1   5   8   25.74    1.42
  -2  -5  -8    2.79    0.40
   2   5   8    3.28    0.51
   2   5   8    2.38    0.43
  -3  -5  -8    1.03    0.33
   3   5   8    1.10    0.38
   3   5   8    1.31    0.38
  -7   6   8    9.51    0.82
   6  -6  -8   20.72    1.10
  -6   6   8   23.51    1.30
   5  -6  -8   16.14    0.92
  -5   6   8   15.06    1.01
   4  -6  -8    0.78    0.24
  -4   6   8    0.51    0.27
   3  -6  -8   17.32    0.99
  -3   6   8   14.68    0.99
   2  -6  -8   15.39    0.74
   2  -6  -8   13.98    0.92
  -2   6   8   14.52    0.98
   1  -6  -8    0.41    0.24
   1  -6  -8    0.56    0.20
  -1   6   8    0.99    0.33
   0  -6  -8   18.00    0.96
   0   6   8   15.76    1.09
  -1  -6  -8   15.88    0.93
   1   6   8   15.49    1.08
  -2  -6  -8    0.66    0.28
   2   6   8    0.53    0.31
   2   6   8    1.00    0.35
   6  -7  -8   11.06    0.75
  -6   7   8   10.18    0.85
   5  -7  -8    5.50    0.53
  -5   7   8    5.27    0.62
   4  -7  -8   15.35    0.96
  -4   7   8   14.89    1.04
   3  -7  -8   41.20    1.90
  -3   7   8   41.66    1.98
   2  -7  -8   24.13    1.34
   2  -7  -8   25.32    1.04
  -2   7   8   22.95    1.37
   1  -7  -8    1.84    0.40
   1  -7  -8    2.28    0.32
  -1   7   8    2.25    0.45
   0  -7  -8    2.06    0.34
   0   7   8    2.14    0.46
  -1  -7  -8   15.07    0.93
   1   7   8   14.06    1.06
   4  -8  -8    0.11    0.21
  -4   8   8    0.39    0.28
   3  -8  -8    2.01    0.40
  -3   8   8    2.52    0.48
   2  -8  -8    3.94    0.54
   2  -8  -8    2.93    0.29
  -2   8   8    3.05    0.52
   1  -8  -8    0.09    0.17
  -1   8   8   -0.02    0.24
   1 -13   9    1.98    0.32
   2 -13   9    0.11    0.16
   2 -13   9    0.17    0.24
   3 -13   9    0.46    0.12
   3 -13   9    0.85    0.33
   4 -13   9   11.53    0.90
  -1 -12   9    1.12    0.31
   0 -12   9    0.69    0.25
   1 -12   9    3.99    0.41
   2 -12   9    5.35    0.43
   2 -12   9    4.99    0.59
   3 -12   9   -0.01    0.10
   3 -12   9    0.20    0.22
   4 -12   9    0.75    0.29
   5 -12   9    0.80    0.29
   2  11  -9    2.20    0.40
  -2 -11   9    2.50    0.39
  -1 -11   9    0.18    0.19
   0 -11   9   24.47    1.19
   1 -11   9   17.60    0.91
   1 -11   9   17.56    1.10
   2 -11   9    0.77    0.20
   2 -11   9    0.64    0.27
   3 -11   9    1.99    0.37
   3 -11   9    2.37    0.24
   4 -11   9    0.58    0.25
   5 -11   9    9.66    0.75
   6 -11   9    2.03    0.37
   3  10  -9    1.72    0.36
  -3 -10   9    0.92    0.29
   2  10  -9    9.62    0.74
  -2 -10   9   10.98    0.75
   1  10  -9    7.54    0.62
  -1 -10   9    6.72    0.69
  -1 -10   9    6.77    0.56
   0 -10   9    0.23    0.19
   0 -10   9    0.23    0.16
   1 -10   9    4.43    0.52
   1 -10   9    3.70    0.48
   1 -10   9    4.23    0.40
   2 -10   9    3.72    0.46
   2 -10   9    2.89    0.41
   2 -10   9    3.04    0.32
   3 -10   9    8.52    0.64
   3 -10   9    7.89    0.47
   3 -10   9    8.43    0.67
   4 -10   9   16.70    1.00
   5 -10   9   10.01    0.73
   6 -10   9    0.21    0.19
   7 -10   9    5.56    0.56
   4   9  -9   -0.17    0.16
   3   9  -9    3.24    0.43
   2   9  -9    7.26    0.61
  -2  -9   9    7.55    0.59
   1   9  -9    0.59    0.25
  -1  -9   9    0.71    0.28
  -1  -9   9    0.73    0.23
   0   9  -9   54.22    2.14
   0  -9   9   51.36    2.31
   0  -9   9   52.63    2.05
   1  -9   9   95.75    3.78
   1  -9   9   97.34    3.70
   1  -9   9  100.11    3.41
  -2   9  -9   11.86    0.73
   2  -9   9   11.65    0.78
   2  -9   9   10.54    0.62
   2  -9   9   11.50    0.77
  -3   9  -9    1.54    0.28
   3  -9   9    0.55    0.21
   3  -9   9    1.35    0.20
   3  -9   9    0.99    0.24
   4  -9   9    5.76    0.53
   4  -9   9    5.73    0.48
   5  -9   9   10.10    0.73
   6  -9   9    0.93    0.28
   7  -9   9   15.24    0.98
   5   8  -9    0.22    0.21
   5   8  -9    0.02    0.20
   4   8  -9    7.57    0.62
   4   8  -9    6.53    0.59
   3   8  -9    0.40    0.22
   2   8  -9   14.76    0.86
   2   8  -9   15.07    0.89
  -2  -8   9   15.58    0.88
   1   8  -9    7.75    0.59
  -1  -8   9    6.82    0.62
  -1  -8   9    6.95    0.54
   0   8  -9   16.53    0.89
   0  -8   9   15.49    0.96
   0  -8   9   14.68    0.91
   0  -8   9   15.55    0.82
  -1   8  -9    3.42    0.39
   1  -8   9    3.83    0.36
   1  -8   9    4.84    0.48
   1  -8   9    3.34    0.42
  -2   8  -9    0.00    0.13
   2  -8   9    0.41    0.15
   2  -8   9    0.11    0.14
   2  -8   9    0.17    0.16
  -3   8  -9    5.92    0.46
   3  -8   9    4.77    0.45
   3  -8   9    5.54    0.39
   3  -8   9    5.16    0.48
   4  -8   9   57.62    2.29
   4  -8   9   54.54    1.88
   4  -8   9   54.49    2.21
   5  -8   9   54.56    2.08
   5  -8   9   52.11    2.22
   6  -8   9    0.79    0.26
   7  -8   9    4.63    0.53
   5   7  -9    3.45    0.42
   5   7  -9    3.40    0.46
   4   7  -9    1.43    0.29
   4   7  -9    1.62    0.31
   3   7  -9   35.84    1.56
   3   7  -9   33.82    1.48
   2   7  -9   78.33    2.92
   2   7  -9   82.70    2.80
   2   7  -9   76.28    3.17
  -2  -7   9   76.37    3.90
  -2  -7   9   81.09    2.89
   1   7  -9    5.60    0.54
   1   7  -9    6.41    0.52
  -1  -7   9    6.48    0.58
  -1  -7   9    6.37    0.49
   0   7  -9   30.89    1.38
   0   7  -9   32.62    1.43
   0  -7   9   29.96    1.49
   0  -7   9   31.49    1.31
   0  -7   9   31.35    1.45
  -1   7  -9   41.12    1.69
  -1   7  -9   42.90    1.71
   1  -7   9   38.52    1.78
   1  -7   9   40.52    1.76
   1  -7   9   41.39    1.61
  -2   7  -9   29.32    1.27
   2  -7   9   27.61    1.35
   2  -7   9   28.34    1.34
   2  -7   9   29.57    1.21
  -3   7  -9    1.67    0.26
   3  -7   9    2.06    0.32
   3  -7   9    1.95    0.29
   3  -7   9    1.92    0.25
   4  -7   9   23.55    1.10
   4  -7   9   21.65    1.14
   4  -7   9   21.35    0.90
   5  -7   9   18.10    1.04
   5  -7   9   19.58    0.94
   6  -7   9    0.50    0.22
   7  -7   9   11.25    0.83
   6   6  -9   11.85    0.87
   6   6  -9   11.03    0.65
   6   6  -9   10.96    0.84
   5   6  -9    9.03    0.63
   5   6  -9    9.35    0.71
   5   6  -9    8.38    0.70
   4   6  -9    0.14    0.16
   4   6  -9   -0.01    0.14
   4   6  -9    0.09    0.18
   3   6  -9    6.30    0.52
   3   6  -9    5.20    0.52
   3   6  -9    6.35    0.50
  -3  -6   9    6.09    0.75
   2   6  -9   10.84    0.66
   2   6  -9   11.00    0.73
   2   6  -9   10.97    0.63
   2   6  -9   10.47    0.77
   2   6  -9   11.63    0.72
  -2  -6   9   11.58    0.97
  -2  -6   9   11.66    0.69
   1   6  -9    3.00    0.27
   1   6  -9    2.60    0.32
   1   6  -9    2.84    0.35
   1   6  -9    2.70    0.35
   1   6  -9    2.54    0.37
  -1  -6   9    2.83    0.38
  -1  -6   9    2.43    0.44
  -1  -6   9    3.03    0.33
   0   6  -9   85.96    3.04
   0   6  -9   82.50    3.08
   0  -6   9   87.89    3.18
   0  -6   9   86.94    2.97
   0  -6   9   83.03    3.27
   0  -6   9   80.70    3.89
  -1   6  -9   63.81    2.36
  -1   6  -9   61.33    2.34
   1  -6   9   63.99    2.27
   1  -6   9   61.67    2.45
   1  -6   9   60.83    2.50
  -2   6  -9   15.33    0.79
   2  -6   9   15.08    0.76
   2  -6   9   14.55    0.85
   2  -6   9   14.98    0.86
   3  -6   9    0.32    0.18
   3  -6   9    0.68    0.20
   3  -6   9   -0.03    0.09
   4  -6   9   51.12    2.11
   4  -6   9   48.88    2.05
   4  -6   9   51.29    1.84
   5  -6   9   33.35    1.42
   5  -6   9   30.58    1.51
   6  -6   9    0.36    0.21
   7  -6   9   16.96    1.08
   6   5  -9    2.06    0.40
   6   5  -9    2.06    0.24
   6   5  -9    1.84    0.37
   5   5  -9    6.85    0.61
   5   5  -9    7.33    0.53
   5   5  -9    7.18    0.62
   4   5  -9    3.12    0.39
   4   5  -9    3.10    0.36
   4   5  -9    3.83    0.45
   3   5  -9   39.63    1.64
   3   5  -9   41.81    1.76
   3   5  -9   39.46    1.62
  -3  -5   9   37.98    2.23
   2   5  -9  261.88   10.21
   2   5  -9  285.33    9.00
   2   5  -9  281.25    9.38
   2   5  -9  270.07    9.19
   2   5  -9  285.93    8.85
  -2  -5   9  266.46   11.72
  -2  -5   9  291.43    8.96
   1   5  -9   38.27    1.62
   1   5  -9   40.17    1.75
   1   5  -9   39.09    1.71
   1   5  -9   40.43    1.49
   1   5  -9   40.39    1.71
  -1  -5   9   38.56    2.09
  -1  -5   9   40.79    1.57
  -1  -5   9   40.55    1.78
   0   5  -9   15.91    0.83
   0   5  -9   16.89    0.88
   0   5  -9   15.79    0.87
   0   5  -9   15.04    0.86
   0  -5   9   15.19    0.86
   0  -5   9   15.93    0.78
   0  -5   9   15.78    0.69
   0  -5   9   15.20    0.90
   0  -5   9   15.36    1.01
  -1   5  -9   36.14    1.55
  -1   5  -9   36.96    1.57
  -1   5  -9   38.78    1.72
   1  -5   9   36.53    1.88
   1  -5   9   38.06    1.68
   1  -5   9   41.23    1.68
   1  -5   9   41.15    1.53
  -2   5  -9   11.87    0.73
  -2   5  -9   11.98    0.66
   2  -5   9   13.33    0.69
   2  -5   9   11.19    0.73
   2  -5   9   11.75    0.74
   3  -5   9   12.12    0.75
   3  -5   9   13.59    0.80
   3  -5   9   12.18    0.68
  -4   5  -9   51.84    2.23
   4  -5   9   49.41    2.15
   4  -5   9   53.28    1.93
   4  -5   9   52.77    2.13
   5  -5   9   43.63    1.52
   5  -5   9   42.77    1.91
   5  -5   9   42.44    1.80
   6  -5   9    6.05    0.59
   7  -5   9    2.07    0.40
   7   4  -9    8.30    0.75
   7   4  -9    8.35    0.72
   6   4  -9   12.83    0.88
   6   4  -9   12.02    0.84
   5   4  -9   20.27    1.12
   5   4  -9   19.58    1.08
   5   4  -9   19.95    0.92
   4   4  -9    6.78    0.56
   4   4  -9    5.79    0.51
   4   4  -9    6.86    0.49
  -4  -4   9    6.25    0.73
   3   4  -9   30.08    1.28
   3   4  -9   29.76    1.37
   3   4  -9   27.65    1.43
   3   4  -9   28.62    1.25
  -3  -4   9   27.29    1.73
   2   4  -9   39.70    1.50
   2   4  -9   35.84    1.67
   2   4  -9   37.68    1.55
   2   4  -9   37.57    1.63
   2   4  -9   36.97    1.55
  -2  -4   9   39.09    1.52
  -2  -4   9   38.06    2.07
   1   4  -9    5.24    0.37
   1   4  -9    5.88    0.43
   1   4  -9    6.60    0.52
   1   4  -9    5.95    0.49
   1   4  -9    5.32    0.45
  -1  -4   9    5.20    0.55
  -1  -4   9    6.02    0.44
  -1  -4   9    5.71    0.49
   0   4  -9   65.57    2.51
   0   4  -9   69.07    2.60
   0   4  -9   66.77    2.48
   0   4  -9   70.18    2.77
   0  -4   9   70.38    2.60
   0  -4   9   67.55    2.42
   0  -4   9   64.78    2.33
   0  -4   9   68.02    2.69
   0  -4   9   66.32    3.11
  -1   4  -9  242.07    7.92
  -1   4  -9  235.94    7.90
  -1   4  -9  240.71    9.09
   1  -4   9  257.46    7.87
   1  -4   9  243.30    8.24
   1  -4   9  245.05    8.49
   1  -4   9  237.41    7.69
   1  -4   9  242.98   10.05
  -2   4  -9  102.20    3.68
  -2   4  -9  107.31    3.62
  -2   4  -9   99.02    4.15
   2  -4   9  113.53    3.68
   2  -4   9  106.89    3.97
   2  -4   9  108.49    3.89
  -3   4  -9    2.11    0.29
   3  -4   9    2.44    0.33
   3  -4   9    2.34    0.30
   3  -4   9    2.32    0.33
  -4   4  -9   10.59    0.70
   4  -4   9   11.74    0.66
   4  -4   9   10.68    0.75
   4  -4   9   11.10    0.72
  -5   4  -9   33.59    1.61
   5  -4   9   32.61    1.52
   5  -4   9   32.75    1.61
   5  -4   9   35.67    1.33
   6  -4   9    1.02    0.31
   7  -4   9   12.79    0.96
   7   3  -9    0.43    0.23
   7   3  -9    0.30    0.24
   6   3  -9    7.15    0.61
   6   3  -9    7.85    0.67
   5   3  -9   21.61    0.88
   5   3  -9   20.55    1.12
   5   3  -9   21.95    1.13
   4   3  -9   13.55    0.70
   4   3  -9   13.95    0.80
   4   3  -9   13.67    0.82
  -4  -3   9   11.75    1.04
   3   3  -9    2.71    0.32
   3   3  -9    2.87    0.41
   3   3  -9    2.30    0.32
   3   3  -9    2.44    0.29
  -3  -3   9    2.32    0.44
   2   3  -9  123.56    4.63
   2   3  -9  127.44    4.26
   2   3  -9  122.10    4.42
   2   3  -9  127.85    4.20
   2   3  -9  126.34    4.47
  -2  -3   9  123.74    5.57
  -2  -3   9  125.28    4.20
   1   3  -9  137.45    5.32
   1   3  -9  141.18    4.97
   1   3  -9  142.05    4.75
   1   3  -9  139.87    4.85
  -1  -3   9  143.04    4.69
  -1  -3   9  138.78    6.12
  -1  -3   9  144.18    5.13
   0   3  -9   11.48    0.68
   0   3  -9   12.15    0.74
   0   3  -9   10.93    0.68
   0   3  -9   12.23    0.71
   0  -3   9   12.94    0.75
   0  -3   9   12.81    0.83
   0  -3   9   12.26    0.76
   0  -3   9   12.69    0.67
   0  -3   9   12.61    0.64
  -1   3  -9   51.42    1.96
  -1   3  -9   50.42    2.21
  -1   3  -9   53.41    2.02
   1  -3   9   54.69    1.98
   1  -3   9   50.33    2.38
   1  -3   9   54.04    2.13
   1  -3   9   51.90    1.90
   1  -3   9   52.08    2.18
  -2   3  -9   13.80    0.70
  -2   3  -9   14.77    0.84
  -2   3  -9   14.99    0.81
   2  -3   9   14.43    0.78
   2  -3   9   15.79    0.74
   2  -3   9   15.22    0.86
   2  -3   9   14.66    0.86
  -3   3  -9    1.09    0.23
   3  -3   9    1.46    0.22
   3  -3   9    1.40    0.27
   3  -3   9    0.85    0.25
   3  -3   9    1.32    0.25
  -4   3  -9   43.08    1.96
   4  -3   9   43.50    1.74
   4  -3   9   46.24    1.75
   4  -3   9   42.10    1.92
   4  -3   9   41.90    1.89
  -5   3  -9   43.02    1.98
   5  -3   9   45.98    1.70
   5  -3   9   40.66    1.97
   6  -3   9    4.34    0.55
   6  -3   9    4.28    0.28
   7  -3   9    0.56    0.32
   7   2  -9    0.00    0.16
   7   2  -9   -0.03    0.18
   6   2  -9   12.46    0.87
   6   2  -9   13.27    0.84
   5   2  -9    5.91    0.52
   5   2  -9    6.00    0.53
   4   2  -9    0.27    0.12
   4   2  -9    0.12    0.13
   4   2  -9    0.02    0.12
  -4  -2   9    0.42    0.26
   3   2  -9   27.23    1.15
   3   2  -9   27.73    1.36
   3   2  -9   26.58    1.20
   3   2  -9   27.77    1.28
  -3  -2   9   26.25    1.64
   2   2  -9  107.69    3.71
   2   2  -9  110.95    3.90
   2   2  -9  107.46    3.92
   2   2  -9  107.89    3.69
  -2  -2   9  107.57    4.91
   1   2  -9   23.75    1.17
   1   2  -9   25.72    1.12
   1   2  -9   25.21    1.12
   1   2  -9   24.19    1.16
  -1  -2   9   24.55    1.07
  -1  -2   9   25.55    1.10
  -1  -2   9   24.31    1.43
  -1  -2   9   25.02    1.24
   0   2  -9    1.59    0.22
   0   2  -9    0.60    0.19
   0   2  -9    1.01    0.23
   0   2  -9    1.30    0.23
   0  -2   9    0.93    0.19
   0  -2   9    0.69    0.20
   0  -2   9    1.07    0.24
   0  -2   9    0.74    0.22
   0  -2   9    0.74    0.19
  -1   2  -9   60.86    2.37
  -1   2  -9   57.33    2.18
  -1   2  -9   60.73    2.26
  -1   2  -9   61.19    2.50
   1  -2   9   59.57    2.71
   1  -2   9   57.58    2.18
   1  -2   9   60.34    2.23
   1  -2   9   58.90    2.44
   1  -2   9   62.97    2.40
  -2   2  -9   60.47    2.64
  -2   2  -9   64.45    2.40
   2  -2   9   65.01    2.55
   2  -2   9   62.63    2.38
   2  -2   9   63.72    2.32
   2  -2   9   65.55    2.60
  -3   2  -9   14.64    0.87
   3  -2   9   13.79    0.90
   3  -2   9   14.99    0.91
   3  -2   9   15.05    0.79
   3  -2   9   15.64    0.85
  -4   2  -9   11.29    0.78
   4  -2   9   12.93    0.75
   4  -2   9   11.96    0.73
   4  -2   9   11.95    0.81
   4  -2   9   13.14    0.76
   4  -2   9   11.99    0.85
  -5   2  -9   30.68    1.56
   5  -2   9   30.73    1.36
   5  -2   9   33.84    1.65
  -6   2  -9    0.64    0.25
   6  -2   9    0.67    0.18
   6  -2   9    0.68    0.30
   7   1  -9    1.66    0.31
   7   1  -9    1.63    0.37
   6   1  -9   14.89    0.88
   6   1  -9   14.03    0.92
   5   1  -9   37.94    1.68
   5   1  -9   38.16    1.67
   4   1  -9   12.13    0.73
   4   1  -9   10.76    0.52
   4   1  -9   11.27    0.71
  -4  -1   9   10.33    0.95
   3   1  -9    0.40    0.17
   3   1  -9    0.28    0.16
   3   1  -9    0.44    0.15
   3   1  -9    0.52    0.21
  -3  -1   9    0.46    0.24
   2   1  -9   33.65    1.40
   2   1  -9   29.94    1.39
   2   1  -9   30.08    1.25
  -2  -1   9   26.60    1.68
   1   1  -9    8.93    0.59
   1   1  -9    9.07    0.55
   1   1  -9    8.41    0.47
   1   1  -9    8.54    0.59
  -1  -1   9    8.44    0.53
  -1  -1   9    7.60    0.53
  -1  -1   9    7.61    0.59
  -1  -1   9    8.55    0.71
   0   1  -9   60.59    2.48
   0   1  -9   61.37    2.27
   0   1  -9   61.69    2.40
   0   1  -9   61.48    2.28
   0  -1   9   62.41    2.49
   0  -1   9   61.01    2.25
   0  -1   9   57.88    2.84
   0  -1   9   62.04    2.28
  -1   1  -9   82.27    3.09
  -1   1  -9   80.57    2.87
  -1   1  -9   84.79    2.96
  -1   1  -9   81.73    3.27
   1  -1   9   84.63    2.96
   1  -1   9   78.33    3.17
   1  -1   9   78.99    3.61
   1  -1   9   79.88    2.92
   1  -1   9   85.71    3.15
  -2   1  -9   14.72    0.82
  -2   1  -9   14.68    0.84
   2  -1   9   14.12    0.90
   2  -1   9   14.37    0.89
   2  -1   9   14.03    0.80
   2  -1   9   14.97    0.83
  -3   1  -9    2.11    0.31
   3  -1   9    2.10    0.34
   3  -1   9    2.19    0.38
   3  -1   9    1.99    0.32
   3  -1   9    2.33    0.33
  -4   1  -9   22.72    1.24
   4  -1   9   22.19    1.16
   4  -1   9   25.43    1.21
   4  -1   9   24.82    1.30
   4  -1   9   23.99    1.33
  -5   1  -9   20.95    1.20
   5  -1   9   20.45    1.16
   5  -1   9   22.56    1.33
   5  -1   9   22.35    1.10
  -6   1  -9    1.68    0.35
   6  -1   9    1.63    0.44
   6  -1   9    1.73    0.28
   7   0  -9    0.43    0.25
   7   0  -9    0.24    0.18
   6   0  -9   17.21    1.03
   6   0  -9   16.32    0.94
   5   0  -9   11.84    0.74
   5   0  -9   11.76    0.77
   4   0  -9    0.21    0.15
   4   0  -9    0.47    0.10
   4   0  -9    0.23    0.15
  -4   0   9    0.37    0.24
   3   0  -9   57.76    2.30
   3   0  -9   59.46    2.36
   3   0  -9   59.83    2.07
  -3   0   9   55.35    2.95
   2   0  -9  189.56    6.66
   2   0  -9  198.79    6.31
   2   0  -9  197.34    6.54
  -2   0   9  187.85    8.35
  -2   0   9  195.04    6.41
   1   0  -9   35.11    1.59
   1   0  -9   36.83    1.49
   1   0  -9   36.36    1.47
   1   0  -9   37.24    1.57
  -1   0   9   39.23    1.50
  -1   0   9   38.45    1.57
  -1   0   9   34.57    1.95
   0   0  -9    7.33    0.55
   0   0  -9    7.82    0.49
   0   0  -9    6.98    0.50
   0   0  -9    6.85    0.50
   0   0   9    6.46    0.60
   0   0   9    7.12    0.54
   0   0   9    7.49    0.59
   0   0   9    6.56    0.50
  -1   0  -9    0.26    0.13
  -1   0  -9    0.44    0.18
  -1   0  -9    0.54    0.17
   1   0   9    1.01    0.25
   1   0   9    0.36    0.16
   1   0   9    0.54    0.21
  -2   0  -9   21.04    1.06
  -2   0  -9   21.74    1.12
   2   0   9   20.41    1.16
   2   0   9   21.76    1.10
   2   0   9   20.79    1.08
  -3   0  -9    2.79    0.35
   3   0   9    1.59    0.32
   3   0   9    2.81    0.44
   3   0   9    1.42    0.32
   3   0   9    1.46    0.31
  -4   0  -9   27.06    1.41
   4   0   9   27.46    1.34
   4   0   9   27.56    1.51
   4   0   9   27.44    1.36
   4   0   9   28.05    1.47
  -5   0  -9   28.42    1.55
   5   0   9   30.75    1.53
   5   0   9   30.26    1.67
   5   0   9   30.86    1.43
   6   0   9    5.00    0.47
   7  -1  -9    1.84    0.31
   7  -1  -9    2.05    0.40
   6  -1  -9   20.76    1.15
   6  -1  -9   19.61    1.06
   5  -1  -9   31.75    1.46
   5  -1  -9   32.30    1.50
   4  -1  -9   22.32    1.12
   4  -1  -9   23.01    1.12
  -4   1   9   21.20    1.52
   3  -1  -9   29.58    1.09
   3  -1  -9   26.30    1.27
   3  -1  -9   29.04    1.37
  -3   1   9   23.81    1.23
  -3   1   9   25.75    1.68
   2  -1  -9   72.52    2.62
   2  -1  -9   78.00    2.84
   2  -1  -9   76.41    2.86
  -2   1   9   76.16    2.78
  -2   1   9   69.61    3.59
   1  -1  -9    0.84    0.22
   1  -1  -9    0.70    0.18
   1  -1  -9    1.53    0.27
  -1   1   9    0.63    0.22
  -1   1   9    0.69    0.27
   0  -1  -9   52.82    2.02
   0  -1  -9   50.74    2.12
   0  -1  -9   52.26    2.15
   0   1   9   50.67    2.58
   0   1   9   53.88    2.11
   0   1   9   52.66    2.05
  -1  -1  -9  127.17    5.01
  -1  -1  -9  125.20    4.47
   1   1   9  129.24    4.53
   1   1   9  134.76    4.89
   1   1   9  135.21    4.55
  -2  -1  -9   56.15    2.22
  -2  -1  -9   54.32    2.38
   2   1   9   55.96    2.41
   2   1   9   57.27    2.27
   2   1   9   54.89    2.25
  -3  -1  -9    0.08    0.15
   3   1   9    0.05    0.17
   3   1   9    0.09    0.18
   3   1   9   -0.04    0.16
   3   1   9    0.55    0.23
  -4  -1  -9   12.11    0.83
   4   1   9   11.71    0.82
   4   1   9   12.30    0.87
   5   1   9    5.34    0.62
   5   1   9    5.98    0.57
   7  -2  -9    0.11    0.17
   7  -2  -9    0.51    0.21
   6  -2  -9   19.17    1.04
   6  -2  -9   21.13    1.16
   5  -2  -9   48.48    2.02
   5  -2  -9   49.63    2.07
   4  -2  -9   11.18    0.72
  -4   2   9   11.32    1.05
  -4   2   9   10.90    0.75
   3  -2  -9   20.40    1.05
   3  -2  -9   20.37    0.83
  -3   2   9   18.42    1.38
  -3   2   9   19.49    1.06
   2  -2  -9   96.48    3.58
   2  -2  -9   99.13    3.31
   2  -2  -9  100.04    3.55
  -2   2   9   92.75    4.54
  -2   2   9   92.94    3.49
   1  -2  -9   33.52    1.38
   1  -2  -9   33.60    1.53
  -1   2   9   31.97    1.51
   0  -2  -9    0.54    0.15
   0  -2  -9    0.52    0.23
   0  -2  -9    0.62    0.21
   0   2   9    0.79    0.26
   0   2   9    0.79    0.24
  -1  -2  -9   10.60    0.68
  -1  -2  -9   10.69    0.70
   1   2   9   12.00    0.79
   1   2   9   12.60    0.82
  -2  -2  -9    6.27    0.51
  -2  -2  -9    5.88    0.52
   2   2   9    6.67    0.62
   2   2   9    6.66    0.62
   2   2   9    5.97    0.58
  -3  -2  -9    1.47    0.33
  -3  -2  -9    1.01    0.26
   3   2   9    1.01    0.31
   3   2   9    1.11    0.34
   3   2   9    1.04    0.31
   3   2   9    1.06    0.32
   4   2   9   10.21    0.79
   4   2   9   10.51    0.83
   7  -3  -9    0.27    0.23
   7  -3  -9    0.11    0.16
   6  -3  -9    3.86    0.42
   5  -3  -9   22.08    1.13
   4  -3  -9    4.18    0.44
  -4   3   9    5.04    0.52
   3  -3  -9   31.98    1.15
   3  -3  -9   30.84    1.43
  -3   3   9   28.43    1.90
  -3   3   9   28.54    1.44
   2  -3  -9   98.64    3.84
   2  -3  -9  111.68    3.57
  -2   3   9  101.90    3.80
   1  -3  -9   25.73    1.16
   1  -3  -9   25.74    1.31
  -1   3   9   27.71    1.36
   0  -3  -9    3.83    0.40
   0  -3  -9    3.53    0.44
   0   3   9    3.65    0.47
  -1  -3  -9   56.12    2.35
  -1  -3  -9   56.01    2.23
   1   3   9   56.26    2.33
   1   3   9   57.92    2.40
  -2  -3  -9   41.51    1.81
  -2  -3  -9   42.01    1.89
   2   3   9   40.83    1.88
   2   3   9   39.98    1.90
   2   3   9   43.47    1.93
  -3  -3  -9    1.67    0.32
  -3  -3  -9    1.34    0.33
   3   3   9    1.20    0.35
   3   3   9    1.76    0.39
   4   3   9   13.08    0.99
   4   3   9   12.92    0.94
   7  -4  -9    0.82    0.24
   6  -4  -9   17.72    0.99
  -6   4   9   17.85    1.10
   5  -4  -9   55.72    2.25
  -5   4   9   54.08    2.32
   4  -4  -9   19.19    1.05
  -4   4   9   19.58    1.13
   3  -4  -9    2.75    0.22
   3  -4  -9    2.62    0.37
  -3   4   9    1.89    0.38
   2  -4  -9   12.60    0.66
   2  -4  -9   10.38    0.76
  -2   4   9   13.41    0.88
   1  -4  -9    9.16    0.72
   1  -4  -9   10.52    0.63
  -1   4   9    9.29    0.75
   0  -4  -9    3.20    0.39
   0   4   9    4.45    0.54
  -1  -4  -9   22.67    1.16
   1   4   9   23.19    1.32
  -2  -4  -9    7.96    0.66
  -2  -4  -9    9.46    0.64
   2   4   9    8.62    0.76
   2   4   9    9.33    0.77
   2   4   9    6.34    0.67
  -3  -4  -9    2.92    0.44
   3   4   9    2.77    0.51
   3   4   9    3.17    0.49
   6  -5  -9    7.31    0.60
  -6   5   9    8.71    0.75
   5  -5  -9   11.13    0.76
  -5   5   9   11.45    0.87
   4  -5  -9    2.55    0.37
  -4   5   9    2.26    0.43
   3  -5  -9   13.19    0.86
  -3   5   9   12.81    0.91
   2  -5  -9   79.52    3.12
   2  -5  -9   79.65    2.75
  -2   5   9   74.96    3.09
   1  -5  -9   49.28    2.24
   1  -5  -9   52.94    2.01
  -1   5   9   51.45    2.28
   0  -5  -9    0.21    0.18
   0   5   9   -0.01    0.20
  -1  -5  -9    8.94    0.67
   1   5   9    7.61    0.76
  -2  -5  -9   10.28    0.78
   2   5   9   12.35    0.95
   2   5   9   10.89    0.89
  -6   6   9    4.35    0.57
   5  -6  -9   25.99    1.34
  -5   6   9   26.72    1.48
   4  -6  -9   12.77    0.86
  -4   6   9   12.25    0.93
   3  -6  -9    0.25    0.21
  -3   6   9    0.39    0.26
   2  -6  -9   12.78    0.90
   2  -6  -9   13.42    0.69
  -2   6   9   12.44    0.94
   1  -6  -9    1.41    0.27
  -1   6   9    1.44    0.39
   0  -6  -9    1.40    0.29
   0   6   9    1.08    0.36
  -1  -6  -9    5.26    0.54
   1   6   9    6.58    0.74
   4  -7  -9    5.48    0.57
  -4   7   9    4.42    0.60
   3  -7  -9    0.19    0.21
  -3   7   9    0.04    0.23
   2  -7  -9   17.66    0.81
   2  -7  -9   17.85    1.13
  -2   7   9   14.75    1.10
   1  -7  -9   12.67    0.76
  -1   7   9   12.67    0.99
   1 -13  10    3.56    0.42
   2 -13  10   16.05    0.85
   3 -13  10    3.83    0.55
   3 -13  10    3.30    0.28
  -1 -12  10    5.13    0.54
   0 -12  10    0.61    0.23
   1 -12  10    0.09    0.16
   2 -12  10    1.27    0.37
   2 -12  10    1.31    0.26
   3 -12  10    1.04    0.20
   3 -12  10    0.90    0.32
   4 -12  10   11.04    0.85
   5 -12  10   10.28    0.82
   2  11 -10    7.60    0.68
  -2 -11  10    7.42    0.66
   1  11 -10    0.21    0.22
  -1 -11  10    0.24    0.21
   0 -11  10    2.02    0.33
   1 -11  10    5.91    0.50
   2 -11  10   39.77    1.59
   2 -11  10   37.52    1.85
   3 -11  10   21.40    0.95
   3 -11  10   21.78    1.25
   4 -11  10    3.99    0.50
   5 -11  10    4.69    0.54
   6 -11  10    0.21    0.22
   3  10 -10    1.12    0.32
   2  10 -10   11.03    0.79
  -2 -10  10   11.73    0.80
   1  10 -10    3.33    0.44
  -1 -10  10    2.24    0.36
  -1 -10  10    3.08    0.49
   0 -10  10    1.08    0.25
   0 -10  10    0.92    0.30
   1 -10  10   10.46    0.81
   1 -10  10   11.32    0.69
   1 -10  10   10.41    0.81
   2 -10  10   16.74    0.86
   2 -10  10   17.95    1.07
   3 -10  10    1.61    0.24
   3 -10  10    1.73    0.35
   4 -10  10   20.60    1.17
   5 -10  10    5.62    0.58
   6 -10  10    8.18    0.71
   4   9 -10    0.82    0.29
   3   9 -10    1.47    0.33
   2   9 -10   19.49    1.10
   2   9 -10   20.17    1.09
  -2  -9  10   20.64    1.09
   1   9 -10   25.00    1.23
  -1  -9  10   23.19    1.15
  -1  -9  10   21.96    1.32
   0   9 -10    3.32    0.42
   0  -9  10    4.18    0.51
   0  -9  10    4.23    0.41
   1  -9  10    6.22    0.59
   1  -9  10    6.29    0.59
   1  -9  10    6.02    0.48
   2  -9  10   35.08    1.44
   2  -9  10   33.67    1.64
   2  -9  10   36.11    1.67
  -3   9 -10    2.10    0.31
   3  -9  10    2.05    0.35
   3  -9  10    2.43    0.28
   3  -9  10    2.38    0.36
   4  -9  10    4.62    0.50
   4  -9  10    3.88    0.29
   5  -9  10   10.83    0.79
   6  -9  10    3.93    0.49
   4   8 -10   22.15    1.19
   3   8 -10    1.24    0.30
   2   8 -10    8.09    0.64
   2   8 -10    7.48    0.57
  -2  -8  10    7.86    0.59
   1   8 -10   10.10    0.70
  -1  -8  10    9.98    0.66
  -1  -8  10    9.48    0.77
   0   8 -10    0.25    0.18
   0  -8  10    0.28    0.20
   0  -8  10    0.71    0.21
  -1   8 -10   71.11    2.76
   1  -8  10   74.58    2.89
   1  -8  10   74.19    2.65
   1  -8  10   71.08    2.95
  -2   8 -10  137.22    4.73
   2  -8  10  141.32    4.63
   2  -8  10  135.68    4.95
   2  -8  10  134.11    5.06
   3  -8  10    3.46    0.34
   3  -8  10    4.08    0.46
   3  -8  10    4.00    0.44
   4  -8  10   16.09    0.73
   4  -8  10   15.20    0.95
   5  -8  10   12.89    0.87
   6  -8  10    4.72    0.54
   7  -8  10    0.10    0.20
   5   7 -10    3.94    0.50
   5   7 -10    3.62    0.43
   4   7 -10    1.34    0.31
   4   7 -10    1.15    0.29
   3   7 -10    9.52    0.69
   2   7 -10   11.90    0.72
   2   7 -10   11.13    0.75
  -2  -7  10   13.49    0.77
  -2  -7  10   11.26    1.03
   1   7 -10   61.54    2.60
   1   7 -10   60.02    2.38
  -1  -7  10   61.10    3.15
  -1  -7  10   61.94    2.61
  -1  -7  10   62.76    2.33
   0   7 -10   53.56    2.17
   0   7 -10   51.84    2.10
   0  -7  10   56.16    2.31
   0  -7  10   51.13    2.02
  -1   7 -10    2.13    0.33
  -1   7 -10    2.34    0.34
   1  -7  10    2.68    0.38
   1  -7  10    3.14    0.34
   1  -7  10    2.41    0.37
  -2   7 -10   25.16    1.15
   2  -7  10   24.65    1.25
   2  -7  10   23.45    1.09
   2  -7  10   22.90    1.22
   3  -7  10    7.72    0.52
   3  -7  10    7.47    0.61
   3  -7  10    7.16    0.58
   4  -7  10   12.79    0.76
   4  -7  10   10.39    0.76
   4  -7  10   10.69    0.60
   5  -7  10   38.11    1.78
   6  -7  10   22.77    1.27
   7  -7  10    0.71    0.29
   5   6 -10   20.54    1.12
   5   6 -10   20.05    1.17
   5   6 -10   17.66    0.98
   4   6 -10   13.91    0.84
   4   6 -10   14.46    0.93
   4   6 -10   13.42    0.83
   3   6 -10    4.21    0.44
   3   6 -10    4.61    0.44
   3   6 -10    4.00    0.47
  -3  -6  10    4.86    0.68
   2   6 -10   23.59    1.18
   2   6 -10   24.67    1.09
   2   6 -10   24.79    1.17
   2   6 -10   25.51    1.27
  -2  -6  10   24.91    1.15
  -2  -6  10   23.71    1.58
   1   6 -10   42.62    1.78
   1   6 -10   43.85    1.89
   1   6 -10   42.10    1.89
  -1  -6  10   40.96    2.28
  -1  -6  10   41.39    1.92
  -1  -6  10   45.85    1.73
   0   6 -10    5.36    0.51
   0   6 -10    5.02    0.47
   0   6 -10    5.18    0.46
   0  -6  10    4.11    0.53
   0  -6  10    5.67    0.52
   0  -6  10    5.22    0.43
  -1   6 -10   37.38    1.73
  -1   6 -10   37.26    1.60
  -1   6 -10   38.56    1.62
   1  -6  10   37.53    1.53
   1  -6  10   37.14    1.72
   1  -6  10   38.37    1.69
  -2   6 -10  161.59    5.57
   2  -6  10  171.03    5.54
   2  -6  10  162.66    6.00
   2  -6  10  169.59    5.88
   3  -6  10   82.13    2.86
   3  -6  10   80.14    3.13
   3  -6  10   76.72    3.07
  -4   6 -10    1.35    0.27
   4  -6  10    1.80    0.25
   4  -6  10    1.73    0.30
   4  -6  10    1.36    0.30
   5  -6  10   17.45    0.71
   5  -6  10   16.30    1.02
   6  -6  10    2.91    0.45
   7  -6  10   -0.12    0.18
   6   5 -10    0.32    0.24
   6   5 -10    0.31    0.23
   6   5 -10    0.36    0.13
   5   5 -10   15.24    0.98
   5   5 -10   15.42    0.83
   5   5 -10   16.60    0.97
   4   5 -10   21.65    1.09
   4   5 -10   22.18    1.12
   4   5 -10   23.98    1.23
   3   5 -10    1.66    0.31
   3   5 -10    0.87    0.24
   3   5 -10    1.44    0.27
  -3  -5  10    1.13    0.38
   2   5 -10    9.98    0.60
   2   5 -10   12.43    0.65
   2   5 -10   11.04    0.74
   2   5 -10    9.80    0.67
  -2  -5  10    9.77    0.89
  -2  -5  10   10.76    0.67
   1   5 -10    5.89    0.40
   1   5 -10    5.93    0.53
   1   5 -10    5.15    0.44
   1   5 -10    5.15    0.47
   1   5 -10    5.04    0.50
  -1  -5  10    5.89    0.45
  -1  -5  10    5.60    0.54
  -1  -5  10    5.20    0.59
   0   5 -10   16.02    0.91
   0   5 -10   16.57    0.92
   0   5 -10   16.69    0.90
   0  -5  10   16.00    1.07
   0  -5  10   18.56    1.01
   0  -5  10   16.69    0.84
  -1   5 -10    0.51    0.18
  -1   5 -10   -0.09    0.10
  -1   5 -10    0.19    0.16
   1  -5  10    0.19    0.15
   1  -5  10    0.30    0.15
   1  -5  10    0.09    0.14
  -2   5 -10   21.89    1.05
  -2   5 -10   21.90    1.18
   2  -5  10   24.22    1.21
   2  -5  10   23.37    1.21
   2  -5  10   25.67    1.12
  -3   5 -10    6.97    0.55
   3  -5  10    6.56    0.56
   3  -5  10    6.81    0.58
   3  -5  10    7.32    0.53
  -4   5 -10    2.07    0.31
   4  -5  10    2.00    0.32
   4  -5  10    2.03    0.29
   4  -5  10    1.82    0.34
  -5   5 -10   13.17    0.87
   5  -5  10   14.53    0.95
   5  -5  10   14.67    0.70
   6  -5  10   10.35    0.82
   7  -5  10    3.42    0.53
   6   4 -10    1.99    0.39
   6   4 -10    2.25    0.38
   5   4 -10   10.35    0.77
   5   4 -10   12.39    0.81
   5   4 -10   11.41    0.63
   4   4 -10   18.04    1.02
   4   4 -10   17.64    0.95
   4   4 -10   15.52    0.86
   3   4 -10    1.67    0.31
   3   4 -10    1.77    0.28
   3   4 -10    2.33    0.31
  -3  -4  10    1.86    0.42
   2   4 -10   53.45    2.03
   2   4 -10   51.49    2.14
   2   4 -10   52.63    2.18
   2   4 -10   49.72    2.03
   2   4 -10   52.43    1.94
  -2  -4  10   49.17    2.64
   1   4 -10  140.55    4.89
   1   4 -10  139.99    5.35
   1   4 -10  138.88    4.77
   1   4 -10  143.40    5.01
  -1  -4  10  136.69    5.15
  -1  -4  10  141.01    4.71
  -1  -4  10  139.60    6.15
   0   4 -10   21.32    1.04
   0   4 -10   22.46    1.07
   0   4 -10   20.07    1.06
   0  -4  10   21.45    0.99
   0  -4  10   21.54    1.13
   0  -4  10   20.11    1.23
   0  -4  10   19.90    0.92
  -1   4 -10   11.48    0.69
  -1   4 -10   11.83    0.73
  -1   4 -10   10.89    0.70
   1  -4  10   11.42    0.77
   1  -4  10   11.61    0.76
   1  -4  10   11.40    0.68
  -2   4 -10   69.32    2.99
  -2   4 -10   67.57    2.69
   2  -4  10   75.88    2.68
   2  -4  10   73.13    2.85
   2  -4  10   76.45    2.93
  -3   4 -10   20.26    1.10
   3  -4  10   21.23    1.04
   3  -4  10   19.87    1.12
   3  -4  10   20.70    1.13
  -4   4 -10    7.13    0.58
   4  -4  10    7.11    0.54
   4  -4  10    6.60    0.62
   4  -4  10    8.00    0.62
  -5   4 -10   11.52    0.79
   5  -4  10   11.82    0.86
   5  -4  10   10.80    0.64
   6  -4  10    8.60    0.77
   6   3 -10    4.45    0.53
   6   3 -10    4.43    0.50
   5   3 -10   26.89    1.35
   5   3 -10   26.07    1.04
   5   3 -10   26.06    1.30
   4   3 -10   42.95    1.63
   4   3 -10   41.20    1.83
   4   3 -10   41.19    1.75
  -4  -3  10   39.94    2.36
   3   3 -10    0.97    0.25
   3   3 -10    1.26    0.24
   3   3 -10    1.47    0.26
  -3  -3  10    1.10    0.34
   2   3 -10   27.24    1.17
   2   3 -10   28.33    1.23
   2   3 -10   26.08    1.33
   2   3 -10   25.16    1.28
  -2  -3  10   26.01    1.60
   1   3 -10    0.99    0.25
   1   3 -10    0.78    0.24
   1   3 -10    0.69    0.23
   1   3 -10    1.00    0.20
  -1  -3  10    1.00    0.28
  -1  -3  10    1.08    0.23
  -1  -3  10    1.68    0.36
  -1  -3  10    1.04    0.23
   0   3 -10    2.49    0.33
   0   3 -10    3.15    0.36
   0   3 -10    4.08    0.37
   0   3 -10    2.65    0.37
   0  -3  10    2.97    0.40
   0  -3  10    2.87    0.39
   0  -3  10    2.85    0.32
   0  -3  10    3.32    0.33
  -1   3 -10   41.01    1.91
  -1   3 -10   41.67    1.71
  -1   3 -10   43.25    1.78
   1  -3  10   44.84    1.69
   1  -3  10   44.83    1.75
   1  -3  10   44.37    1.88
   1  -3  10   43.65    1.94
  -2   3 -10   90.73    3.76
  -2   3 -10   94.20    3.38
   2  -3  10   93.37    3.63
   2  -3  10   93.65    3.24
   2  -3  10   94.90    3.56
   2  -3  10   95.49    3.35
  -3   3 -10    4.57    0.44
   3  -3  10    4.75    0.49
   3  -3  10    3.99    0.48
   3  -3  10    4.50    0.45
  -4   3 -10    4.87    0.48
   4  -3  10    4.45    0.50
   4  -3  10    4.42    0.45
   4  -3  10    4.94    0.46
   4  -3  10    4.16    0.52
  -5   3 -10    0.41    0.22
   5  -3  10    0.27    0.17
   5  -3  10    0.17    0.22
  -6   3 -10    3.65    0.48
   6  -3  10    4.14    0.58
   6  -3  10    3.75    0.32
   7   2 -10    8.67    0.70
   7   2 -10    8.05    0.72
   6   2 -10    1.49    0.35
   6   2 -10    1.51    0.32
   5   2 -10   19.30    1.06
   5   2 -10   17.24    1.02
   4   2 -10   31.67    1.47
   4   2 -10   34.76    1.33
   4   2 -10   33.44    1.55
  -4  -2  10   32.76    2.03
   3   2 -10    1.19    0.26
   3   2 -10    1.13    0.22
   3   2 -10    1.08    0.24
  -3  -2  10    1.28    0.35
   2   2 -10   63.89    2.56
   2   2 -10   64.64    2.40
   2   2 -10   63.35    2.55
  -2  -2  10   66.52    3.21
   1   2 -10  184.45    6.85
   1   2 -10  186.52    6.22
   1   2 -10  187.82    6.11
   1   2 -10  185.90    6.41
  -1  -2  10  178.04    7.88
  -1  -2  10  174.89    6.03
  -1  -2  10  189.08    6.08
   0   2 -10  130.52    5.01
   0   2 -10  131.28    4.50
   0   2 -10  132.39    4.70
   0   2 -10  132.16    4.49
   0  -2  10  129.07    5.67
   0  -2  10  128.02    4.84
   0  -2  10  123.20    4.40
   0  -2  10  137.63    4.47
  -1   2 -10   25.94    1.23
  -1   2 -10   26.37    1.28
  -1   2 -10   24.62    1.14
   1  -2  10   28.30    1.24
   1  -2  10   25.90    1.34
   1  -2  10   26.32    1.18
  -2   2 -10   71.85    3.03
  -2   2 -10   70.44    2.73
   2  -2  10   72.25    2.91
   2  -2  10   79.79    2.78
   2  -2  10   70.64    2.65
   2  -2  10   73.99    2.98
  -3   2 -10    1.72    0.30
   3  -2  10    2.05    0.31
   3  -2  10    2.63    0.36
   3  -2  10    2.48    0.38
   3  -2  10    2.03    0.37
  -4   2 -10   10.51    0.75
   4  -2  10   10.18    0.71
   4  -2  10    9.38    0.79
   4  -2  10   10.04    0.70
  -5   2 -10   25.70    1.41
   5  -2  10   27.97    1.28
   5  -2  10   27.59    1.53
   6  -2  10   21.12    0.99
   6  -2  10   20.43    1.35
   7   1 -10    5.42    0.54
   7   1 -10    4.33    0.55
   6   1 -10    0.60    0.23
   6   1 -10    0.60    0.26
   5   1 -10   37.55    1.72
   5   1 -10   38.84    1.72
   4   1 -10   30.92    1.49
   4   1 -10   33.07    1.23
   4   1 -10   32.42    1.47
  -4  -1  10   31.19    1.98
   3   1 -10    0.65    0.20
   3   1 -10    0.65    0.17
   3   1 -10    0.53    0.21
  -3  -1  10    0.53    0.27
   2   1 -10   30.02    1.25
   2   1 -10   28.73    1.38
   2   1 -10   26.30    1.33
  -2  -1  10   29.52    1.72
  -2  -1  10   27.41    1.28
   1   1 -10   55.74    2.22
   1   1 -10   55.43    2.29
   1   1 -10   56.58    2.22
   1   1 -10   56.59    2.15
  -1  -1  10   54.61    2.78
  -1  -1  10   57.63    2.19
  -1  -1  10   58.01    2.15
   0   1 -10    0.28    0.15
   0   1 -10    0.32    0.16
   0   1 -10    0.12    0.13
   0   1 -10    0.26    0.18
   0  -1  10    0.27    0.19
   0  -1  10    0.12    0.16
   0  -1  10    0.34    0.17
   0  -1  10    0.14    0.16
  -1   1 -10   48.02    2.06
  -1   1 -10   43.74    1.89
   1  -1  10   47.05    1.91
   1  -1  10   50.45    1.94
   1  -1  10   47.40    2.10
  -2   1 -10   95.59    3.46
  -2   1 -10   91.95    3.84
   2  -1  10   98.35    3.50
   2  -1  10   96.12    3.44
   2  -1  10   96.55    3.75
  -3   1 -10   20.04    1.13
   3  -1  10   18.96    1.05
   3  -1  10   22.58    1.15
   3  -1  10   20.98    1.20
  -4   1 -10    0.27    0.20
   4  -1  10    0.03    0.16
   4  -1  10    0.14    0.19
   4  -1  10    0.53    0.24
   5  -1  10    3.99    0.45
   7   0 -10    7.09    0.69
   7   0 -10    8.54    0.68
   6   0 -10    0.14    0.16
   6   0 -10    0.02    0.17
   5   0 -10   27.68    1.37
   5   0 -10   26.88    1.34
   4   0 -10   71.58    2.37
   4   0 -10   71.90    2.78
   4   0 -10   69.50    2.69
  -4   0  10   69.25    3.61
   3   0 -10   11.74    0.76
   3   0 -10   11.95    0.63
  -3   0  10   11.70    1.00
  -3   0  10   10.95    0.73
   2   0 -10   12.89    0.84
   2   0 -10   14.76    0.88
   2   0 -10   15.25    0.77
  -2   0  10   14.04    0.83
  -2   0  10   13.36    1.06
   1   0 -10   87.08    3.18
   1   0 -10   86.46    3.28
   1   0 -10   90.02    3.09
  -1   0  10   82.57    4.01
  -1   0  10   83.79    3.13
   0   0 -10   70.23    2.59
   0   0 -10   67.29    2.57
   0   0 -10   67.78    2.76
   0   0 -10   71.70    2.76
   0   0  10   74.54    2.64
   0   0  10   64.83    3.26
   0   0  10   69.17    2.64
  -1   0 -10    7.46    0.56
  -1   0 -10    8.03    0.60
   1   0  10    7.98    0.67
   1   0  10    8.77    0.65
   1   0  10    8.32    0.63
  -2   0 -10   71.08    2.74
  -2   0 -10   72.62    3.03
   2   0  10   74.69    3.02
   2   0  10   72.25    2.81
   2   0  10   70.99    2.77
  -3   0 -10   11.30    0.80
   3   0  10   11.72    0.83
   3   0  10   11.64    0.80
   3   0  10   12.60    0.89
  -4   0 -10    1.03    0.28
   4   0  10    0.91    0.31
   4   0  10    0.73    0.27
   5   0  10   16.37    1.00
   7  -1 -10   14.80    0.92
   7  -1 -10   14.08    0.99
   6  -1 -10    1.95    0.34
   6  -1 -10    1.90    0.38
   5  -1 -10   13.06    0.87
   5  -1 -10   13.71    0.85
   4  -1 -10   18.22    1.00
  -4   1  10   15.74    0.96
   3  -1 -10    0.76    0.23
   3  -1 -10    0.91    0.18
  -3   1  10    1.22    0.28
  -3   1  10    0.50    0.30
   2  -1 -10   48.16    2.02
   2  -1 -10   48.02    1.83
   2  -1 -10   45.91    2.01
  -2   1  10   47.53    2.57
  -2   1  10   47.41    1.98
   1  -1 -10  102.47    3.90
   1  -1 -10  107.46    3.68
   1  -1 -10  114.88    3.83
  -1   1  10   96.04    4.78
  -1   1  10  104.38    3.79
   0  -1 -10   15.85    0.80
   0  -1 -10   15.23    0.86
   0  -1 -10   15.90    0.96
   0   1  10   15.07    0.93
   0   1  10   15.20    0.88
  -1  -1 -10   13.71    0.83
  -1  -1 -10   13.52    0.80
   1   1  10   14.14    0.88
   1   1  10   14.93    0.92
  -2  -1 -10   13.52    0.85
  -2  -1 -10   13.33    0.86
   2   1  10   15.04    0.99
   2   1  10   13.49    0.91
   2   1  10   16.60    0.97
  -3  -1 -10   15.07    0.95
   3   1  10   15.25    0.99
   3   1  10   16.16    1.00
   3   1  10   15.64    1.06
   3   1  10   15.46    0.98
   4   1  10    0.93    0.33
   4   1  10    0.69    0.28
   7  -2 -10    2.16    0.43
   7  -2 -10    2.04    0.35
   6  -2 -10    1.23    0.33
   6  -2 -10    0.63    0.23
   5  -2 -10   30.55    1.46
   4  -2 -10   55.06    2.31
  -4   2  10   56.94    2.33
   3  -2 -10   32.81    1.53
   3  -2 -10   32.66    1.25
  -3   2  10   31.43    1.52
  -3   2  10   31.84    2.03
   2  -2 -10    7.19    0.59
   2  -2 -10    6.85    0.49
  -2   2  10    7.43    0.78
  -2   2  10    7.80    0.64
   1  -2 -10   30.22    1.46
   1  -2 -10   30.30    1.32
  -1   2  10   28.18    1.78
  -1   2  10   28.45    1.43
   0  -2 -10    7.79    0.59
   0   2  10    8.86    0.72
  -1  -2 -10    4.62    0.48
  -1  -2 -10    4.39    0.41
   1   2  10    4.15    0.50
   1   2  10    3.88    0.51
  -2  -2 -10   66.89    2.84
  -2  -2 -10   66.47    2.65
   2   2  10   67.53    2.74
   2   2  10   68.29    2.76
   3   2  10   29.68    1.57
   3   2  10   32.22    1.61
   3   2  10   31.85    1.61
   4   2  10    0.03    0.21
   4   2  10    0.01    0.24
   6  -3 -10    1.29    0.30
  -6   3  10    0.93    0.31
   5  -3 -10   11.74    0.79
  -5   3  10   11.47    0.86
   4  -3 -10   28.91    1.41
  -4   3  10   28.08    1.44
   3  -3 -10    0.64    0.23
   3  -3 -10    0.14    0.11
  -3   3  10   -0.13    0.16
   2  -3 -10   31.41    1.55
   2  -3 -10   32.23    1.33
  -2   3  10   34.74    1.62
  -2   3  10   30.68    1.99
   1  -3 -10   58.25    2.52
   1  -3 -10   64.21    2.32
  -1   3  10   59.93    2.52
   0  -3 -10   33.28    1.47
   0   3  10   32.28    1.62
  -1  -3 -10    0.05    0.16
   1   3  10    0.46    0.26
   1   3  10    0.10    0.19
  -2  -3 -10    8.72    0.64
  -2  -3 -10    8.02    0.66
   2   3  10    8.57    0.76
   2   3  10    9.38    0.79
   2   3  10    8.68    0.75
  -3  -3 -10    0.47    0.25
   3   3  10    0.33    0.25
   3   3  10    0.41    0.28
   6  -4 -10    0.17    0.17
  -6   4  10    0.43    0.27
   5  -4 -10   12.93    0.85
  -5   4  10   12.98    0.93
   4  -4 -10   29.66    1.46
  -4   4  10   29.00    1.52
   3  -4 -10    6.37    0.38
   3  -4 -10    6.75    0.60
  -3   4  10    6.87    0.66
   2  -4 -10    1.24    0.24
   2  -4 -10    1.65    0.35
  -2   4  10    0.82    0.31
   1  -4 -10   20.37    1.19
   1  -4 -10   19.05    0.99
  -1   4  10   20.40    1.21
   0  -4 -10    8.46    0.63
   0   4  10    8.94    0.79
  -1  -4 -10    1.90    0.34
   1   4  10    1.73    0.43
  -2  -4 -10   17.34    1.05
   2   4  10   17.84    1.18
   2   4  10   17.73    1.16
   2   4  10   18.40    1.19
   5  -5 -10   13.01    0.88
  -5   5  10   12.95    0.97
   4  -5 -10   27.00    1.39
  -4   5  10   24.80    1.42
   3  -5 -10    3.20    0.45
  -3   5  10    3.87    0.54
   2  -5 -10    4.71    0.55
   2  -5 -10    4.92    0.40
  -2   5  10    5.36    0.64
   1  -5 -10    8.09    0.59
  -1   5  10    8.92    0.80
   0  -5 -10    6.78    0.58
   0   5  10    6.27    0.70
  -1  -5 -10    0.78    0.28
   1   5  10    1.27    0.39
   4  -6 -10    5.55    0.58
  -4   6  10    4.95    0.63
   3  -6 -10   -0.01    0.17
  -3   6  10    0.06    0.23
   2  -6 -10    7.62    0.72
   2  -6 -10    8.12    0.52
  -2   6  10    7.31    0.77
   1  -6 -10   20.58    1.05
  -1   6  10   21.01    1.34
   0 -12  11    3.01    0.41
   1 -12  11    1.45    0.30
   2 -12  11    5.52    0.47
   3 -12  11    5.46    0.63
   3 -12  11    6.02    0.44
   4 -12  11    0.58    0.28
   1  11 -11    9.48    0.76
  -1 -11  11    9.06    0.70
   0 -11  11   27.89    1.34
   1 -11  11    1.16    0.27
   2 -11  11    2.45    0.44
   2 -11  11    2.93    0.35
   3 -11  11    9.90    0.60
   3 -11  11   10.54    0.84
   4 -11  11    1.28    0.33
   5 -11  11    6.55    0.66
   2  10 -11    0.22    0.19
   2  10 -11    0.35    0.22
  -2 -10  11    0.27    0.21
   1  10 -11    4.60    0.53
  -1 -10  11    4.95    0.51
   0 -10  11    0.19    0.17
   1 -10  11    5.65    0.49
   2 -10  11   15.61    1.03
   2 -10  11   17.33    0.89
   3 -10  11   44.59    1.70
   3 -10  11   40.28    1.95
   4 -10  11   23.76    1.31
   4 -10  11   21.82    0.90
   5 -10  11    6.45    0.65
   3   9 -11    3.25    0.45
   2   9 -11    1.69    0.35
   2   9 -11    1.53    0.28
  -2  -9  11    2.08    0.35
   1   9 -11   24.18    1.27
   1   9 -11   24.13    1.29
  -1  -9  11   26.23    1.23
   0   9 -11   27.36    1.36
   0  -9  11   24.92    1.44
   0  -9  11   28.69    1.28
   1  -9  11   15.45    0.85
   1  -9  11   14.83    0.98
   2  -9  11    0.37    0.24
   2  -9  11    0.93    0.23
   3  -9  11    8.83    0.74
   3  -9  11    9.66    0.60
   4  -9  11    2.92    0.44
   4  -9  11    2.84    0.28
   5  -9  11    5.81    0.61
   6  -9  11   14.36    1.00
   4   8 -11   10.06    0.75
   3   8 -11    4.20    0.50
   2   8 -11    0.42    0.18
   2   8 -11    0.58    0.24
  -2  -8  11    0.68    0.24
   1   8 -11   26.12    1.30
   1   8 -11   26.25    1.33
  -1  -8  11   24.90    1.21
   0   8 -11   13.63    0.87
   0   8 -11   13.95    0.87
   0  -8  11   14.92    0.83
   0  -8  11   13.36    0.94
   1  -8  11    3.00    0.35
   1  -8  11    3.56    0.46
  -2   8 -11   16.77    0.92
   2  -8  11   15.36    0.98
   2  -8  11   15.13    0.96
   2  -8  11   16.11    0.86
   3  -8  11   25.90    1.38
   3  -8  11   26.87    1.20
   4  -8  11   17.74    1.09
   4  -8  11   19.02    0.88
   5  -8  11    0.72    0.28
   6  -8  11   11.18    0.87
   5   7 -11    0.83    0.27
   4   7 -11    6.15    0.57
   3   7 -11   31.55    1.49
   2   7 -11    4.41    0.47
   2   7 -11    4.20    0.39
  -2  -7  11    3.80    0.43
  -2  -7  11    3.48    0.59
   1   7 -11   16.81    0.94
   1   7 -11   14.63    0.89
  -1  -7  11   15.49    1.20
  -1  -7  11   15.64    0.87
   0   7 -11   20.47    1.09
   0   7 -11   19.82    1.10
   0  -7  11   20.87    1.02
   0  -7  11   18.93    1.14
  -1   7 -11    0.03    0.15
  -1   7 -11    0.03    0.13
   1  -7  11    0.07    0.16
   1  -7  11   -0.04    0.11
   1  -7  11    0.49    0.21
  -2   7 -11   11.25    0.77
   2  -7  11   10.97    0.78
   2  -7  11   11.80    0.81
   2  -7  11   11.57    0.70
   3  -7  11   15.75    0.96
   3  -7  11   15.09    0.96
   3  -7  11   16.06    0.85
  -4   7 -11    1.45    0.29
   4  -7  11    1.04    0.22
   4  -7  11    1.28    0.32
   5  -7  11    3.25    0.46
   5  -7  11    3.38    0.26
   6  -7  11    8.02    0.73
   5   6 -11    0.35    0.23
   5   6 -11    0.74    0.27
   5   6 -11    0.43    0.20
   4   6 -11    2.21    0.36
   4   6 -11    2.38    0.37
   4   6 -11    2.36    0.40
   3   6 -11    3.25    0.41
   2   6 -11   10.37    0.70
   2   6 -11    9.10    0.57
  -2  -6  11    9.18    0.63
  -2  -6  11    8.69    0.88
   1   6 -11   60.06    2.58
   1   6 -11   61.69    2.42
  -1  -6  11   64.60    2.35
  -1  -6  11   60.30    3.10
   0   6 -11   72.10    2.84
   0   6 -11   73.91    3.08
   0   6 -11   73.71    2.80
   0  -6  11   78.24    2.73
   0  -6  11   71.11    3.00
  -1   6 -11    1.55    0.27
  -1   6 -11    1.09    0.26
  -1   6 -11    0.83    0.25
   1  -6  11    0.97    0.28
   1  -6  11    0.91    0.23
  -2   6 -11   21.07    1.17
   2  -6  11   21.44    1.18
   2  -6  11   23.35    1.09
   2  -6  11   22.05    1.21
  -3   6 -11   10.02    0.72
   3  -6  11   10.29    0.78
   3  -6  11   10.43    0.75
   3  -6  11   11.40    0.70
  -4   6 -11    3.14    0.40
   4  -6  11    2.24    0.31
   4  -6  11    2.94    0.43
  -5   6 -11    9.08    0.72
   5  -6  11   10.70    0.58
   5  -6  11   10.74    0.82
   6  -6  11   21.78    1.32
   5   5 -11    3.94    0.49
   5   5 -11    3.61    0.38
   5   5 -11    4.60    0.53
   4   5 -11   25.31    1.33
   4   5 -11   24.49    1.23
   4   5 -11   25.16    1.21
   3   5 -11   30.87    1.34
   3   5 -11   29.44    1.48
   3   5 -11   29.10    1.37
   2   5 -11   15.49    0.91
   2   5 -11   16.41    0.83
   2   5 -11   16.98    0.99
  -2  -5  11   16.02    1.21
   1   5 -11   22.95    1.14
   1   5 -11   23.09    1.16
  -1  -5  11   22.28    1.08
  -1  -5  11   22.17    1.43
   0   5 -11   27.98    1.35
   0   5 -11   27.76    1.38
   0   5 -11   27.72    1.33
   0  -5  11   27.96    1.43
   0  -5  11   28.67    1.27
  -1   5 -11    2.85    0.36
  -1   5 -11    2.81    0.36
  -1   5 -11    2.54    0.35
   1  -5  11    2.52    0.32
   1  -5  11    2.34    0.37
  -2   5 -11   46.13    2.15
   2  -5  11   47.65    2.13
   2  -5  11   49.32    1.95
   2  -5  11   50.22    2.12
  -3   5 -11   81.21    3.51
   3  -5  11   84.67    3.38
   3  -5  11   89.82    3.13
   3  -5  11   85.19    3.35
  -4   5 -11   23.67    1.30
   4  -5  11   24.63    1.16
   4  -5  11   24.43    1.34
  -5   5 -11    9.10    0.72
   5  -5  11    9.59    0.80
   5  -5  11    9.77    0.59
   6  -5  11   10.70    0.89
   6   4 -11    3.69    0.50
   6   4 -11    3.48    0.48
   5   4 -11    0.95    0.29
   5   4 -11    0.96    0.20
   5   4 -11    0.61    0.25
   4   4 -11   12.53    0.86
   4   4 -11   13.55    0.83
   4   4 -11   12.50    0.75
   3   4 -11   20.76    1.14
   3   4 -11   19.08    1.03
   3   4 -11   22.01    1.05
  -3  -4  11   20.12    1.45
   2   4 -11    4.47    0.45
   2   4 -11    4.61    0.41
   2   4 -11    4.61    0.49
  -2  -4  11    3.72    0.55
   1   4 -11   90.83    3.35
   1   4 -11   88.95    3.25
   1   4 -11   87.02    3.50
  -1  -4  11   85.27    3.10
  -1  -4  11   91.14    4.16
  -1  -4  11   89.82    3.17
   0   4 -11   78.69    2.97
   0   4 -11   79.85    2.99
   0   4 -11   78.54    3.25
   0  -4  11   78.46    3.20
   0  -4  11   83.26    2.91
  -1   4 -11   18.82    1.01
  -1   4 -11   17.65    1.00
  -1   4 -11   18.34    0.95
   1  -4  11   17.62    0.94
   1  -4  11   18.02    1.07
  -2   4 -11    4.45    0.46
   2  -4  11    5.79    0.56
   2  -4  11    5.70    0.50
   2  -4  11    4.22    0.50
  -3   4 -11   36.23    1.76
   3  -4  11   37.65    1.62
   3  -4  11   38.60    1.79
   3  -4  11   35.02    1.74
  -4   4 -11    4.91    0.50
   4  -4  11    4.17    0.54
   4  -4  11    3.92    0.44
  -5   4 -11   14.73    0.99
   5  -4  11   16.17    0.86
   5  -4  11   17.36    1.13
   6  -4  11   31.45    1.72
   6  -4  11   30.65    1.17
   6   3 -11    8.64    0.72
   6   3 -11    8.19    0.71
   5   3 -11    0.24    0.12
   5   3 -11    0.00    0.16
   5   3 -11    0.14    0.19
   4   3 -11   19.14    0.94
   4   3 -11   20.55    1.07
   4   3 -11   19.95    1.13
   3   3 -11   39.58    1.61
   3   3 -11   37.55    1.75
   3   3 -11   38.11    1.62
  -3  -3  11   38.23    2.22
   2   3 -11    1.97    0.34
   2   3 -11    2.23    0.32
  -2  -3  11    1.96    0.41
   1   3 -11   26.71    1.27
   1   3 -11   26.87    1.34
   1   3 -11   26.67    1.24
   1   3 -11   28.43    1.38
  -1  -3  11   26.14    1.60
  -1  -3  11   28.61    1.25
  -1  -3  11   27.48    1.22
   0   3 -11   76.28    2.89
   0   3 -11   74.61    3.12
   0   3 -11   76.59    2.88
   0  -3  11   77.09    3.13
   0  -3  11   75.48    2.78
   0  -3  11   83.89    2.87
  -1   3 -11    4.99    0.48
  -1   3 -11    4.28    0.42
   1  -3  11    3.94    0.48
   1  -3  11    4.81    0.46
  -2   3 -11   20.32    1.11
  -2   3 -11   17.56    1.02
   2  -3  11   19.80    1.15
   2  -3  11   20.44    1.06
  -3   3 -11   75.19    3.32
   3  -3  11   78.04    3.23
   3  -3  11   84.60    3.03
   3  -3  11   80.51    3.22
  -4   3 -11   29.95    1.60
   4  -3  11   31.84    1.47
   4  -3  11   32.91    1.69
   4  -3  11   33.13    1.51
  -5   3 -11    3.73    0.48
   5  -3  11    3.30    0.41
   5  -3  11    3.62    0.55
   6   2 -11    1.59    0.35
   6   2 -11    1.09    0.30
   5   2 -11    4.96    0.53
   5   2 -11    5.59    0.55
   4   2 -11   29.88    1.50
   4   2 -11   31.43    1.45
   4   2 -11   31.59    1.27
   3   2 -11   45.10    2.01
   3   2 -11   47.32    1.82
  -3  -2  11   45.18    2.53
   2   2 -11    5.24    0.45
   2   2 -11    4.81    0.50
  -2  -2  11    4.21    0.43
  -2  -2  11    4.46    0.59
   1   2 -11   41.66    1.75
   1   2 -11   42.23    1.83
   1   2 -11   43.59    1.89
   1   2 -11   40.60    1.74
  -1  -2  11   43.93    2.27
  -1  -2  11   41.23    1.73
  -1  -2  11   42.49    1.72
   0   2 -11   29.56    1.40
   0   2 -11   28.93    1.37
   0   2 -11   30.81    1.39
   0  -2  11   28.92    1.34
   0  -2  11   32.71    1.39
  -1   2 -11    2.98    0.36
  -1   2 -11    2.77    0.38
   1  -2  11    3.58    0.42
   1  -2  11    3.19    0.44
   1  -2  11    3.15    0.39
  -2   2 -11   10.38    0.74
  -2   2 -11   12.30    0.78
   2  -2  11   12.37    0.80
   2  -2  11   11.23    0.83
   2  -2  11   11.22    0.73
  -3   2 -11   43.34    2.08
   3  -2  11   45.15    2.11
   3  -2  11   49.74    2.01
  -4   2 -11    7.98    0.66
   4  -2  11    7.46    0.64
   4  -2  11    8.72    0.68
   5  -2  11    1.86    0.34
   6   1 -11   14.99    0.96
   6   1 -11   14.82    0.98
   5   1 -11    1.12    0.29
   5   1 -11    1.17    0.31
   4   1 -11    8.36    0.49
   4   1 -11    8.42    0.68
   4   1 -11    9.12    0.68
   3   1 -11   19.44    1.08
   3   1 -11   19.32    0.91
  -3  -1  11   18.38    1.01
  -3  -1  11   17.96    1.36
   2   1 -11    0.65    0.20
   2   1 -11    2.60    0.37
  -2  -1  11    1.13    0.34
  -2  -1  11    0.67    0.23
   1   1 -11   52.38    2.24
   1   1 -11   55.48    2.10
   1   1 -11   50.77    2.15
  -1  -1  11   51.88    2.70
  -1  -1  11   53.35    2.13
   0   1 -11  100.18    3.93
   0   1 -11   99.28    3.60
   0   1 -11  100.74    3.62
   0  -1  11   96.08    3.59
   0  -1  11  106.12    3.63
  -1   1 -11   42.35    1.85
  -1   1 -11   43.98    1.99
   1  -1  11   44.81    1.87
   1  -1  11   43.82    2.05
   1  -1  11   47.65    1.92
  -2   1 -11    9.63    0.69
  -2   1 -11    8.94    0.69
   2  -1  11    9.21    0.69
   2  -1  11    9.29    0.71
   2  -1  11   10.72    0.81
  -3   1 -11   25.88    1.39
   3  -1  11   27.10    1.38
   3  -1  11   27.61    1.48
   4  -1  11    5.48    0.57
   4  -1  11    6.68    0.62
   5  -1  11    2.35    0.39
   6   0 -11    0.44    0.25
   6   0 -11    0.65    0.25
   5   0 -11    6.64    0.62
   5   0 -11    6.71    0.60
   4   0 -11   51.72    2.21
   4   0 -11   51.72    1.81
   3   0 -11   50.18    1.86
   3   0 -11   49.05    2.12
  -3   0  11   47.02    2.69
  -3   0  11   49.65    2.06
   2   0 -11    7.54    0.62
   2   0 -11    7.50    0.53
  -2   0  11    7.06    0.75
  -2   0  11    5.54    0.55
   1   0 -11   14.02    0.86
   1   0 -11   13.67    0.88
   1   0 -11   13.73    0.79
  -1   0  11   13.16    0.85
  -1   0  11   13.68    1.05
   0   0 -11   34.50    1.60
   0   0 -11   37.63    1.63
   0   0  11   37.31    1.69
   0   0  11   41.72    1.71
  -1   0 -11    0.58    0.19
  -1   0 -11    0.62    0.23
   1   0  11    0.25    0.21
   1   0  11    0.41    0.22
  -2   0 -11   19.60    1.10
  -2   0 -11   18.95    1.10
   2   0  11   21.59    1.16
   2   0  11   20.08    1.15
   2   0  11   20.78    1.24
  -3   0 -11   33.95    1.71
   3   0  11   36.59    1.67
   3   0  11   34.50    1.69
   4   0  11   18.90    1.14
   6  -1 -11   19.20    1.14
   6  -1 -11   22.06    1.24
   5  -1 -11    0.07    0.16
   4  -1 -11   17.81    1.06
  -4   1  11   18.34    1.08
   3  -1 -11   35.53    1.67
   3  -1 -11   36.12    1.42
  -3   1  11   34.95    1.64
   2  -1 -11    1.31    0.25
   2  -1 -11    1.77    0.34
  -2   1  11    2.11    0.37
  -2   1  11    1.87    0.44
   1  -1 -11   35.35    1.53
   1  -1 -11   37.23    1.71
  -1   1  11   33.96    1.63
   0  -1 -11   61.64    2.43
   0   1  11   63.12    2.54
  -1  -1 -11   29.80    1.39
  -1  -1 -11   27.01    1.36
   1   1  11   27.82    1.44
   1   1  11   30.42    1.48
  -2  -1 -11   -0.11    0.16
  -2  -1 -11    0.21    0.19
   2   1  11    0.34    0.24
   2   1  11    0.09    0.20
   3   1  11   11.44    0.87
   3   1  11   11.76    0.90
   3   1  11   12.26    0.88
   6  -2 -11   12.24    0.85
   5  -2 -11    0.11    0.16
  -5   2  11   -0.06    0.18
   4  -2 -11   18.85    1.08
  -4   2  11   16.58    1.06
   3  -2 -11   32.21    1.57
   3  -2 -11   32.97    1.28
  -3   2  11   30.91    1.57
   2  -2 -11    1.41    0.25
   2  -2 -11    1.16    0.30
  -2   2  11    1.00    0.32
  -2   2  11    1.28    0.41
   1  -2 -11   19.08    1.02
   1  -2 -11   19.95    1.16
  -1   2  11   20.83    1.19
   0  -2 -11   27.52    1.33
   0   2  11   27.56    1.45
  -1  -2 -11    1.03    0.28
  -1  -2 -11    0.82    0.21
   1   2  11    0.89    0.31
   1   2  11    1.11    0.33
  -2  -2 -11    7.59    0.66
  -2  -2 -11    7.64    0.61
   2   2  11    6.64    0.69
   2   2  11    8.38    0.76
  -3  -2 -11    6.17    0.62
   3   2  11    5.90    0.66
   3   2  11    5.65    0.66
   3   2  11    6.65    0.70
   5  -3 -11    0.30    0.21
  -5   3  11    0.29    0.23
   4  -3 -11   25.31    1.33
  -4   3  11   23.51    1.34
   3  -3 -11   34.94    1.72
   3  -3 -11   38.16    1.39
  -3   3  11   34.35    1.73
   2  -3 -11   10.94    0.64
   2  -3 -11   10.44    0.79
  -2   3  11    8.54    0.75
   1  -3 -11   10.22    0.68
  -1   3  11   11.42    0.88
   0  -3 -11   13.22    0.83
   0   3  11   13.43    0.97
  -1  -3 -11    0.81    0.27
   1   3  11    0.80    0.34
  -2  -3 -11    1.34    0.34
   2   3  11    1.58    0.42
   2   3  11    1.18    0.40
   2   3  11    1.71    0.42
   5  -4 -11    0.53    0.25
  -5   4  11    0.30    0.27
   4  -4 -11    3.17    0.45
  -4   4  11    3.79    0.54
   3  -4 -11   12.78    0.91
   3  -4 -11   13.39    0.61
  -3   4  11   13.47    0.99
   2  -4 -11    0.47    0.25
   2  -4 -11    0.75    0.20
  -2   4  11    0.18    0.25
   1  -4 -11   26.56    1.24
  -1   4  11   25.33    1.46
   0  -4 -11   24.98    1.25
   0   4  11   24.96    1.45
  -1  -4 -11    6.31    0.60
   1   4  11    7.25    0.76
   3  -5 -11   28.93    1.57
  -3   5  11   30.83    1.65
   2  -5 -11    3.42    0.35
   2  -5 -11    3.25    0.50
  -2   5  11    3.14    0.54
   1  -5 -11    2.20    0.33
  -1   5  11    1.29    0.41
   2 -12  12    2.09    0.32
   1  11 -12    2.68    0.45
  -1 -11  12    2.52    0.39
   0 -11  12   12.85    0.83
   1 -11  12   15.82    0.91
   2 -11  12    0.60    0.22
   3 -11  12    3.67    0.53
   3 -11  12    3.00    0.35
   4 -11  12    1.42    0.19
   4 -11  12    2.27    0.45
   2  10 -12    0.92    0.31
  -2 -10  12    0.82    0.28
   1  10 -12   -0.02    0.17
  -1 -10  12   -0.15    0.14
   0 -10  12    5.44    0.52
   1 -10  12   17.36    0.96
   2 -10  12    0.39    0.18
   3 -10  12   11.61    0.90
   3 -10  12   12.80    0.74
   4 -10  12    9.27    0.54
   4 -10  12   10.92    0.86
   5 -10  12   -0.07    0.19
   3   9 -12    8.02    0.69
   2   9 -12    7.87    0.69
  -2  -9  12    7.85    0.64
   1   9 -12    0.69    0.27
   1   9 -12    0.91    0.25
  -1  -9  12    0.76    0.25
   0   9 -12    5.73    0.55
   0   9 -12    6.15    0.59
   0  -9  12    5.43    0.62
   0  -9  12    5.94    0.52
   1  -9  12    6.91    0.56
   2  -9  12    0.42    0.20
   3  -9  12   27.28    1.49
   3  -9  12   28.74    1.29
   4  -9  12   16.60    0.83
   4  -9  12   16.75    1.09
   5  -9  12    0.10    0.22
   3   8 -12    0.61    0.27
   2   8 -12    0.52    0.24
  -2  -8  12    0.35    0.20
   1   8 -12    4.87    0.52
   1   8 -12    4.57    0.46
  -1  -8  12    4.29    0.45
   0   8 -12   21.88    1.24
   0   8 -12   24.13    1.25
   0  -8  12   23.15    1.34
   0  -8  12   25.05    1.19
  -1   8 -12   36.91    1.81
   1  -8  12   39.45    1.63
   1  -8  12   36.98    1.83
  -2   8 -12    6.99    0.61
   2  -8  12    8.10    0.59
  -3   8 -12   12.61    0.88
   3  -8  12   14.16    0.81
[truncated: 22,595 more chars]
