# Supplementary material for: Crystal structure of 5-iodo-2-methyl-3-[(4-methyl­phenyl)­sulfon­yl]-1-benzo­furan
Source: Acta Crystallogr Sect E Struct Rep Online. 2014 Aug 20;70(Pt 9):o1028. doi: 10.1107/S1600536814018510 (PMC4186123; doi:10.1107/S1600536814018510)
Supplement: Supplementary file 2 [file e-70-o1028-Isup2.hkl]

# 
# h,k,l, Fc-squared, Fo-squared, sigma(Fo-squared) and status flag 
# 
data_I
_shelx_title ' 1264 IN P-1' 
_shelx_refln_list_code          4 
_shelx_F_calc_maximum      133.73 
_exptl_crystal_F_000       404.00 
_reflns_d_resolution_high  0.7475 
 
loop_ 
 _symmetry_equiv_pos_as_xyz 
 'x, y, z' 
 '-x, -y, -z' 
 
_cell_length_a     7.2161 
_cell_length_b    10.5267 
_cell_length_c    11.3442 
_cell_angle_alpha 111.540 
_cell_angle_beta   90.882 
_cell_angle_gamma 108.760 
 
_shelx_F_squared_multiplier     1.000 
 
loop_ 
 _refln_index_h 
 _refln_index_k 
 _refln_index_l 
 _refln_F_squared_calc 
 _refln_F_squared_meas 
 _refln_F_squared_sigma 
 _refln_observed_status 
   1   0   0     7910.96     6238.17     61.01 o 
   2   0   0     4563.71     4764.70     57.02 o 
   3   0   0     4218.59     4405.53     49.84 o 
   4   0   0     2610.90     2603.72     30.23 o 
   5   0   0       61.25       59.10      1.83 o 
   6   0   0     1706.20     1714.05     38.19 o 
   7   0   0      838.85      844.94     25.64 o 
   8   0   0       92.50       99.32      7.45 o 
   9   0   0        4.16       -1.09      4.38 o 
  -9   1   0      119.44      121.75      8.49 o 
  -8   1   0        5.89        6.66      2.67 o 
  -7   1   0      368.30      370.10     11.84 o 
  -6   1   0      868.01      881.34     17.91 o 
  -5   1   0      177.05      178.94      3.98 o 
  -4   1   0      317.76      292.44      5.03 o 
  -3   1   0     2770.20     2771.18     33.55 o 
  -2   1   0    11476.73     9238.90    161.55 o 
  -1   1   0      513.80      531.45     17.88 o 
   0   1   0     4799.42     4033.78    122.95 o 
   1   1   0      275.74      259.22      2.88 o 
   2   1   0      873.44      882.32      9.69 o 
   3   1   0     4464.75     4499.00     43.85 o 
   4   1   0     2563.31     2569.67     26.38 o 
   5   1   0       60.79       59.56      2.12 o 
   6   1   0      161.70      156.54      5.90 o 
   7   1   0       72.35       72.89      4.45 o 
   8   1   0       61.29       63.07      6.40 o 
  -9   2   0      189.63      180.27      9.95 o 
  -8   2   0       14.23        9.51      2.83 o 
  -7   2   0      721.56      713.37     18.51 o 
  -6   2   0     1057.95     1043.33     24.08 o 
  -5   2   0       31.79       43.19      2.35 o 
  -4   2   0     1059.46     1100.72     15.95 o 
  -3   2   0     7880.28     7637.28    149.20 o 
  -2   2   0    12197.24    10557.45   1215.32 o 
  -1   2   0      519.49      522.29     12.02 o 
   1   2   0    17883.83    14706.29    284.15 o 
   2   2   0      172.32      186.92      2.62 o 
   3   2   0     1437.83     1388.80     14.68 o 
   4   2   0     1601.14     1665.65     22.17 o 
   5   2   0        0.73        1.77      0.82 o 
   6   2   0      821.42      793.84     19.80 o 
   7   2   0      299.87      304.59     13.79 o 
   8   2   0       38.31       34.69      5.56 o 
  -9   3   0       25.96       20.74      4.01 o 
  -8   3   0        0.25        2.30      2.28 o 
  -7   3   0      977.89      979.95     23.37 o 
  -6   3   0      925.21      910.59     21.22 o 
  -5   3   0       38.08       46.03      1.67 o 
  -4   3   0      293.78      263.59      7.58 o 
  -3   3   0      120.88       83.37      3.71 o 
  -2   3   0      146.35      141.82      3.31 o 
  -1   3   0     3816.32     3796.69     50.29 o 
   0   3   0     3502.19     3424.07     45.00 o 
   2   3   0       29.41       22.22      1.07 o 
   3   3   0     1190.47     1143.66     14.85 o 
   4   3   0     1090.47     1066.54     16.61 o 
   5   3   0        4.36        4.42      1.22 o 
   6   3   0      253.86      250.92      6.60 o 
   7   3   0      184.59      189.19     10.87 o 
   8   3   0        1.39        2.16      3.14 o 
  -9   4   0      271.41      267.30     11.09 o 
  -8   4   0       15.49       15.92      2.60 o 
  -7   4   0      231.55      237.94      7.77 o 
  -6   4   0      503.15      481.65      9.88 o 
  -5   4   0        2.53        4.05      1.71 o 
  -4   4   0     1421.44     1379.37     33.52 o 
  -3   4   0    10626.63     9468.40    305.26 o 
  -2   4   0     3521.71     3464.72     56.01 o 
  -1   4   0       41.24       54.76      2.75 o 
   0   4   0     2384.85     2462.96     36.10 o 
   1   4   0     1933.89     1968.49     25.17 o 
   2   4   0      363.85      410.16      6.05 o 
   3   4   0     1978.20     2024.41     23.79 o 
   4   4   0      430.78      385.33      7.74 o 
   5   4   0      220.71      213.25      6.18 o 
   6   4   0       44.18       45.03      5.36 o 
   7   4   0      114.60      110.53      4.73 o 
  -9   5   0       21.11       22.20      3.00 o 
  -8   5   0       32.88       34.50      3.09 o 
  -7   5   0      569.26      561.28     14.12 o 
  -6   5   0     1473.47     1433.77     40.38 o 
  -5   5   0       89.68       89.03      6.57 o 
  -4   5   0     1161.85     1185.24     31.15 o 
  -3   5   0     1360.83     1395.00     36.76 o 
  -2   5   0       89.92      135.92      9.25 o 
  -1   5   0     2674.13     2877.34     46.94 o 
   0   5   0     8047.60     8225.72    107.80 o 
   1   5   0     1104.57     1082.19     14.97 o 
   2   5   0      358.35      399.21      6.56 o 
   3   5   0       18.14       21.69      1.60 o 
   4   5   0      162.87      156.94      5.17 o 
   5   5   0        7.74        5.18      1.59 o 
   6   5   0      209.04      209.47      7.42 o 
   7   5   0      219.07      235.02      9.13 o 
  -9   6   0      132.48      140.94      6.30 o 
  -8   6   0        0.02       -2.37      2.37 o 
  -7   6   0      422.06      404.28     18.97 o 
  -6   6   0      731.78      772.84     24.39 o 
  -5   6   0      116.93      122.85      4.89 o 
  -4   6   0      801.35      730.31     15.03 o 
  -3   6   0     2048.60     2153.59     82.11 o 
  -2   6   0     4008.27     4080.62    115.03 o 
  -1   6   0      121.64      141.47      3.37 o 
   0   6   0     2145.00     2261.67     29.25 o 
   1   6   0       95.44       98.80      4.33 o 
   2   6   0      486.70      502.00      8.59 o 
   3   6   0      865.57      871.83     14.55 o 
   4   6   0      285.56      295.31      8.90 o 
   5   6   0       16.95       21.11      2.74 o 
   6   6   0        0.49        1.03      2.49 o 
  -8   7   0       26.38       31.93      5.66 o 
  -7   7   0      244.69      234.40     11.17 o 
  -6   7   0      748.17      678.87     14.17 o 
  -5   7   0        0.45        1.76      1.23 o 
  -4   7   0     1198.20     1214.08     64.17 o 
  -3   7   0     1820.90     1766.32     67.63 o 
  -2   7   0      645.00      642.55     23.33 o 
  -1   7   0      509.05      538.50     11.31 o 
   0   7   0     3143.68     3214.08     48.25 o 
   1   7   0      413.97      420.34      8.97 o 
   2   7   0      130.79      121.23      4.31 o 
   3   7   0       51.37       55.50      3.20 o 
   4   7   0       19.13       27.14      3.99 o 
   5   7   0       25.35       21.68      4.20 o 
  -7   8   0      680.99      651.92     17.68 o 
  -6   8   0      967.95      996.84     32.02 o 
  -5   8   0       12.74       17.87      3.74 o 
  -4   8   0        6.04       13.68      3.47 o 
  -3   8   0      530.40      537.83     16.06 o 
  -2   8   0      487.86      534.89     18.93 o 
  -1   8   0      426.32      432.50     11.21 o 
   0   8   0     2578.30     2563.55     43.86 o 
   1   8   0       92.59       87.85      3.71 o 
   2   8   0       36.68       35.00      2.68 o 
   3   8   0      193.34      190.71      6.93 o 
   4   8   0      310.35      301.41     13.52 o 
   5   8   0       58.50       54.77      6.22 o 
  -7   9   0      188.97      200.68      9.67 o 
  -6   9   0      308.02      309.78     14.05 o 
  -5   9   0        2.85        4.66      2.01 o 
  -4   9   0      540.66      536.36     16.32 o 
  -3   9   0     2396.32     2412.19     58.66 o 
  -2   9   0     1375.14     1354.64     27.92 o 
  -1   9   0      187.39      192.85      7.92 o 
   0   9   0      292.77      290.00      9.30 o 
   1   9   0       79.72       84.33      6.11 o 
   2   9   0        2.22        4.38      2.80 o 
   3   9   0      205.24      196.23      8.31 o 
   4   9   0      180.23      196.47     11.07 o 
  -8  10   0        1.73       -0.73      1.82 o 
  -7  10   0      351.91      329.12     15.14 o 
  -6  10   0      458.32      485.47     21.16 o 
  -5  10   0      159.74      164.56     10.58 o 
  -4  10   0       20.13       23.44      7.84 o 
  -3  10   0      340.83      365.18     18.52 o 
  -2  10   0      206.28      213.88      7.00 o 
  -1  10   0      299.70      309.69      9.65 o 
   0  10   0      736.75      729.30     20.62 o 
   1  10   0      506.22      483.51     16.76 o 
   2  10   0       19.82       19.53      3.23 o 
   3  10   0       14.48       13.82      2.99 o 
  -7  11   0      107.33      108.55      8.39 o 
  -6  11   0      186.33      189.37     12.04 o 
  -5  11   0      233.28      233.89     14.23 o 
  -4  11   0        7.59        9.67      4.20 o 
  -3  11   0      801.28      822.79     24.68 o 
  -2  11   0      340.21      343.65      9.86 o 
  -1  11   0       12.01       10.62      2.40 o 
   0  11   0       37.12       36.03      4.36 o 
   1  11   0        3.06        3.38      2.67 o 
   2  11   0        5.69        1.68      2.80 o 
  -6  12   0       77.25       82.83      8.39 o 
  -5  12   0       27.60       36.67      6.39 o 
  -4  12   0       63.88       71.70      8.57 o 
  -3  12   0      137.38      157.81     13.14 o 
  -2  12   0       28.55       29.37      3.07 o 
  -1  12   0        2.27        0.29      1.84 o 
   0  12   0       81.99       86.16      6.55 o 
  -4  13   0        0.88       -1.64      3.65 o 
  -3  13   0        6.90        5.11      4.56 o 
   2 -13   1       57.30       57.10      9.30 o 
   3 -13   1      150.86      173.13     14.60 o 
   4 -13   1      235.25      259.79     17.70 o 
   5 -13   1       91.88       93.59      9.85 o 
  -1 -12   1        7.38        7.81      3.22 o 
   0 -12   1      267.60      279.64     11.86 o 
   1 -12   1      249.93      275.18     11.78 o 
   2 -12   1      160.26      157.39      7.04 o 
   3 -12   1       19.60       14.23      4.93 o 
   4 -12   1      229.52      220.57     14.78 o 
   5 -12   1       27.00       23.90      5.29 o 
   6 -12   1      208.05      207.80     13.50 o 
   7 -12   1      386.22      428.91     20.80 o 
  -2 -11   1      276.53      261.36     12.19 o 
  -1 -11   1        5.45        6.51      2.88 o 
   0 -11   1      243.28      241.66      9.87 o 
   1 -11   1      138.11      138.29      6.21 o 
   2 -11   1        0.33        1.43      1.44 o 
   3 -11   1      146.41      153.43     11.86 o 
   4 -11   1     1112.38     1135.14     45.06 o 
   5 -11   1      411.54      365.97     18.61 o 
   6 -11   1       34.25       39.59      5.47 o 
   7 -11   1       75.49       73.52      6.93 o 
  -3 -10   1       24.53       29.04      3.85 o 
  -2 -10   1      166.15      174.67      7.71 o 
  -1 -10   1        5.07        3.66      2.36 o 
   0 -10   1       16.28       21.69      2.83 o 
   1 -10   1      137.01      134.38      6.00 o 
   2 -10   1      286.69      284.77      8.29 o 
   3 -10   1       13.01       16.78      2.97 o 
   4 -10   1      955.21      993.38     39.22 o 
   5 -10   1        4.40        4.01      2.74 o 
   6 -10   1      368.30      384.95     17.70 o 
   7 -10   1      194.84      215.10     11.31 o 
   8 -10   1      174.16      193.57      9.85 o 
  -4  -9   1       11.90       15.87      4.10 o 
  -3  -9   1       64.42       53.46      4.40 o 
  -2  -9   1      105.95      110.88      9.06 o 
  -1  -9   1       28.62       32.82      2.88 o 
   0  -9   1      609.10      598.68     13.19 o 
   1  -9   1      889.52      955.05     21.14 o 
   2  -9   1      736.69      743.99     16.98 o 
   3  -9   1      338.02      366.20     12.24 o 
   4  -9   1     1117.25     1205.33     30.95 o 
   5  -9   1      215.13      215.28     11.49 o 
   6  -9   1       52.27       62.21      5.29 o 
   7  -9   1      215.97      216.37     10.40 o 
   8  -9   1      140.68      143.76      7.30 o 
  -5  -8   1       75.63       67.62      6.52 o 
  -4  -8   1       86.63       86.88      6.93 o 
  -3  -8   1      359.70      348.78      8.65 o 
  -2  -8   1      218.15      227.50      8.47 o 
  -1  -8   1       12.54       11.62      2.30 o 
   0  -8   1        3.38        3.00      1.54 o 
   1  -8   1        4.82        9.27      1.71 o 
   2  -8   1      107.81      124.17      7.42 o 
   3  -8   1      949.45      970.58     25.33 o 
   4  -8   1     2421.67     2482.94     58.61 o 
   5  -8   1      314.52      317.15     10.17 o 
   6  -8   1      169.00      164.56      8.21 o 
   7  -8   1      382.29      372.18     14.60 o 
  -6  -7   1      135.78      145.43      9.07 o 
  -5  -7   1      274.71      256.45     11.82 o 
  -4  -7   1       75.82       79.64      6.69 o 
  -3  -7   1      801.30      751.36     14.32 o 
  -2  -7   1      307.00      298.11      7.22 o 
  -1  -7   1      165.53      150.41      4.42 o 
   0  -7   1      882.45      883.08     14.99 o 
   1  -7   1     4285.62     4318.95     69.69 o 
   2  -7   1     1573.28     1508.48     46.13 o 
   3  -7   1       48.31       49.42      4.39 o 
   4  -7   1      893.84      862.53     30.22 o 
   5  -7   1       76.32       79.81      3.74 o 
   6  -7   1       50.70       59.12      2.41 o 
   7  -7   1      641.36      636.17     26.27 o 
  -6  -6   1       12.73       11.71      2.61 o 
  -5  -6   1      100.20      101.87      5.93 o 
  -4  -6   1      234.52      222.76      7.41 o 
  -3  -6   1      669.93      629.89     11.17 o 
  -2  -6   1      401.48      369.69      6.40 o 
  -1  -6   1      139.55      141.19      3.25 o 
   0  -6   1     1088.28     1139.66     16.68 o 
   1  -6   1      372.96      347.35      9.38 o 
   2  -6   1      140.46      159.70      6.63 o 
   3  -6   1     1556.87     1543.34     59.15 o 
   4  -6   1     3021.19     2842.22    166.38 o 
   5  -6   1     1135.44     1129.45     22.18 o 
   6  -6   1      193.31      181.89      8.67 o 
   7  -6   1      445.21      411.48      9.32 o 
   8  -6   1       10.23       15.92      3.83 o 
   9  -6   1       56.94       50.17      4.74 o 
  -7  -5   1       13.65       12.33      2.31 o 
  -6  -5   1       27.15       28.35      4.39 o 
  -5  -5   1      186.22      187.65      5.92 o 
  -4  -5   1       37.15       37.22      2.29 o 
  -3  -5   1     1249.65     1293.64     18.28 o 
  -2  -5   1     4063.73     4175.05     48.95 o 
  -1  -5   1      109.59      111.27      2.65 o 
   0  -5   1     2008.67     2044.50     30.48 o 
   1  -5   1     2792.04     2971.94     48.26 o 
   2  -5   1     1392.17     1446.88     45.55 o 
   3  -5   1     1279.18     1339.27     32.75 o 
   4  -5   1     1823.90     1822.62     34.55 o 
   5  -5   1       77.21       76.81      5.84 o 
   6  -5   1      796.04      808.59     15.37 o 
   7  -5   1      291.80      294.56     16.42 o 
   8  -5   1      166.29      182.44      7.75 o 
   9  -5   1       25.31       28.37      3.58 o 
  -7  -4   1      220.38      233.94     12.57 o 
  -6  -4   1      249.51      251.79      7.68 o 
  -5  -4   1      210.01      204.82      5.88 o 
  -4  -4   1        0.25        3.68      1.07 o 
  -3  -4   1     1519.15     1519.60     18.29 o 
  -2  -4   1      227.54      247.18      4.42 o 
  -1  -4   1      596.28      672.66      9.54 o 
   0  -4   1     9546.67     9505.07    135.27 o 
   1  -4   1     8539.57     8097.59    182.86 o 
   2  -4   1      378.48      375.37     10.30 o 
   3  -4   1     1813.43     1846.07     34.75 o 
   4  -4   1     8022.33     7738.47    228.87 o 
   5  -4   1      613.45      634.12     10.86 o 
   6  -4   1      787.06      766.35     14.91 o 
   7  -4   1      964.61      917.80     24.63 o 
   8  -4   1      250.59      230.43      9.55 o 
   9  -4   1        0.18        1.20      2.28 o 
  -8  -3   1       32.86       34.05      5.57 o 
  -7  -3   1        1.64        5.06      3.65 o 
  -6  -3   1       65.26       67.19      3.42 o 
  -5  -3   1      113.49      121.19      3.67 o 
  -4  -3   1       29.97       26.09      1.53 o 
  -3  -3   1     2007.03     1930.41     21.13 o 
  -2  -3   1    10582.63    10829.83    106.79 o 
  -1  -3   1     2046.45     2242.30     26.85 o 
   0  -3   1     1057.80     1085.79     13.00 o 
   1  -3   1     4407.06     4309.70     61.72 o 
   2  -3   1     3942.52     4256.46     78.76 o 
   3  -3   1     2945.73     3141.38    112.84 o 
   4  -3   1    14514.97    13163.53    297.01 o 
   5  -3   1      520.03      481.13     11.22 o 
   6  -3   1      302.40      320.36      7.64 o 
   7  -3   1      194.21      185.25      8.10 o 
   8  -3   1       94.03      105.51      6.62 o 
   9  -3   1        0.40        0.82      2.36 o 
  -8  -2   1        0.13        0.82      3.56 o 
  -7  -2   1      310.79      328.12      9.58 o 
  -6  -2   1      831.23      821.46     18.14 o 
  -5  -2   1      814.16      819.64     13.57 o 
  -4  -2   1       10.15       17.00      1.21 o 
  -3  -2   1     4032.59     4020.86     42.71 o 
  -2  -2   1     3664.03     3804.56     34.58 o 
  -1  -2   1     3386.00     3376.52     33.16 o 
   0  -2   1      619.08      612.75      7.50 o 
   3  -2   1      414.12      463.65      8.79 o 
   4  -2   1     4382.41     4416.14     66.06 o 
   5  -2   1     1025.36     1015.63     16.82 o 
   6  -2   1      111.70      110.14      4.95 o 
   7  -2   1      864.31      853.83     24.65 o 
   8  -2   1      931.96      927.13     27.58 o 
   9  -2   1       40.22       48.13      7.57 o 
  -8  -1   1       76.52       69.75      6.48 o 
  -7  -1   1       32.24       31.77      4.17 o 
  -6  -1   1      320.00      322.30      8.60 o 
  -5  -1   1     1502.03     1506.35     20.72 o 
  -4  -1   1      146.62      189.48      2.90 o 
  -3  -1   1     3586.76     3566.69     35.12 o 
  -2  -1   1     2547.64     2524.04     25.60 o 
  -1  -1   1     4167.46     4293.87     51.11 o 
   0  -1   1        6.99       10.20      0.75 o 
   1  -1   1     3755.88     3256.24     43.32 o 
   2  -1   1     4984.31     4963.62     69.14 o 
   3  -1   1     1801.21     1819.86     21.00 o 
   4  -1   1     5939.17     5884.16     66.30 o 
   5  -1   1     1370.47     1408.24     20.53 o 
   6  -1   1        1.39        3.32      1.56 o 
   7  -1   1      159.25      169.04      8.73 o 
   8  -1   1       50.31       42.90      5.12 o 
   9  -1   1       34.01       37.45      7.75 o 
  -9   0   1      208.58      214.10     11.70 o 
  -8   0   1       79.78       67.62      6.18 o 
  -7   0   1       16.55       15.55      2.82 o 
  -6   0   1      344.77      337.81      8.90 o 
  -5   0   1      947.03      944.55     13.45 o 
  -4   0   1       19.28       14.57      0.88 o 
  -3   0   1     7512.02     7095.67     89.94 o 
  -2   0   1     6163.50     5885.24     84.07 o 
  -1   0   1        6.54       -0.43      0.43 o 
   0   0   1      110.31      116.82      1.82 o 
   1   0   1     1807.87     1894.78     22.90 o 
   2   0   1     5399.50     5353.51     54.32 o 
   3   0   1       50.40       48.13      1.34 o 
   4   0   1     1090.42     1060.55     11.67 o 
   5   0   1      333.74      328.98      6.23 o 
   6   0   1       70.63       70.24      2.74 o 
   7   0   1      306.79      297.64     12.70 o 
   8   0   1      289.93      303.04     13.87 o 
  -9   1   1        2.72        1.65      2.54 o 
  -8   1   1        7.62        6.97      2.72 o 
  -7   1   1      116.52      125.04      6.13 o 
  -6   1   1      866.95      834.07     17.13 o 
  -5   1   1     2231.90     2316.11     30.34 o 
  -4   1   1      379.26      395.88      6.17 o 
  -3   1   1     1921.53     1915.60     24.66 o 
  -2   1   1     1304.31     1301.52     18.45 o 
  -1   1   1       73.17       79.51      1.84 o 
   0   1   1     2686.38     2665.18     29.81 o 
   2   1   1      366.44      326.40      4.29 o 
   3   1   1     1348.52     1392.24     15.51 o 
   4   1   1     1870.80     1890.48     21.54 o 
   5   1   1      452.93      439.93      7.59 o 
   6   1   1      163.62      178.56      6.89 o 
   7   1   1      315.47      307.13      9.84 o 
   8   1   1      113.91      122.87      9.01 o 
  -9   2   1      189.24      209.66     10.39 o 
  -8   2   1      143.05      135.75      7.58 o 
  -7   2   1        7.70        9.99      2.08 o 
  -6   2   1      219.60      217.92      5.35 o 
  -5   2   1      985.45     1006.93     16.23 o 
  -4   2   1      360.43      422.17      6.31 o 
  -3   2   1     3959.02     3849.13     64.89 o 
  -2   2   1    10619.81     9730.16    214.64 o 
  -1   2   1     3929.77     3813.33     61.50 o 
   0   2   1     2478.36     2650.28     32.93 o 
   1   2   1      492.90      492.10      6.75 o 
   2   2   1      138.57      122.81      2.15 o 
   3   2   1      398.18      403.38      5.85 o 
   4   2   1     2264.90     2287.16     32.39 o 
   5   2   1      395.26      381.78      8.33 o 
   6   2   1        3.42        3.57      1.28 o 
   7   2   1       35.00       32.04     10.49 o 
   8   2   1        9.99       11.41      4.83 o 
  -9   3   1      171.72      177.01      9.03 o 
  -8   3   1       34.62       39.53      4.01 o 
  -7   3   1      116.16      119.99      5.96 o 
  -6   3   1     1320.30     1300.21     24.13 o 
  -5   3   1     1415.46     1410.91     25.21 o 
  -4   3   1      202.76      210.93      8.55 o 
  -3   3   1     1901.49     1925.09     44.95 o 
  -2   3   1     4411.88     4463.45     71.60 o 
  -1   3   1        8.43       13.76      0.79 o 
   0   3   1     4434.83     4524.16     54.99 o 
   1   3   1    10119.03     9749.45    134.39 o 
   2   3   1     6789.82     6961.62     80.08 o 
   3   3   1      769.09      818.07     10.55 o 
   4   3   1     1652.64     1648.94     26.47 o 
   5   3   1       31.16       32.60      3.01 o 
   6   3   1      263.15      261.69      7.65 o 
   7   3   1      280.03      266.08     13.67 o 
  -9   4   1       93.77       94.37      7.30 o 
  -8   4   1       72.85       74.43      4.75 o 
  -7   4   1       37.16       38.23      2.09 o 
  -6   4   1     1030.68     1005.34     30.27 o 
  -5   4   1     1066.68     1062.92     30.69 o 
  -4   4   1      235.93      262.35     12.22 o 
  -3   4   1     3120.10     3074.86     49.98 o 
  -2   4   1     2907.78     2782.19     52.44 o 
  -1   4   1      316.50      316.35      6.71 o 
   0   4   1      139.84      143.35      3.27 o 
   1   4   1     1552.11     1502.24     21.44 o 
   2   4   1      113.96       95.88      2.53 o 
   3   4   1      256.45      275.06      5.43 o 
   4   4   1     1462.56     1496.09     25.33 o 
   5   4   1      128.47      118.96      4.57 o 
   6   4   1        4.99        7.96      3.27 o 
   7   4   1        6.71        8.03      2.03 o 
  -9   5   1      344.86      360.06      9.65 o 
  -8   5   1      292.84      283.96      9.69 o 
  -7   5   1        2.55        4.03      2.36 o 
  -6   5   1      353.79      326.09     13.41 o 
  -5   5   1      984.42      931.54     34.48 o 
  -4   5   1       10.20       13.93      1.07 o 
  -3   5   1     3341.90     3463.86     87.02 o 
  -2   5   1     5978.85     5968.93    148.86 o 
  -1   5   1      234.18      204.66      4.58 o 
   0   5   1      326.52      353.81      7.77 o 
   1   5   1     2678.31     2696.38     37.27 o 
   2   5   1     2882.47     2878.66     34.94 o 
   3   5   1      312.52      315.01      6.27 o 
   4   5   1     1887.94     1812.98     30.49 o 
   5   5   1       50.02       43.33      3.13 o 
   6   5   1        8.42        8.95      2.29 o 
  -9   6   1       34.40       46.34      7.48 o 
  -8   6   1        9.57        5.29      3.47 o 
  -7   6   1      139.86      129.22      9.21 o 
  -6   6   1      873.52      856.92     33.20 o 
  -5   6   1     2352.80     2277.71     43.54 o 
  -4   6   1      302.85      303.26      7.57 o 
  -3   6   1     1184.14     1290.45     34.30 o 
  -2   6   1      957.66      967.15     23.36 o 
  -1   6   1       41.21       72.76      2.23 o 
   0   6   1      496.48      512.22      8.99 o 
   1   6   1     2624.32     2657.03     34.35 o 
   2   6   1      942.48      912.95     13.81 o 
   3   6   1      307.85      320.66      7.18 o 
   4   6   1       47.18       49.21      6.28 o 
   5   6   1       57.84       58.99      4.64 o 
   6   6   1        0.21        0.66      2.41 o 
  -8   7   1      281.63      284.61     16.60 o 
  -7   7   1        4.15        6.05      2.76 o 
  -6   7   1      396.91      374.14     14.03 o 
  -5   7   1      859.26      881.19     20.17 o 
  -4   7   1        3.53        7.09      1.71 o 
  -3   7   1     2573.68     2667.38     74.25 o 
  -2   7   1     2482.01     2434.91     68.39 o 
  -1   7   1     2210.86     2199.92     43.13 o 
   0   7   1        1.40        2.52      1.13 o 
   1   7   1     1172.63     1153.17     18.08 o 
   2   7   1      407.00      379.35      8.74 o 
   3   7   1       66.26       84.28      6.14 o 
   4   7   1      687.85      648.94     18.49 o 
   5   7   1      365.41      359.20     15.60 o 
  -8   8   1       98.71       91.04      9.12 o 
  -7   8   1        3.98        3.65      1.64 o 
  -6   8   1      447.88      451.98     30.83 o 
  -5   8   1     1274.22     1289.75     40.41 o 
  -4   8   1      205.70      206.17      8.17 o 
  -3   8   1      225.32      248.24      9.54 o 
  -2   8   1      582.69      591.22     13.71 o 
  -1   8   1      138.17      121.59      6.47 o 
   0   8   1      178.57      196.31      7.17 o 
   1   8   1     1109.96     1134.13     19.72 o 
   2   8   1      462.80      450.30     11.16 o 
   3   8   1        6.87       11.90      2.76 o 
   4   8   1        0.45        0.82      2.58 o 
  -8   9   1       97.15      103.08      5.84 o 
  -7   9   1        8.10        8.57      2.37 o 
  -6   9   1      335.10      358.76     12.10 o 
  -5   9   1      691.27      692.42     21.16 o 
  -4   9   1       39.97       44.46      4.01 o 
  -3   9   1       62.35       62.13      8.30 o 
  -2   9   1      655.51      646.95     15.18 o 
  -1   9   1      390.68      407.78     11.38 o 
   0   9   1        7.82        8.18      2.24 o 
   1   9   1      282.13      259.75     11.07 o 
   2   9   1       43.27       42.90      3.99 o 
   3   9   1        0.98        2.37      2.11 o 
  -8  10   1      166.32      176.24      9.49 o 
  -7  10   1       25.14       25.91      4.01 o 
  -6  10   1       16.88       14.41      3.47 o 
  -5  10   1       88.14       86.08      5.69 o 
  -4  10   1       15.52       13.31      2.93 o 
  -3  10   1      154.97      160.63      8.32 o 
  -2  10   1      456.65      450.15     11.84 o 
  -1  10   1      136.39      134.07      9.72 o 
   0  10   1       55.84       48.04      4.89 o 
   1  10   1       16.57       21.08      4.74 o 
   2  10   1       25.25       25.08      4.34 o 
  -7  11   1       32.64       29.56      4.93 o 
  -6  11   1      212.82      204.70     12.77 o 
  -5  11   1      243.87      247.21     14.96 o 
  -4  11   1      102.57      112.83      7.39 o 
  -3  11   1       44.10       46.84      5.03 o 
  -2  11   1       77.15       73.10      4.55 o 
  -1  11   1        1.08        2.77      1.90 o 
   0  11   1       89.46       88.97      9.49 o 
   1  11   1      143.77      146.75      8.75 o 
  -5  12   1       24.61       26.82      5.84 o 
  -4  12   1        7.32        5.29      4.20 o 
  -3  12   1      136.89      156.17     13.32 o 
  -2  12   1      316.34      311.16     12.02 o 
  -1  12   1       51.93       53.53      4.37 o 
   1 -13   2       31.34       36.85      5.47 o 
   2 -13   2      168.44      164.92     10.58 o 
   3 -13   2        7.27        3.65      4.38 o 
   4 -13   2      139.19      172.22     13.68 o 
   5 -13   2      141.26      152.88     12.59 o 
  -1 -12   2       29.57       33.78      7.30 o 
   0 -12   2       31.30       32.29      5.84 o 
   1 -12   2       32.70       38.30      4.42 o 
   2 -12   2       39.86       40.21      3.52 o 
   3 -12   2       22.14       30.10      6.20 o 
   4 -12   2        1.63        3.83      3.65 o 
   5 -12   2       25.97       21.35      5.29 o 
   6 -12   2      101.95       82.65      8.21 o 
   7 -12   2       82.22       88.12      8.39 o 
  -2 -11   2       17.65       12.04      3.48 o 
  -1 -11   2        5.18        7.84      2.88 o 
   0 -11   2       38.83       42.03      3.80 o 
   1 -11   2      751.73      770.26     22.10 o 
   2 -11   2      248.72      249.49      9.42 o 
   3 -11   2       37.20       22.80      5.29 o 
   4 -11   2       18.64       21.53      4.74 o 
   5 -11   2      252.42      313.61     16.78 o 
   6 -11   2      132.87      146.32     10.22 o 
   7 -11   2       67.95       63.31      6.39 o 
   8 -11   2      326.78      332.77     15.87 o 
  -3 -10   2       94.38       88.67      5.74 o 
  -2 -10   2      151.46      142.67      6.73 o 
  -1 -10   2      388.25      377.31     25.91 o 
   0 -10   2        4.69        6.26      2.01 o 
   1 -10   2      237.07      243.79      7.97 o 
   2 -10   2        7.18        6.43      2.25 o 
   3 -10   2      302.54      292.45     16.24 o 
   4 -10   2      236.79      248.30     14.05 o 
   5 -10   2      503.96      519.77     22.80 o 
   6 -10   2      210.87      187.37     10.95 o 
   7 -10   2       24.84       30.65      4.01 o 
   8 -10   2       77.90       84.10      6.39 o 
  -4  -9   2       39.06       42.08      5.35 o 
  -3  -9   2        1.65        3.88      2.06 o 
  -2  -9   2      152.68      146.59      6.52 o 
  -1  -9   2      340.04      333.94      8.04 o 
   0  -9   2      196.22      197.61      7.50 o 
   1  -9   2     1288.89     1291.66     23.63 o 
   2  -9   2     1099.11     1079.53     26.74 o 
   3  -9   2      114.52      107.83      5.51 o 
   4  -9   2       18.30       24.81      4.01 o 
   5  -9   2      353.37      309.05     14.60 o 
   6  -9   2        6.70        9.85      2.74 o 
   7  -9   2      201.62      206.52     10.22 o 
   8  -9   2      273.41      285.88     12.59 o 
  -5  -8   2       42.42       38.76      5.17 o 
  -4  -8   2       32.82       37.14      4.12 o 
  -3  -8   2        9.58       11.22      1.89 o 
  -2  -8   2      130.08      123.37      5.00 o 
  -1  -8   2      462.22      447.79      8.69 o 
   0  -8   2        0.64        0.57      1.09 o 
   1  -8   2     1538.33     1595.53     27.91 o 
   2  -8   2      705.06      717.68     24.57 o 
   3  -8   2       70.99       79.69      7.12 o 
   4  -8   2     1853.91     1991.29     47.37 o 
   5  -8   2      847.87      910.74     33.39 o 
   6  -8   2      127.38      136.65      7.66 o 
   7  -8   2       58.10       70.79      4.93 o 
   8  -8   2      247.56      247.94     10.95 o 
   9  -8   2        1.26        5.29      2.19 o 
  -6  -7   2        1.34        0.31      2.45 o 
  -5  -7   2       32.84       28.10      7.84 o 
  -4  -7   2       63.07       65.31      4.83 o 
  -3  -7   2      139.14      142.79      4.16 o 
  -2  -7   2      710.00      741.72     11.69 o 
  -1  -7   2     1060.84     1123.95     17.11 o 
   0  -7   2       96.70      104.11      3.10 o 
   1  -7   2     1304.50     1292.09     20.20 o 
   2  -7   2     1431.04     1376.81     30.19 o 
   3  -7   2       12.89       27.65      6.73 o 
   4  -7   2      949.60      908.07     29.18 o 
   5  -7   2     1233.38     1187.60     29.15 o 
   6  -7   2      243.42      224.29      5.93 o 
   7  -7   2      396.53      384.95     15.14 o 
   8  -7   2      836.99      793.25     29.01 o 
   9  -7   2       32.32       48.71      4.74 o 
  -6  -6   2      301.67      301.92      9.46 o 
  -5  -6   2      573.78      576.46     12.61 o 
  -4  -6   2      109.20      106.54      3.93 o 
  -3  -6   2        8.71        7.31      1.23 o 
  -2  -6   2      432.60      414.54      6.49 o 
  -1  -6   2      260.74      284.42      5.72 o 
   0  -6   2      113.13       92.96      2.65 o 
   1  -6   2     4485.40     4391.20     79.68 o 
   2  -6   2     8431.22     7917.86    218.23 o 
   3  -6   2      203.56      222.00     13.25 o 
   4  -6   2      726.43      738.91     15.13 o 
   5  -6   2     2329.43     2327.04     44.20 o 
   6  -6   2      630.93      670.16     13.13 o 
   7  -6   2      319.53      315.74     10.12 o 
   8  -6   2     1253.08     1230.74     43.79 o 
   9  -6   2      126.77      140.66      9.12 o 
  -7  -5   2       30.23       33.05      2.72 o 
  -6  -5   2       98.37      105.34      4.48 o 
  -5  -5   2      170.77      179.89      5.49 o 
  -4  -5   2       23.77       27.42      2.13 o 
  -3  -5   2     1075.91     1094.53     15.68 o 
  -2  -5   2     1701.19     1619.06     20.17 o 
  -1  -5   2     3612.20     3708.92     49.83 o 
   0  -5   2      658.14      779.50     11.56 o 
   1  -5   2     1557.37     1596.63     35.98 o 
   2  -5   2     1065.93     1026.89     40.74 o 
   3  -5   2       19.40       19.91      2.01 o 
   4  -5   2      370.75      351.87     12.44 o 
   5  -5   2     2958.94     2946.30     44.99 o 
   6  -5   2     2775.99     2658.19     46.33 o 
   7  -5   2       71.50       62.81      4.02 o 
   8  -5   2      597.64      568.47     17.45 o 
   9  -5   2       13.23       14.96      3.65 o 
  -7  -4   2       41.95       41.35      4.66 o 
  -6  -4   2      101.46      105.44      4.21 o 
  -5  -4   2     1032.73     1024.52     16.74 o 
  -4  -4   2      563.36      555.80     10.02 o 
  -3  -4   2        9.81        7.76      0.83 o 
  -2  -4   2     1285.16     1227.35     14.55 o 
  -1  -4   2     4423.50     4545.07     51.88 o 
   0  -4   2        6.77       27.55      1.51 o 
   1  -4   2     8939.30     8227.03    217.33 o 
   2  -4   2     5132.41     5088.38     93.96 o 
   3  -4   2     2910.27     3058.16     56.92 o 
   4  -4   2       66.05       99.12      2.66 o 
   5  -4   2     1329.20     1360.37     21.66 o 
   6  -4   2     1034.10     1054.13     19.97 o 
   7  -4   2      246.88      252.40      9.55 o 
   8  -4   2      505.10      525.11     19.89 o 
   9  -4   2      289.31      310.46     12.81 o 
  -8  -3   2        6.36       11.22      3.12 o 
  -7  -3   2        0.09       -1.04      1.82 o 
  -6  -3   2      225.14      225.80      6.00 o 
  -5  -3   2      884.34      874.59     13.59 o 
  -4  -3   2      284.47      293.58      7.40 o 
  -3  -3   2       23.65       34.01      1.71 o 
  -2  -3   2     1837.06     1883.99     18.26 o 
  -1  -3   2     3092.00     3123.19     32.93 o 
   0  -3   2       33.19       42.02      1.40 o 
   1  -3   2     6180.44     5691.10     65.09 o 
   2  -3   2      471.54      471.69     20.62 o 
   3  -3   2      117.36      150.57      3.82 o 
   4  -3   2      104.24       77.48      2.30 o 
   5  -3   2     1932.09     1872.83     29.30 o 
   6  -3   2      699.50      732.91     17.73 o 
   7  -3   2        4.08        6.20      4.29 o 
   8  -3   2      146.83      152.79      8.36 o 
   9  -3   2       12.83       15.72      3.86 o 
  -8  -2   2      356.80      365.40     12.74 o 
  -7  -2   2      147.66      140.15      8.06 o 
  -6  -2   2        3.93        5.00      1.56 o 
  -5  -2   2      266.23      254.21      4.51 o 
  -4  -2   2      120.58      146.90      3.71 o 
  -3  -2   2      238.08      198.90      3.08 o 
  -2  -2   2     2720.27     2595.44     25.44 o 
  -1  -2   2    15741.10    12537.77    128.69 o 
   0  -2   2      583.38      662.62      7.80 o 
   1  -2   2     3868.71     3797.97     46.70 o 
   2  -2   2     3071.30     3070.11     44.97 o 
   3  -2   2      676.73      694.10     10.20 o 
   4  -2   2      414.02      424.20      7.65 o 
   5  -2   2     2467.01     2467.79     38.11 o 
   6  -2   2      198.66      191.80      8.28 o 
   7  -2   2       58.03       55.47      4.91 o 
   8  -2   2      127.83      133.07      8.13 o 
   9  -2   2       51.95       66.44      6.44 o 
  -8  -1   2       15.05       16.54      3.04 o 
  -7  -1   2       37.12       41.60      4.12 o 
  -6  -1   2      906.97      900.90     14.65 o 
  -5  -1   2     1925.63     1862.13     27.48 o 
  -4  -1   2      825.91      809.81      9.21 o 
  -3  -1   2        6.39       13.51      0.69 o 
  -2  -1   2      822.51      882.36      8.89 o 
  -1  -1   2     2711.22     2899.37     27.41 o 
   0  -1   2     3492.65     3482.17     33.38 o 
   1  -1   2     6453.20     5454.78     65.61 o 
   2  -1   2     8345.86     7630.39     78.71 o 
   3  -1   2      824.83      779.26      9.33 o 
   4  -1   2     1121.30     1223.00     15.76 o 
   5  -1   2      821.57      815.52     13.33 o 
   6  -1   2      105.67      107.02      6.39 o 
   7  -1   2      241.29      219.22     10.28 o 
   8  -1   2      347.52      354.04     14.88 o 
   9  -1   2       80.92       82.65     11.68 o 
  -9   0   2       73.05       74.76      7.00 o 
  -8   0   2      318.10      332.91     11.10 o 
  -7   0   2      369.13      369.11     12.07 o 
  -6   0   2      254.36      244.52      7.25 o 
  -5   0   2     1014.56      991.71     15.50 o 
  -4   0   2      336.51      350.46      5.66 o 
  -3   0   2      471.63      451.05      5.76 o 
  -2   0   2     8622.10     8124.70    163.39 o 
  -1   0   2     6879.04     6498.08    139.03 o 
   0   0   2     6875.17     6174.75    111.47 o 
   1   0   2     1742.03     1875.04     20.88 o 
   2   0   2     3780.97     3925.80     47.05 o 
   3   0   2      180.37      202.79      3.40 o 
   4   0   2     1119.24     1149.90     13.09 o 
   5   0   2     2817.82     2777.77     48.77 o 
   6   0   2     1069.88     1043.54     23.60 o 
   7   0   2       12.84       12.26      2.25 o 
   8   0   2       81.97       84.35     10.86 o 
  -9   1   2      114.41      130.39      6.56 o 
  -8   1   2      532.23      538.22     13.42 o 
  -7   1   2       49.83       47.48      3.87 o 
  -6   1   2      212.62      213.19      6.51 o 
  -5   1   2     2208.81     2212.79     31.78 o 
  -4   1   2     1121.16     1164.95     15.85 o 
  -3   1   2       73.37       65.03      1.51 o 
  -2   1   2     3259.60     3339.21     39.74 o 
  -1   1   2     2811.47     2933.16     33.70 o 
   0   1   2      124.54      132.12      2.28 o 
   1   1   2     7566.43     7382.54     82.98 o 
   2   1   2     4966.31     4811.63     48.91 o 
   3   1   2      959.91      949.21     11.72 o 
   4   1   2       44.16       58.70      3.39 o 
   5   1   2      660.85      658.58     12.20 o 
   6   1   2      118.81      104.45      5.39 o 
   7   1   2      224.80      227.07     11.65 o 
   8   1   2      549.18      554.23     21.34 o 
  -9   2   2        2.96        3.63      2.88 o 
  -8   2   2       95.82       90.32      4.39 o 
  -7   2   2      110.66      109.65      4.60 o 
  -6   2   2      315.71      319.97      7.05 o 
  -5   2   2     2975.52     2839.22     43.85 o 
  -4   2   2     1735.63     1715.06     20.97 o 
  -3   2   2        7.08        1.45      0.40 o 
  -2   2   2     2652.42     2657.03     38.85 o 
  -1   2   2     7706.98     7355.13     84.09 o 
   0   2   2      183.93      205.17      5.44 o 
   1   2   2     2390.87     2495.53     27.94 o 
   2   2   2     4342.97     4483.88     52.16 o 
   3   2   2      106.23       91.17      2.56 o 
   4   2   2      125.71      125.47      3.39 o 
   5   2   2     1396.04     1461.94     24.65 o 
   6   2   2      899.19      897.14     16.66 o 
   7   2   2       61.09       62.81      6.75 o 
   8   2   2      108.85      114.22      9.45 o 
  -9   3   2      161.97      161.80     10.67 o 
  -8   3   2      573.05      574.59     13.23 o 
  -7   3   2      396.31      391.64      9.39 o 
  -6   3   2      110.35      110.78      3.63 o 
  -5   3   2      392.06      389.33      8.19 o 
  -4   3   2      511.98      499.31      9.81 o 
  -3   3   2      632.97      670.21     10.79 o 
  -2   3   2     3591.19     3609.79     69.68 o 
  -1   3   2     8914.35     8774.54    125.94 o 
   0   3   2      696.25      697.46      9.89 o 
   1   3   2     4195.51     4463.00     52.47 o 
   2   3   2      823.14      813.51     11.67 o 
   3   3   2       94.08       84.58      2.63 o 
   4   3   2       58.26       64.89      3.06 o 
   5   3   2     1185.76     1171.53     20.89 o 
   6   3   2      326.66      332.19      9.36 o 
   7   3   2       61.57       51.25      3.82 o 
  -9   4   2       47.26       48.73      4.28 o 
  -8   4   2      163.90      153.42      8.99 o 
  -7   4   2       17.48       20.33      2.13 o 
  -6   4   2      441.05      421.59     10.45 o 
  -5   4   2     3783.46     3629.71     62.24 o 
  -4   4   2     2677.06     2625.69     49.68 o 
  -3   4   2      308.64      372.67     12.63 o 
  -2   4   2     1373.77     1373.16     21.33 o 
  -1   4   2     4796.56     5054.40     91.54 o 
   0   4   2       33.39       30.83      1.93 o 
   1   4   2     3316.82     3450.99     43.97 o 
   2   4   2     3011.35     2969.40     35.77 o 
   3   4   2     2194.71     2176.01     28.99 o 
   4   4   2        0.60        2.42      1.27 o 
   5   4   2      487.90      493.19     11.11 o 
   6   4   2      145.84      143.22      6.77 o 
   7   4   2       19.63       22.35      3.85 o 
  -9   5   2      117.43      110.12      6.11 o 
  -8   5   2      374.47      358.45     16.50 o 
  -7   5   2      303.82      294.48      6.89 o 
  -6   5   2       48.76       47.95      1.90 o 
  -5   5   2      944.95      922.33     18.73 o 
  -4   5   2      250.76      264.72      7.85 o 
  -3   5   2       34.98       54.41      2.27 o 
  -2   5   2     2945.71     2831.77     47.93 o 
  -1   5   2     4615.94     4785.48     58.99 o 
   0   5   2      670.72      674.82     10.14 o 
   1   5   2       75.07       99.01      3.20 o 
   2   5   2      540.99      544.77      8.53 o 
   3   5   2       31.75       26.53      1.87 o 
   4   5   2       60.81       65.74      3.60 o 
   5   5   2      615.15      637.47     22.01 o 
   6   5   2      211.47      208.26     10.61 o 
  -9   6   2       92.32       76.26      9.49 o 
  -8   6   2      436.45      429.46     22.08 o 
  -7   6   2      344.75      330.43     14.44 o 
  -6   6   2       20.35       17.20      1.39 o 
  -5   6   2      867.44      815.81     35.94 o 
  -4   6   2     2244.19     2202.36     64.56 o 
  -3   6   2      184.12      193.25      8.38 o 
  -2   6   2      702.26      683.02     12.72 o 
  -1   6   2     2088.29     2061.34     35.57 o 
   0   6   2      159.33      160.56      4.80 o 
   1   6   2      240.72      283.12      6.90 o 
   2   6   2      982.92     1002.92     19.74 o 
   3   6   2     1025.78      990.29     20.23 o 
   4   6   2       41.01       39.01      3.34 o 
   5   6   2       79.67       67.11      6.31 o 
  -9   7   2       26.85       36.31      6.93 o 
  -8   7   2       28.70       32.11      6.02 o 
  -7   7   2       17.68       18.72      1.93 o 
  -6   7   2      108.04      113.29      6.20 o 
  -5   7   2      586.32      583.94     16.75 o 
  -4   7   2      573.72      605.56     17.45 o 
  -3   7   2       23.07       29.24      4.20 o 
  -2   7   2      287.67      293.61     11.45 o 
  -1   7   2      532.27      539.45     13.29 o 
   0   7   2        8.28        7.70      1.88 o 
   1   7   2      106.51      113.42      4.70 o 
   2   7   2      286.54      271.39      7.15 o 
   3   7   2       24.73       24.27      2.87 o 
   4   7   2      121.91      111.69      8.10 o 
   5   7   2        9.83        7.42      3.55 o 
  -7   8   2      288.53      303.60     10.38 o 
  -6   8   2        4.14        6.66      2.46 o 
  -5   8   2      201.26      186.11      7.84 o 
  -4   8   2      229.76      241.80     10.95 o 
  -3   8   2        0.01       -0.46      1.55 o 
  -2   8   2      984.32      991.13     21.38 o 
  -1   8   2      786.05      803.69     18.69 o 
   0   8   2      505.59      485.27     13.15 o 
   1   8   2       49.31       49.94      3.87 o 
   2   8   2      184.94      189.87      7.82 o 
   3   8   2        5.87       10.93      2.75 o 
   4   8   2        1.29       -0.65      2.65 o 
  -8   9   2      121.51      136.46      7.48 o 
  -7   9   2        1.35        5.67      2.04 o 
  -6   9   2      190.32      183.39      8.11 o 
  -5   9   2      800.79      767.38     22.24 o 
  -4   9   2      405.52      418.64     14.31 o 
  -3   9   2        0.29       -0.03      1.75 o 
  -2   9   2       39.99       41.42      4.22 o 
  -1   9   2      156.53      163.31      6.63 o 
   0   9   2        2.05        3.93      2.06 o 
   1   9   2      464.58      446.74     15.97 o 
   2   9   2      325.13      307.25     10.79 o 
   3   9   2       67.77       63.35      5.11 o 
  -7  10   2      251.17      276.94     14.05 o 
  -6  10   2        0.09        0.45      1.92 o 
  -5  10   2      281.01      279.10     13.04 o 
  -4  10   2      177.59      176.47      8.82 o 
  -3  10   2        1.19        3.02      2.38 o 
  -2  10   2      177.32      176.32      6.49 o 
  -1  10   2      770.13      794.56     19.57 o 
   0  10   2      128.53      126.05      7.58 o 
   1  10   2        0.12        1.33      2.36 o 
   2  10   2       23.49       17.26      4.00 o 
  -6  11   2       17.47       12.59      4.01 o 
  -5  11   2      191.04      195.25     19.43 o 
  -4  11   2      156.09      169.89     14.05 o 
  -3  11   2        6.76        9.49      3.27 o 
  -2  11   2      109.88      113.03      5.14 o 
  -1  11   2      129.58      141.93      9.29 o 
   0  11   2        5.27        5.54      3.10 o 
  -4  12   2      171.29      192.66     14.60 o 
  -3  12   2       64.93       68.87      6.51 o 
  -2  12   2       38.46       38.99      5.35 o 
   0 -13   3       35.57       37.95      6.57 o 
   1 -13   3       53.21       59.93      5.46 o 
   2 -13   3      179.26      179.44      7.79 o 
   3 -13   3      204.52      199.04     15.32 o 
   4 -13   3        0.00       -2.74      2.74 o 
   5 -13   3       47.91       51.63      7.66 o 
  -1 -12   3      156.86      153.43     12.41 o 
   0 -12   3      169.50      168.94     12.22 o 
   1 -12   3        1.50        2.34      2.37 o 
   2 -12   3       50.27       45.70      3.80 o 
   3 -12   3      119.30       99.43     10.03 o 
   4 -12   3      122.80      136.28     11.31 o 
   5 -12   3      524.01      532.91     25.72 o 
   6 -12   3      134.08      114.94      9.67 o 
   7 -12   3       29.46       26.27      5.11 o 
  -3 -11   3       11.68       12.00      3.79 o 
  -2 -11   3        5.88        8.48      2.52 o 
  -1 -11   3       62.83       66.50      5.61 o 
   0 -11   3        1.29        0.61      2.32 o 
   1 -11   3        4.20        0.96      2.06 o 
   2 -11   3      245.83      236.39      9.04 o 
   3 -11   3      579.42      600.04     27.91 o 
   4 -11   3        6.78        4.01      2.92 o 
   5 -11   3      129.74      126.25      9.85 o 
   6 -11   3       37.83       35.03      5.29 o 
   7 -11   3        5.49        6.93      3.28 o 
   8 -11   3      172.57      173.13     10.58 o 
  -4 -10   3       90.23       86.52      7.45 o 
  -3 -10   3       51.97       43.53      5.10 o 
  -2 -10   3       84.47       88.09      5.29 o 
  -1 -10   3      133.92      123.92      6.96 o 
   0 -10   3        1.45        3.00      1.75 o 
   1 -10   3        4.64        8.69      1.92 o 
   2 -10   3      696.31      675.90     19.02 o 
   3 -10   3      374.09      379.29     19.34 o 
   4 -10   3        0.08       -0.91      2.01 o 
   5 -10   3      726.83      768.25     31.20 o 
   6 -10   3      718.80      746.91     29.92 o 
   7 -10   3        6.33        9.12      3.10 o 
   8 -10   3       93.43       96.33      7.12 o 
  -4  -9   3       28.60       29.34      4.64 o 
  -3  -9   3       69.47       72.13      4.40 o 
  -2  -9   3      525.68      518.78     14.00 o 
  -1  -9   3      568.78      591.58     11.80 o 
   0  -9   3      193.39      215.17     10.06 o 
   1  -9   3       19.31       20.05      2.19 o 
   2  -9   3       98.20       99.79      3.54 o 
   3  -9   3      426.97      421.25     19.70 o 
   4  -9   3        1.40        3.28      2.37 o 
   5  -9   3      674.87      660.80     26.64 o 
   6  -9   3      750.49      729.76     28.28 o 
   7  -9   3       42.79       43.79      4.74 o 
   8  -9   3       47.16       52.36      4.93 o 
  -5  -8   3      172.47      174.31      9.71 o 
  -4  -8   3      507.19      495.39     14.88 o 
  -3  -8   3      334.96      330.20     10.56 o 
  -2  -8   3      158.31      152.35      4.95 o 
  -1  -8   3      678.34      695.34     12.86 o 
   0  -8   3       20.47       25.20      2.74 o 
   1  -8   3      739.91      742.04     16.35 o 
   2  -8   3     1653.06     1581.09     34.64 o 
   3  -8   3     2769.35     2705.11     63.03 o 
   4  -8   3      242.93      237.72     12.22 o 
   5  -8   3      391.87      423.81     18.06 o 
   6  -8   3      581.75      585.45     22.99 o 
   7  -8   3       59.08       57.10      4.93 o 
   8  -8   3       37.47       47.80      4.74 o 
   9  -8   3      418.30      409.21     17.88 o 
  -6  -7   3       36.00       37.50      4.86 o 
  -5  -7   3       56.16       51.30      5.30 o 
  -4  -7   3      256.02      247.47      7.29 o 
  -3  -7   3       51.26       61.10      4.66 o 
  -2  -7   3      868.01      836.67     13.70 o 
  -1  -7   3     2003.80     1940.28     27.49 o 
   0  -7   3      999.75      999.40     15.08 o 
   1  -7   3       65.97       87.21      2.80 o 
   2  -7   3      520.64      495.47     14.80 o 
   3  -7   3      625.54      647.59     27.54 o 
   4  -7   3        0.32        2.97      0.98 o 
   5  -7   3     1461.85     1436.08     35.22 o 
   6  -7   3      504.78      530.53     20.62 o 
   7  -7   3      374.33      379.84     16.05 o 
   8  -7   3      158.65      146.68      8.76 o 
   9  -7   3       84.23       87.75      7.30 o 
  -6  -6   3        3.56        9.54      2.62 o 
  -5  -6   3       46.26       44.12      3.52 o 
  -4  -6   3      389.36      377.69      8.94 o 
  -3  -6   3      207.03      207.33      6.04 o 
  -2  -6   3       62.61       63.26      2.41 o 
  -1  -6   3     1896.45     1921.49     26.84 o 
   0  -6   3      571.45      579.94      9.31 o 
   1  -6   3       23.60       14.81      1.23 o 
   2  -6   3     2362.73     2189.34     56.90 o 
   3  -6   3     4086.58     4138.93     92.86 o 
   4  -6   3       68.58       76.35      3.40 o 
   5  -6   3      590.52      568.79     12.29 o 
   6  -6   3       64.90       63.10      3.63 o 
   7  -6   3       37.24       35.39      4.01 o 
   8  -6   3       19.24       22.80      4.01 o 
   9  -6   3      333.62      367.25     17.88 o 
  -7  -5   3       15.99       12.01      2.59 o 
  -6  -5   3       12.91       17.71      2.95 o 
  -5  -5   3      385.48      400.69      8.53 o 
  -4  -5   3     1331.89     1280.12     19.96 o 
  -3  -5   3      486.03      485.43      8.88 o 
  -2  -5   3      351.49      311.65      5.67 o 
  -1  -5   3     1085.46     1009.08     12.96 o 
   0  -5   3      297.11      262.83      4.83 o 
   1  -5   3       28.73       48.97      2.73 o 
   2  -5   3     1938.58     1732.26     25.17 o 
   3  -5   3     4268.93     4084.36     75.87 o 
   4  -5   3       99.67      113.08      3.50 o 
   5  -5   3      755.92      772.84     13.33 o 
   6  -5   3      511.39      522.19     14.96 o 
   7  -5   3       68.47       74.89      4.83 o 
   8  -5   3        3.20        3.28      2.74 o 
   9  -5   3       59.28       62.39      7.12 o 
  -7  -4   3      367.17      391.25     21.00 o 
  -6  -4   3       72.05       75.58      3.20 o 
  -5  -4   3      149.61      160.45      4.09 o 
  -4  -4   3      106.53      107.93      3.08 o 
  -3  -4   3        2.17        8.40      1.79 o 
  -2  -4   3     2578.40     2614.22     29.79 o 
  -1  -4   3     2992.58     2819.62     31.11 o 
   0  -4   3     2955.36     3035.74     32.12 o 
   1  -4   3      132.16      122.98      2.45 o 
   2  -4   3     2228.36     2236.07     29.85 o 
   3  -4   3     2318.47     2345.40     44.16 o 
   4  -4   3       56.05       58.98      2.20 o 
   5  -4   3     1648.23     1636.62     25.80 o 
   6  -4   3     1234.18     1210.06     30.96 o 
   7  -4   3      195.26      195.54     13.87 o 
   8  -4   3      119.07      114.96      9.49 o 
   9  -4   3      187.52      178.43     12.77 o 
  -8  -3   3       62.71       77.22      7.30 o 
  -7  -3   3      211.22      224.22      9.13 o 
  -6  -3   3        2.37        2.31      1.50 o 
  -5  -3   3      804.32      809.08     11.91 o 
  -4  -3   3     3743.70     3794.78     43.69 o 
  -3  -3   3     2201.07     2112.26     22.28 o 
  -2  -3   3      472.29      520.02      6.31 o 
  -1  -3   3     3037.43     3022.45     31.98 o 
   0  -3   3      162.38      198.92      2.79 o 
   1  -3   3      248.94      241.26      5.19 o 
   2  -3   3     5401.18     5086.96     61.78 o 
   3  -3   3     5093.91     5067.29     76.48 o 
   4  -3   3     1001.76     1061.38     17.07 o 
   5  -3   3      312.44      315.09      7.34 o 
   6  -3   3      498.28      502.58     15.60 o 
   7  -3   3       39.80       40.71      4.10 o 
   8  -3   3      222.95      224.09     14.78 o 
   9  -3   3      202.23      213.64     14.96 o 
  -8  -2   3      170.86      187.17     10.62 o 
  -7  -2   3      195.42      195.67      5.83 o 
  -6  -2   3       35.68       35.93      2.30 o 
  -5  -2   3      340.84      348.25      5.89 o 
  -4  -2   3     1731.61     1792.64     19.25 o 
  -3  -2   3       42.77       38.52      1.22 o 
  -2  -2   3     1922.61     1985.07     20.92 o 
  -1  -2   3     9828.71     9391.23    150.24 o 
   0  -2   3     3949.16     4060.52     42.70 o 
   1  -2   3       91.15       84.63      1.48 o 
   2  -2   3     2977.76     3007.72     34.63 o 
   3  -2   3     1864.05     1849.03     20.55 o 
   4  -2   3       14.48       16.12      1.41 o 
   5  -2   3     1675.43     1642.60     26.43 o 
   6  -2   3     2012.88     1990.75     49.79 o 
   7  -2   3      353.49      342.00     13.31 o 
   8  -2   3        6.38        7.22      3.11 o 
   9  -2   3      101.65      137.38     14.05 o 
  -8  -1   3       67.50       72.28      6.48 o 
  -7  -1   3      931.59      884.36     19.60 o 
  -6  -1   3      376.18      384.17      6.82 o 
  -5  -1   3       77.06       84.38      3.12 o 
  -4  -1   3     2072.93     2139.29     22.64 o 
  -3  -1   3     3318.03     3559.11     37.03 o 
  -2  -1   3      375.23      341.54      4.72 o 
  -1  -1   3     4923.42     4963.70     48.25 o 
   0  -1   3     4290.13     4532.48     48.68 o 
   1  -1   3      307.43      295.25      3.63 o 
   2  -1   3     1862.88     1800.21     23.51 o 
   3  -1   3     4316.24     4058.59     47.69 o 
   4  -1   3      565.33      563.80      7.81 o 
   5  -1   3      324.35      319.88      7.60 o 
   6  -1   3      273.31      269.28     10.06 o 
   7  -1   3        4.71        4.86      2.70 o 
   8  -1   3       29.25       30.08      6.48 o 
  -9   0   3       37.75       37.47      5.04 o 
  -8   0   3      122.15      129.48      8.02 o 
  -7   0   3       25.22       22.43      2.52 o 
  -6   0   3      108.72      111.38      4.01 o 
  -5   0   3     1309.79     1308.78     22.04 o 
  -4   0   3     3622.44     3669.53     41.26 o 
  -3   0   3     1235.42     1191.17     15.04 o 
  -2   0   3     1724.00     1875.82     18.90 o 
  -1   0   3     3250.48     3464.49     38.21 o 
   0   0   3     2913.87     3019.87     32.98 o 
   1   0   3      162.42      189.91      2.62 o 
   2   0   3     4510.53     4623.45     46.57 o 
   3   0   3     6643.34     6666.92     74.13 o 
   4   0   3       85.18       68.89      2.13 o 
   5   0   3     1217.56     1230.65     20.03 o 
   6   0   3      490.21      484.69     15.04 o 
   7   0   3      286.22      280.09     18.37 o 
   8   0   3        0.52        2.69      2.93 o 
  -9   1   3       14.38       17.21      3.78 o 
  -8   1   3      151.76      153.10      9.49 o 
  -7   1   3      749.19      736.22     16.50 o 
  -6   1   3     1098.28     1097.92     21.93 o 
  -5   1   3       82.01       76.71      2.90 o 
  -4   1   3     1169.28     1187.65     16.34 o 
  -3   1   3      495.39      545.65      8.11 o 
  -2   1   3      914.68      902.41     10.73 o 
  -1   1   3     9854.04     9322.05    176.88 o 
   0   1   3     3983.55     3891.46     40.24 o 
   1   1   3     1945.45     2109.01     23.76 o 
   2   1   3     1196.08     1240.09     14.67 o 
   3   1   3     2085.76     2130.88     23.26 o 
   4   1   3        6.29        5.75      1.37 o 
   5   1   3      593.28      606.54     11.76 o 
   6   1   3      531.60      523.97     11.73 o 
   7   1   3      310.89      306.74     14.18 o 
   8   1   3        3.60       -0.14      3.03 o 
  -9   2   3        1.48        4.53      2.49 o 
  -8   2   3      264.30      261.39     10.78 o 
  -7   2   3      777.56      774.61     20.36 o 
  -6   2   3      156.38      157.46      5.34 o 
  -5   2   3     1867.52     1843.25     27.70 o 
  -4   2   3     5750.83     5611.23     76.76 o 
  -3   2   3     3331.92     3412.19     43.43 o 
  -2   2   3      386.27      446.79      7.15 o 
  -1   2   3     3540.10     3527.81     46.87 o 
   0   2   3     1796.90     1886.10     21.43 o 
   1   2   3      184.08      220.16      3.91 o 
   2   2   3     3668.16     3758.76     47.60 o 
   3   2   3     5703.68     5581.28     65.00 o 
   4   2   3      849.11      824.56     15.16 o 
   5   2   3        2.17        1.94      1.39 o 
   6   2   3      101.33      108.77      5.00 o 
   7   2   3       89.59       87.85      7.91 o 
  -9   3   3       25.26       21.10      3.47 o 
  -8   3   3      143.05      142.25      7.02 o 
  -7   3   3      465.46      442.75     12.53 o 
  -6   3   3      454.32      452.16     10.07 o 
  -5   3   3       19.69       26.61      2.25 o 
  -4   3   3     2137.39     2098.51     33.10 o 
  -3   3   3     1232.70     1268.21     21.91 o 
  -2   3   3      217.18      210.24      3.85 o 
  -1   3   3     2281.97     2136.93     27.06 o 
   0   3   3     4183.50     4235.80     49.79 o 
   1   3   3      488.85      567.39      7.79 o 
   2   3   3      190.31      199.75      4.31 o 
   3   3   3      635.42      673.48     10.47 o 
   4   3   3       14.74       17.50      1.94 o 
   5   3   3       90.68       87.56      3.99 o 
   6   3   3      356.59      361.69     11.48 o 
   7   3   3      303.82      295.87      8.74 o 
  -9   4   3        0.10       -1.12      1.82 o 
  -8   4   3      641.89      609.86     18.23 o 
  -7   4   3     1466.92     1420.68     32.15 o 
  -6   4   3      248.58      255.38      8.36 o 
  -5   4   3      750.12      717.33     14.23 o 
  -4   4   3     1167.23     1166.58     20.47 o 
  -3   4   3     1536.38     1562.10     33.80 o 
  -2   4   3       61.79       69.77      2.56 o 
  -1   4   3     1696.94     1645.07     20.04 o 
   0   4   3     1770.39     1687.34     22.39 o 
   1   4   3      224.83      233.42      4.59 o 
   2   4   3      763.71      804.07     12.38 o 
   3   4   3      699.06      700.78     12.32 o 
   4   4   3      279.09      257.78      7.14 o 
   5   4   3        7.62        6.65      1.77 o 
   6   4   3       33.23       31.97      3.30 o 
  -9   5   3      203.21      192.90      8.12 o 
  -8   5   3       76.81       70.38      5.66 o 
  -7   5   3      169.96      167.15      6.17 o 
  -6   5   3       10.42       11.37      1.24 o 
  -5   5   3      210.29      219.88      6.12 o 
  -4   5   3     2161.43     2084.86     49.80 o 
  -3   5   3     1092.78     1076.68     28.15 o 
  -2   5   3       35.52       37.27      2.26 o 
  -1   5   3      845.06      866.32     13.42 o 
   0   5   3      605.35      616.70      9.66 o 
   1   5   3       45.03       44.07      2.36 o 
   2   5   3      966.53      980.93     13.81 o 
   3   5   3      453.68      427.47      9.90 o 
   4   5   3       97.86       85.66      4.52 o 
   5   5   3      118.69      118.14      6.37 o 
   6   5   3       91.71       80.38      6.91 o 
  -9   6   3        3.65        2.13      1.63 o 
  -8   6   3      480.31      456.62     13.92 o 
  -7   6   3     1260.37     1223.59     28.11 o 
  -6   6   3      476.00      483.65     12.98 o 
  -5   6   3      199.07      200.68      9.67 o 
  -4   6   3     1040.01     1022.10     38.22 o 
  -3   6   3       54.57       42.88      3.55 o 
  -2   6   3      172.21      154.38      5.64 o 
  -1   6   3     2162.94     2259.33     44.44 o 
   0   6   3     1355.08     1353.12     22.77 o 
   1   6   3      137.91      115.99      4.46 o 
   2   6   3        2.13        2.67      1.30 o 
   3   6   3      193.75      188.81      6.82 o 
   4   6   3        1.08        1.19      1.63 o 
   5   6   3       84.19       83.37     11.31 o 
  -9   7   3       32.40       36.49      7.12 o 
  -8   7   3       42.57       41.68      3.19 o 
  -7   7   3      379.59      372.49     12.10 o 
  -6   7   3       33.40       42.57      3.40 o 
  -5   7   3      367.72      360.50     12.08 o 
  -4   7   3     1381.56     1337.38     34.50 o 
  -3   7   3     2118.64     2157.39     53.15 o 
  -2   7   3       29.96       34.48      2.53 o 
  -1   7   3      777.76      840.21     19.72 o 
   0   7   3      308.20      333.81     12.41 o 
   1   7   3       12.14       13.35      2.21 o 
   2   7   3      557.84      594.95     15.90 o 
   3   7   3      886.57      878.21     19.26 o 
   4   7   3      196.47      191.19     10.69 o 
  -8   8   3       88.21       92.13      5.84 o 
  -7   8   3      312.46      317.11     15.14 o 
  -6   8   3      278.58      266.29     10.13 o 
  -5   8   3       15.09       20.24      2.93 o 
  -4   8   3      764.79      771.72     22.43 o 
  -3   8   3      369.29      363.38     14.60 o 
  -2   8   3       70.71       78.84      3.93 o 
  -1   8   3      390.26      409.39     11.60 o 
   0   8   3      446.53      461.87     13.03 o 
   1   8   3       98.21      109.72      7.12 o 
   2   8   3        4.04        6.23      2.39 o 
   3   8   3       29.85       24.38      4.15 o 
  -8   9   3       85.93       80.05      5.11 o 
  -7   9   3      261.52      275.44     10.78 o 
  -6   9   3      173.10      182.97      8.55 o 
  -5   9   3        0.59        2.96      2.02 o 
  -4   9   3      279.95      277.62     11.26 o 
  -3   9   3      451.78      448.69     18.97 o 
  -2   9   3       30.32       27.08      2.62 o 
  -1   9   3      619.41      621.78     23.61 o 
   0   9   3      359.60      362.94     19.38 o 
   1   9   3      107.67       98.61      6.99 o 
   2   9   3      123.90      126.51      8.44 o 
  -7  10   3       72.38       80.46      7.30 o 
  -6  10   3       10.18        4.17      2.49 o 
  -5  10   3       43.54       49.45      4.91 o 
  -4  10   3      302.93      317.04     20.98 o 
  -3  10   3      247.82      251.97     28.83 o 
  -2  10   3        0.31       -1.03      1.36 o 
  -1  10   3        3.11        1.91      2.01 o 
   0  10   3       40.29       44.06      4.91 o 
   1  10   3        0.96       -0.07      3.65 o 
  -5  11   3        0.10        0.81      3.28 o 
  -4  11   3       54.94       59.04      5.86 o 
  -3  11   3       55.39       56.50      5.86 o 
  -2  11   3        4.12        2.71      1.64 o 
  -1  11   3      102.06       98.39      5.79 o 
   0 -13   4      120.61      114.75     10.40 o 
   1 -13   4       16.74       11.27      3.17 o 
   2 -13   4       98.92      104.41      7.02 o 
   3 -13   4       76.66       78.27      9.67 o 
   4 -13   4       38.49       32.11      6.57 o 
   5 -13   4        9.71        6.93      4.01 o 
   6 -13   4       72.48       78.27      8.76 o 
  -1 -12   4       19.30       18.97      5.29 o 
   0 -12   4       83.18       77.35      8.39 o 
   1 -12   4       68.76       67.02      5.61 o 
   2 -12   4      169.67      161.55      7.42 o 
   3 -12   4      154.95      160.18     12.77 o 
   4 -12   4       39.87       34.30      6.20 o 
   5 -12   4        7.93        9.12      4.01 o 
   6 -12   4       45.49       37.95      6.02 o 
   7 -12   4      156.14      159.45     11.49 o 
  -3 -11   4        0.28       -0.02      2.12 o 
  -2 -11   4       13.54       21.57      3.22 o 
  -1 -11   4      322.76      335.32     18.61 o 
   0 -11   4      610.75      612.46     20.31 o 
   1 -11   4      478.48      503.55     16.77 o 
   2 -11   4      230.04      228.58      9.00 o 
   3 -11   4      328.47      319.63     18.24 o 
   4 -11   4       18.86       16.78      4.38 o 
   5 -11   4       61.89       71.88      7.48 o 
   6 -11   4      281.35      293.18     15.87 o 
   7 -11   4      353.66      349.01     17.51 o 
   8 -11   4       67.19       55.10      6.20 o 
  -4 -10   4      211.83      208.41     11.09 o 
  -3 -10   4      124.51      112.81      6.24 o 
  -2 -10   4      114.10      102.60      5.65 o 
  -1 -10   4        3.19        3.82      1.88 o 
   0 -10   4      409.74      414.57     11.64 o 
   1 -10   4        0.89       -0.03      1.66 o 
   2 -10   4      583.68      568.45     16.70 o 
   3 -10   4      764.90      797.44     33.57 o 
   4 -10   4      410.42      395.53     19.34 o 
   5 -10   4       56.19       52.72      6.02 o 
   6 -10   4       29.37       31.01      4.74 o 
   7 -10   4       73.25       67.32      6.39 o 
   8 -10   4        0.06        0.00      2.37 o 
  -4  -9   4       55.02       56.77      5.77 o 
  -3  -9   4      128.40      112.32      5.33 o 
  -2  -9   4       38.89       36.81      3.50 o 
  -1  -9   4      334.36      307.09      8.61 o 
   0  -9   4     1338.44     1304.72     24.07 o 
   1  -9   4      722.72      707.58     14.14 o 
   2  -9   4        0.39        0.75      1.00 o 
   3  -9   4     1181.23     1186.97     33.20 o 
   4  -9   4      159.52      168.39     10.58 o 
   5  -9   4       12.48       12.95      3.28 o 
   6  -9   4      598.43      596.94     24.63 o 
   7  -9   4      738.70      747.82     29.37 o 
   8  -9   4       12.08       18.06      3.65 o 
  -5  -8   4       38.97       28.74      8.85 o 
  -4  -8   4       24.48       27.14      3.53 o 
  -3  -8   4      244.75      218.34      7.95 o 
  -2  -8   4       18.67       25.04      2.38 o 
  -1  -8   4      185.39      173.35      4.98 o 
   0  -8   4      557.95      578.52     10.80 o 
   1  -8   4      249.89      241.24      6.18 o 
   2  -8   4      609.02      623.85     11.92 o 
   3  -8   4      276.27      249.33     12.41 o 
   4  -8   4      256.17      268.73     13.50 o 
   5  -8   4       60.79       74.98      6.20 o 
   6  -8   4      282.31      258.70     12.77 o 
   7  -8   4      199.07      219.29     11.49 o 
   8  -8   4       92.43       92.50      7.30 o 
   9  -8   4       85.77       98.52      8.03 o 
  -6  -7   4        2.01       -0.64      4.01 o 
  -5  -7   4       72.88       81.32      5.36 o 
  -4  -7   4      789.72      802.61     17.54 o 
  -3  -7   4     1025.65      991.58     17.51 o 
  -2  -7   4      439.42      427.43      8.95 o 
  -1  -7   4      282.73      277.88      5.85 o 
   0  -7   4     1709.15     1722.24     24.32 o 
   1  -7   4      215.55      209.07      4.32 o 
   2  -7   4      662.50      669.57     18.10 o 
   3  -7   4     1600.85     1519.07     37.86 o 
   4  -7   4     1950.42     1828.95     63.49 o 
   5  -7   4       41.34       52.18      4.93 o 
   6  -7   4      643.20      647.29     25.36 o 
   7  -7   4      552.19      550.78     22.62 o 
   8  -7   4        0.64        1.46      2.19 o 
   9  -7   4       71.65       77.35      7.48 o 
  -6  -6   4      181.80      180.07      7.73 o 
  -5  -6   4      372.66      350.42      9.90 o 
  -4  -6   4      100.05      104.43      4.22 o 
  -3  -6   4      307.94      314.20      7.31 o 
  -2  -6   4       80.51       87.02      3.01 o 
  -1  -6   4     2667.46     2774.74     37.76 o 
   0  -6   4     3377.79     3295.50     41.14 o 
   1  -6   4      551.51      560.64      8.21 o 
   2  -6   4      418.34      400.31     15.05 o 
   3  -6   4      949.20      973.23     21.74 o 
   4  -6   4        5.47       10.04      1.13 o 
   5  -6   4       38.54       32.47      3.83 o 
   6  -6   4     1092.85     1007.98     37.04 o 
   7  -6   4      645.58      647.11     26.27 o 
   8  -6   4       46.79       51.63      6.02 o 
   9  -6   4       28.72       26.64      5.11 o 
  -7  -5   4       54.70       54.38      6.32 o 
  -6  -5   4      338.25      327.54     10.58 o 
  -5  -5   4        4.27        7.03      1.65 o 
  -4  -5   4     1158.47     1132.03     18.57 o 
  -3  -5   4     2639.76     2619.57     35.99 o 
  -2  -5   4     1205.13     1287.92     16.56 o 
  -1  -5   4        1.43        6.99      2.13 o 
   0  -5   4     4970.65     5109.73     62.41 o 
   1  -5   4     1434.01     1523.60     17.93 o 
   2  -5   4     1082.33     1010.52     24.29 o 
   3  -5   4     3449.88     3344.43     48.82 o 
   4  -5   4     3375.20     3340.68     62.85 o 
   5  -5   4      379.91      386.24     11.40 o 
   6  -5   4      223.36      226.53      8.38 o 
   7  -5   4      178.43      174.05     10.58 o 
   8  -5   4        6.27        7.30      3.47 o 
   9  -5   4      119.94      119.86     10.40 o 
  -7  -4   4        0.63        0.27      2.45 o 
  -6  -4   4      120.05      121.20      4.25 o 
  -5  -4   4       30.50       28.68      1.95 o 
  -4  -4   4      333.14      318.91      6.99 o 
  -3  -4   4     1440.98     1433.97     16.63 o 
  -2  -4   4      136.02      160.07      3.17 o 
  -1  -4   4     2394.42     2404.04     25.95 o 
   0  -4   4     5901.79     5868.99     61.06 o 
   1  -4   4     1292.77     1228.02     14.47 o 
   2  -4   4      740.01      731.08     13.69 o 
   3  -4   4     2235.98     2259.34     33.36 o 
   4  -4   4      577.18      582.62      9.01 o 
   5  -4   4      398.43      419.76     13.04 o 
   6  -4   4      675.20      643.77     18.58 o 
   7  -4   4      996.84      993.33     27.54 o 
   8  -4   4      129.86      152.34     11.49 o 
   9  -4   4        5.04        5.11      4.01 o 
  -8  -3   4       43.13       38.86      5.52 o 
  -7  -3   4      215.90      240.00     11.66 o 
  -6  -3   4      960.75      909.84     17.71 o 
  -5  -3   4      312.67      301.26      6.12 o 
  -4  -3   4      653.20      686.37     12.21 o 
  -3  -3   4      762.76      732.77      9.68 o 
  -2  -3   4      616.39      663.76      7.52 o 
  -1  -3   4      218.62      191.82      2.97 o 
   0  -3   4     3187.71     3132.02     31.98 o 
   1  -3   4     5447.68     5433.75     53.75 o 
   2  -3   4      169.96      154.70      2.74 o 
   3  -3   4     2285.60     2303.64     28.40 o 
   4  -3   4     1293.56     1285.73     17.90 o 
   5  -3   4      218.65      221.14      6.46 o 
   6  -3   4      428.57      418.92     14.06 o 
   7  -3   4      472.87      490.04     16.63 o 
   8  -3   4        2.74        8.59      3.03 o 
  -8  -2   4       57.29       44.27      5.47 o 
  -7  -2   4       11.08       17.32      1.89 o 
  -6  -2   4       37.44       41.50      2.82 o 
  -5  -2   4      260.06      283.01      9.89 o 
  -4  -2   4     2017.48     1986.22     23.64 o 
  -3  -2   4     4493.10     4398.66     46.70 o 
  -2  -2   4     1415.41     1413.43     14.97 o 
  -1  -2   4     2428.98     2748.93     27.25 o 
   0  -2   4     8936.13     8767.25    107.94 o 
   1  -2   4      251.09      242.82      3.15 o 
   2  -2   4     2256.02     2334.76     27.08 o 
   3  -2   4     5109.10     4874.45     59.17 o 
   4  -2   4     2612.97     2629.61     35.40 o 
   5  -2   4      269.08      286.65      9.38 o 
   6  -2   4      553.30      556.77     11.40 o 
   7  -2   4      549.71      551.93     27.37 o 
   8  -2   4       48.03       50.34      6.66 o 
  -8  -1   4      100.90      116.45      8.12 o 
  -7  -1   4      786.52      797.24     21.49 o 
  -6  -1   4      934.07      950.09     20.14 o 
  -5  -1   4      372.39      362.11      7.06 o 
  -4  -1   4      384.06      407.56      6.06 o 
  -3  -1   4     2128.37     2180.05     22.59 o 
  -2  -1   4       40.18       61.04      3.06 o 
  -1  -1   4     1848.59     1913.99     19.24 o 
   0  -1   4     8012.00     7599.09     96.54 o 
   1  -1   4     4677.76     4755.31     49.44 o 
   2  -1   4      249.48      266.74      3.58 o 
   3  -1   4      783.50      750.00     11.59 o 
   4  -1   4      563.30      579.33      8.85 o 
   5  -1   4       14.07       23.55      2.32 o 
   6  -1   4      655.28      642.03     16.11 o 
   7  -1   4      954.02      955.50     22.38 o 
   8  -1   4       39.24       41.62      6.39 o 
  -9   0   4       45.71       48.71      9.30 o 
  -8   0   4       62.07       65.54      5.65 o 
  -7   0   4      202.11      213.32      7.36 o 
  -6   0   4     1040.67     1023.43     21.07 o 
  -5   0   4       11.63       11.97      1.82 o 
  -4   0   4     3039.42     3108.28     37.76 o 
  -3   0   4     7122.49     7055.87     88.93 o 
  -2   0   4     5147.23     5386.09     53.25 o 
  -1   0   4      393.11      419.47      5.08 o 
   0   0   4     8965.60     8833.21    105.85 o 
   1   0   4     3494.53     3730.10     38.80 o 
   2   0   4     1019.26     1044.77     13.22 o 
   3   0   4     2029.21     1912.63     24.02 o 
   4   0   4     3098.99     3033.97     43.76 o 
   5   0   4      985.79     1010.97     17.60 o 
   6   0   4       10.15       12.48      2.43 o 
   7   0   4       30.45       28.62      4.71 o 
   8   0   4        0.20        1.48      3.92 o 
  -9   1   4      319.34      305.16     13.11 o 
  -8   1   4       59.42       64.18      5.39 o 
  -7   1   4      498.64      497.03     12.52 o 
  -6   1   4      751.98      755.86     16.39 o 
  -5   1   4      102.47      110.25      3.66 o 
  -4   1   4     1327.44     1329.84     19.88 o 
  -3   1   4     2581.64     2670.87     32.31 o 
  -2   1   4      163.90      133.87      3.86 o 
  -1   1   4     1103.33     1137.43     13.28 o 
   0   1   4     1752.19     1688.32     18.28 o 
   1   1   4     1240.63     1115.19     13.38 o 
   2   1   4        1.22        0.15      0.53 o 
   3   1   4      385.11      358.36      5.43 o 
   4   1   4      510.45      522.27     10.45 o 
   5   1   4       46.98       45.54      2.68 o 
   6   1   4      514.57      501.83     10.69 o 
   7   1   4      193.37      209.61     11.74 o 
  -9   2   4       49.43       48.71      4.89 o 
  -8   2   4       18.91       20.53      6.66 o 
  -7   2   4      403.44      404.95     10.67 o 
  -6   2   4     2184.00     2171.26     39.83 o 
  -5   2   4     1690.05     1664.38     27.11 o 
  -4   2   4     1290.27     1288.26     20.95 o 
  -3   2   4     3133.42     3225.09     41.47 o 
  -2   2   4     1023.77     1031.45     12.80 o 
  -1   2   4       93.37       75.69      1.78 o 
   0   2   4     5879.81     5848.02     63.90 o 
   1   2   4     2665.91     2468.33     28.10 o 
   2   2   4       32.66       31.95      1.75 o 
   3   2   4      906.80      895.14     13.10 o 
   4   2   4      464.71      444.61      9.68 o 
   5   2   4       64.69       58.56      3.21 o 
   6   2   4        8.49       11.67      3.37 o 
   7   2   4       13.36       19.24      4.71 o 
  -9   3   4      120.71      124.47      7.25 o 
  -8   3   4      167.57      152.41      7.44 o 
  -7   3   4       18.34       21.26      2.60 o 
  -6   3   4     1256.20     1213.91     26.23 o 
  -5   3   4      171.65      154.10      4.94 o 
  -4   3   4     2931.48     2959.56     41.69 o 
  -3   3   4     3986.88     4043.50     66.68 o 
  -2   3   4      584.96      548.18      7.89 o 
  -1   3   4     1267.87     1454.15     16.98 o 
   0   3   4     1689.29     1708.27     20.04 o 
   1   3   4       72.69       65.11      2.56 o 
   2   3   4      543.24      581.88      8.74 o 
   3   3   4     1762.18     1788.58     26.69 o 
   4   3   4      997.87      974.87     18.13 o 
   5   3   4       15.38       13.66      2.06 o 
   6   3   4      137.29      137.42      6.02 o 
   7   3   4      132.41      134.06     10.38 o 
  -9   4   4       31.37       27.84      3.50 o 
  -8   4   4        9.52       13.41      2.56 o 
  -7   4   4      310.10      314.94      9.92 o 
  -6   4   4     1558.87     1510.48     33.63 o 
  -5   4   4     1536.67     1534.26     28.39 o 
  -4   4   4       33.87       36.52      4.05 o 
  -3   4   4     2676.98     2731.08     47.50 o 
  -2   4   4      847.31      876.36     18.85 o 
  -1   4   4      332.57      351.42      6.11 o 
   0   4   4     3189.29     3187.18     37.91 o 
   1   4   4     3793.97     3836.18     40.96 o 
   2   4   4      100.98       89.16      3.98 o 
   3   4   4      103.05      109.68      3.83 o 
   4   4   4       62.13       53.46      3.31 o 
   5   4   4       14.24       13.35      2.48 o 
   6   4   4       39.38       52.41      5.60 o 
  -9   5   4       46.33       49.98      4.08 o 
  -8   5   4        3.20        2.82      1.78 o 
  -7   5   4      201.76      197.04      7.90 o 
  -6   5   4      941.70      940.57     22.51 o 
  -5   5   4       86.88      101.04      6.11 o 
  -4   5   4     2238.57     2206.81     53.21 o 
  -3   5   4     2188.84     2184.43     52.89 o 
  -2   5   4     1122.16     1123.35     20.07 o 
  -1   5   4      140.20      152.62      4.88 o 
   0   5   4     1971.12     1992.72     28.51 o 
   1   5   4      413.35      407.54      8.96 o 
   2   5   4      215.22      230.87      6.33 o 
   3   5   4      978.15      981.25     18.29 o 
   4   5   4      643.73      640.48     15.44 o 
   5   5   4      264.75      241.71     11.77 o 
  -9   6   4      121.72      121.42     13.04 o 
  -8   6   4       97.07       89.48      5.11 o 
  -7   6   4       79.26       83.37      4.92 o 
  -6   6   4      355.79      352.58     13.33 o 
  -5   6   4      124.57      131.53      6.27 o 
  -4   6   4        2.18        2.52      1.61 o 
  -3   6   4     1006.45     1009.60     27.41 o 
  -2   6   4     1028.80     1070.41     22.64 o 
  -1   6   4       21.14       23.62      3.07 o 
   0   6   4      633.36      670.62     16.43 o 
   1   6   4      827.27      847.27     17.49 o 
   2   6   4       69.84       66.28      4.01 o 
   3   6   4       62.87       56.39      4.01 o 
   4   6   4       26.56       28.32      5.75 o 
   5   6   4        0.37        3.18      2.96 o 
  -8   7   4       44.50       47.64      3.89 o 
  -7   7   4      505.28      530.53     21.35 o 
  -6   7   4      953.32      960.31     26.48 o 
  -5   7   4      226.14      234.37      9.48 o 
  -4   7   4      542.89      555.98     17.45 o 
  -3   7   4      915.39      908.55     25.80 o 
  -2   7   4        6.79       13.72      2.27 o 
  -1   7   4       80.11       83.85      4.51 o 
   0   7   4     1056.55     1030.38     23.62 o 
   1   7   4      583.93      542.77     17.95 o 
   2   7   4        1.66       -0.16      1.75 o 
   3   7   4       43.24       41.60      4.27 o 
   4   7   4      236.11      229.70     12.05 o 
  -8   8   4       30.96       33.18      4.56 o 
  -7   8   4       11.26       10.57      3.74 o 
  -6   8   4      269.40      269.11     10.64 o 
  -5   8   4        0.45        2.15      1.92 o 
  -4   8   4      431.71      441.72     15.38 o 
  -3   8   4      378.43      364.00     13.66 o 
  -2   8   4      692.54      699.23     16.69 o 
  -1   8   4       11.98        9.02      2.21 o 
   0   8   4       46.65       53.22      9.75 o 
   1   8   4       31.55       27.25      4.18 o 
   2   8   4        0.11       -1.50      1.75 o 
   3   8   4       89.78       79.13      5.83 o 
  -7   9   4      323.92      327.99     12.58 o 
  -6   9   4      856.96      888.29     26.05 o 
  -5   9   4      287.48      323.77     12.78 o 
  -4   9   4      185.33      180.11     27.09 o 
  -3   9   4      667.92      640.88     21.62 o 
  -2   9   4       16.61       13.68      2.21 o 
  -1   9   4      210.57      225.62      8.45 o 
   0   9   4      272.30      276.51     11.84 o 
   1   9   4      330.48      305.77     13.09 o 
   2   9   4       86.25       96.54      9.58 o 
  -6  10   4      292.18      277.12     12.05 o 
  -5  10   4       96.57       98.47      9.03 o 
  -4  10   4      115.87      101.38      7.34 o 
  -3  10   4      214.80      202.44     11.13 o 
  -2  10   4      128.43      123.72      5.47 o 
  -1  10   4       67.45       62.82      4.62 o 
   0  10   4       67.75       65.87      6.00 o 
  -5  11   4       34.50       34.12      7.66 o 
  -4  11   4       26.01       27.82      4.73 o 
  -3  11   4      203.83      183.64     10.45 o 
  -2  11   4      109.77       96.35     11.13 o 
   3 -14   5      110.89      114.02     12.41 o 
   4 -14   5      241.43      249.03     18.06 o 
   0 -13   5      386.11      385.86     20.43 o 
   1 -13   5       61.72       60.19      5.60 o 
   2 -13   5       66.16       62.35      4.78 o 
   3 -13   5       15.84       20.07      6.02 o 
   4 -13   5      202.09      188.82     14.60 o 
   5 -13   5        0.49        2.37      3.47 o 
   6 -13   5      117.68      134.64     11.49 o 
  -2 -12   5      162.87      151.97     12.77 o 
  -1 -12   5        5.52        4.56      3.83 o 
   0 -12   5       34.75       36.67      6.02 o 
   1 -12   5      142.40      126.15      7.54 o 
   2 -12   5      106.35       98.56      5.77 o 
   3 -12   5      125.86      137.01     11.86 o 
   4 -12   5      532.02      539.66     26.82 o 
   5 -12   5      254.09      230.24     15.14 o 
   6 -12   5        1.82        4.56      3.47 o 
   7 -12   5       34.52       35.03      5.84 o 
  -3 -11   5      219.00      211.04     10.97 o 
  -2 -11   5       83.73       87.50      6.90 o 
  -1 -11   5        5.88       13.87      4.74 o 
   0 -11   5      380.70      391.53     14.83 o 
   1 -11   5      421.09      404.08     14.45 o 
   2 -11   5        3.49        4.28      2.02 o 
   3 -11   5       37.64       43.60      6.57 o 
   4 -11   5      226.88      207.25     13.68 o 
   5 -11   5       52.04       35.76      5.66 o 
   6 -11   5      141.43      164.20     11.49 o 
   7 -11   5       94.51       98.88      8.57 o 
  -4 -10   5       53.09       46.90      5.66 o 
  -3 -10   5        1.57        2.70      2.27 o 
  -2 -10   5       73.62       64.47      4.48 o 
  -1 -10   5        6.96        1.09      1.81 o 
   0 -10   5      332.72      343.33     13.04 o 
   1 -10   5      273.77      259.37     11.49 o 
   2 -10   5      404.41      402.49     13.06 o 
   3 -10   5      158.27      176.24      8.58 o 
   4 -10   5      545.54      551.69     17.80 o 
   5 -10   5       28.39       28.96      3.55 o 
   6 -10   5       64.22       60.20      6.39 o 
   7 -10   5       92.67      102.71      8.39 o 
   8 -10   5       78.16       78.81      7.48 o 
  -5  -9   5        1.28        3.19      3.10 o 
  -4  -9   5       56.44       65.87      6.03 o 
  -3  -9   5      691.97      718.25     16.24 o 
  -2  -9   5      845.85      853.16     22.98 o 
  -1  -9   5      184.93      169.01      6.35 o 
   0  -9   5      370.44      386.56     10.55 o 
   1  -9   5     1130.81     1139.56     24.86 o 
   2  -9   5       11.62       14.61      1.99 o 
   3  -9   5     1164.13     1170.72     31.47 o 
   4  -9   5     1167.76     1166.87     31.15 o 
   5  -9   5      288.28      282.83     17.88 o 
   6  -9   5        3.63        7.48      3.10 o 
   7  -9   5       81.83       87.94      7.48 o 
   8  -9   5       68.07       66.41      6.75 o 
  -5  -8   5       65.98       71.15      7.30 o 
  -4  -8   5       31.97       30.26      3.68 o 
  -3  -8   5       24.37       20.28      2.80 o 
  -2  -8   5      156.28      156.30      5.51 o 
  -1  -8   5        6.74        8.68      1.85 o 
   0  -8   5     1222.11     1224.13     20.66 o 
   1  -8   5     2053.71     2056.31     34.85 o 
   2  -8   5      754.26      744.42     16.66 o 
   3  -8   5        1.57        0.38      1.35 o 
   4  -8   5     1655.47     1649.96     41.40 o 
   5  -8   5       49.40       45.11      3.73 o 
   6  -8   5      396.22      387.14     17.88 o 
   7  -8   5      558.28      579.43     24.63 o 
   8  -8   5      389.71      420.89     19.89 o 
  -6  -7   5       56.90       66.83      7.48 o 
  -5  -7   5      117.41      128.78      8.25 o 
  -4  -7   5        9.77        4.23      1.97 o 
  -3  -7   5      342.64      355.10      8.25 o 
  -2  -7   5     2390.30     2362.07     36.26 o 
  -1  -7   5      258.68      237.62      5.31 o 
   0  -7   5      311.44      308.60      5.64 o 
   1  -7   5     1257.66     1299.78     18.75 o 
   2  -7   5      758.68      752.77     16.43 o 
   3  -7   5     1147.29     1192.37     30.62 o 
   4  -7   5     1751.48     1810.20     51.45 o 
   5  -7   5      671.73      701.48     19.41 o 
   6  -7   5       35.45       34.48      4.56 o 
   7  -7   5       44.40       45.06      5.47 o 
   8  -7   5       14.74       19.70      4.20 o 
  -6  -6   5       18.60       20.89      3.10 o 
  -5  -6   5        9.20       10.20      2.17 o 
  -4  -6   5       24.98       32.97      3.10 o 
  -3  -6   5      462.54      488.16     13.69 o 
  -2  -6   5      586.11      536.50      8.86 o 
  -1  -6   5       56.19       62.88      3.47 o 
   0  -6   5     1044.97     1020.46     14.10 o 
   1  -6   5     2093.55     2160.59     27.42 o 
   2  -6   5      548.49      559.01     11.95 o 
   3  -6   5      227.03      235.36      4.79 o 
   4  -6   5     1864.41     1842.30     44.49 o 
   5  -6   5     1065.61     1067.09     27.19 o 
   6  -6   5      325.67      317.26     15.32 o 
   7  -6   5      909.43      905.08     35.76 o 
   8  -6   5      384.07      400.82     20.07 o 
  -7  -5   5      131.89      126.16      8.78 o 
  -6  -5   5      235.88      240.91      8.53 o 
  -5  -5   5      303.43      308.18      7.73 o 
  -4  -5   5      477.56      461.47     10.24 o 
  -3  -5   5      199.95      216.81      4.49 o 
  -2  -5   5     1334.66     1360.27     16.81 o 
  -1  -5   5        8.82       10.26      1.12 o 
   0  -5   5     2394.28     2545.37     32.05 o 
   1  -5   5     2246.84     2178.00     24.85 o 
   2  -5   5      980.92      975.86     21.32 o 
   3  -5   5      113.12      111.10      2.53 o 
   4  -5   5     1774.95     1741.65     29.27 o 
   5  -5   5       46.95       56.09      3.58 o 
   6  -5   5       23.58       22.80      4.01 o 
   7  -5   5      149.25      135.55     10.03 o 
   8  -5   5      100.57       99.25      9.12 o 
  -7  -4   5       31.33       28.14      4.62 o 
  -6  -4   5      112.39      111.27      6.36 o 
  -5  -4   5       52.53       56.29      5.13 o 
  -4  -4   5      843.13      841.39     15.66 o 
  -3  -4   5     3526.60     3571.98     50.01 o 
  -2  -4   5     4109.07     4150.51     46.60 o 
  -1  -4   5      134.59      133.76      2.60 o 
   0  -4   5      955.19      949.02     10.72 o 
   1  -4   5     5428.59     5566.84     61.02 o 
   2  -4   5      578.29      642.47      9.37 o 
   3  -4   5     1771.74     1811.60     22.75 o 
   4  -4   5     4452.94     4353.33     70.64 o 
   5  -4   5     2710.92     2669.83     53.50 o 
   6  -4   5       83.54       92.68      5.55 o 
   7  -4   5      310.81      300.84     16.78 o 
   8  -4   5      319.74      337.70     19.34 o 
  -8  -3   5       60.86       53.84      7.02 o 
  -7  -3   5       35.79       47.32      6.39 o 
  -6  -3   5      687.67      681.30     14.25 o 
  -5  -3   5      927.85      903.93     15.11 o 
  -4  -3   5      227.41      253.00      6.35 o 
  -3  -3   5      233.70      211.52      3.90 o 
  -2  -3   5     2059.69     2181.02     23.05 o 
  -1  -3   5      304.25      349.70      4.73 o 
   0  -3   5     4186.44     4275.91     43.42 o 
   1  -3   5     6748.54     6699.11     67.32 o 
   2  -3   5     1394.86     1323.43     15.79 o 
   3  -3   5        1.81        6.69      0.71 o 
   4  -3   5      682.85      693.86     10.10 o 
   5  -3   5       38.42       39.19      2.57 o 
   6  -3   5      413.68      428.79     10.85 o 
   7  -3   5       96.79      105.84      7.02 o 
   8  -3   5      263.47      288.07     18.06 o 
  -8  -2   5      189.18      170.69     12.95 o 
  -7  -2   5       71.98       75.00      6.16 o 
  -6  -2   5     1231.31     1251.05     22.41 o 
  -5  -2   5     1400.64     1397.40     24.23 o 
  -4  -2   5        0.43        2.42      1.06 o 
  -3  -2   5     4690.62     4794.40     51.74 o 
  -2  -2   5     6786.53     6930.94     71.91 o 
  -1  -2   5     1791.98     1957.61     19.89 o 
   0  -2   5     2082.92     2255.14     23.79 o 
   1  -2   5     3901.49     4035.60     40.66 o 
   2  -2   5     3308.65     3492.20     40.05 o 
   3  -2   5      401.77      371.50      5.85 o 
   4  -2   5     3147.01     3108.85     42.64 o 
   5  -2   5     1546.87     1512.33     31.77 o 
   6  -2   5      503.54      486.71     12.93 o 
   7  -2   5       14.86       15.41      5.29 o 
   8  -2   5      101.76      109.66      8.25 o 
  -8  -1   5      265.59      268.16     12.34 o 
  -7  -1   5      264.15      245.57     23.90 o 
  -6  -1   5      194.51      197.41      6.93 o 
  -5  -1   5      395.64      409.03      9.26 o 
  -4  -1   5       39.74       48.85      1.59 o 
  -3  -1   5      423.83      355.00      6.17 o 
  -2  -1   5     5207.06     5107.99     56.33 o 
  -1  -1   5     1014.90     1081.97     11.79 o 
   0  -1   5     2484.21     2626.11     26.91 o 
   1  -1   5     3368.22     3358.24     34.12 o 
   2  -1   5       63.25       44.49      2.22 o 
   3  -1   5      663.61      731.79      9.56 o 
   4  -1   5      877.56      891.04     15.52 o 
   5  -1   5       56.67       62.02      2.73 o 
   6  -1   5      197.13      194.33      8.95 o 
   7  -1   5      363.06      350.64     15.03 o 
   8  -1   5       49.85       55.54     10.67 o 
  -8   0   5      186.47      172.83     17.15 o 
  -7   0   5      121.09      128.47      7.40 o 
  -6   0   5     1583.87     1561.18     30.36 o 
  -5   0   5     2069.79     1994.82     43.49 o 
  -4   0   5     1294.29     1363.74     17.79 o 
  -3   0   5      861.35      884.98     10.90 o 
  -2   0   5     9135.22     9365.24    103.33 o 
  -1   0   5      139.04      157.90      3.68 o 
   0   0   5     3296.97     3552.48     37.24 o 
   1   0   5     5886.20     5946.70     61.48 o 
   2   0   5     2595.15     2698.64     32.23 o 
   3   0   5       37.54       42.71      1.85 o 
   4   0   5     1086.35     1091.04     18.84 o 
   5   0   5      507.28      506.02     10.40 o 
   6   0   5        7.08        8.78      1.69 o 
   7   0   5       75.54       72.77      7.03 o 
  -9   1   5       92.40       95.96     11.86 o 
  -8   1   5      179.86      187.03      9.29 o 
  -7   1   5        4.45        4.23      1.97 o 
  -6   1   5        5.06        6.01      1.71 o 
  -5   1   5      125.02      108.37      7.16 o 
  -4   1   5       19.82       25.12      1.28 o 
  -3   1   5     1883.19     1808.48     24.36 o 
  -2   1   5     5969.04     5837.31     60.70 o 
  -1   1   5     2244.61     2438.36     25.96 o 
   0   1   5     1046.22     1173.32     13.32 o 
   1   1   5     3253.88     3269.78     36.73 o 
   2   1   5      235.58      236.52      5.85 o 
   3   1   5     1955.77     2071.17     30.43 o 
   4   1   5     2132.10     2144.38     34.64 o 
   5   1   5      780.57      767.46     14.89 o 
   6   1   5        0.53        2.52      1.52 o 
   7   1   5      150.21      159.51     19.16 o 
  -9   2   5      212.46      215.94     10.43 o 
  -8   2   5      196.01      202.66      9.42 o 
  -7   2   5       30.46       32.79      3.58 o 
  -6   2   5     1254.91     1264.29     25.19 o 
  -5   2   5     1468.59     1446.35     27.61 o 
  -4   2   5     1011.83     1038.87     20.88 o 
  -3   2   5      436.49      404.03      7.38 o 
  -2   2   5     4111.89     4298.17     57.42 o 
  -1   2   5      852.41      926.77     12.10 o 
   0   2   5     1685.88     1741.83     20.43 o 
   1   2   5     3537.29     3479.87     39.15 o 
   2   2   5     2487.93     2449.05     28.18 o 
   3   2   5      341.17      340.77      7.22 o 
   4   2   5      176.43      180.03      5.65 o 
   5   2   5      223.33      219.82      6.57 o 
   6   2   5       28.28       27.51      2.95 o 
   7   2   5      116.78      117.07      5.93 o 
  -9   3   5       99.09      106.55     14.96 o 
  -8   3   5       84.50       83.61      5.60 o 
  -7   3   5      127.35      134.25      6.70 o 
  -6   3   5      409.10      399.69     10.34 o 
  -5   3   5      434.40      437.43     10.70 o 
  -4   3   5      194.17      197.65      6.60 o 
  -3   3   5     1324.30     1293.86     23.27 o 
  -2   3   5     2655.81     2630.43     35.91 o 
  -1   3   5      687.83      675.49     10.15 o 
   0   3   5      110.47      105.82      3.68 o 
   1   3   5     2109.82     2104.05     24.80 o 
   2   3   5      699.72      689.81     10.40 o 
   3   3   5      138.69      150.80      4.58 o 
   4   3   5     1482.58     1439.16     25.31 o 
   5   3   5      445.92      432.38     13.38 o 
   6   3   5       44.49       48.34      5.76 o 
  -9   4   5      296.09      312.73     12.26 o 
  -8   4   5      417.21      421.83     14.47 o 
  -7   4   5       49.10       39.98      3.67 o 
  -6   4   5      286.68      274.39      9.11 o 
  -5   4   5     1378.82     1356.00     34.62 o 
  -4   4   5       13.70       11.31      2.74 o 
  -3   4   5     1114.85     1093.68     28.70 o 
  -2   4   5     2630.80     2599.54     38.80 o 
  -1   4   5      558.08      562.25     11.91 o 
   0   4   5      344.74      365.17      7.94 o 
   1   4   5      582.83      580.02      9.68 o 
   2   4   5      219.76      212.20      5.99 o 
   3   4   5        6.16        4.78      1.95 o 
   4   4   5       88.59       87.52      4.70 o 
   5   4   5       97.86       86.16      5.60 o 
   6   4   5        0.14       -0.18      3.74 o 
  -8   5   5       55.04       56.93      4.48 o 
  -7   5   5       65.52       69.88      4.72 o 
  -6   5   5     1175.29     1122.00     26.66 o 
  -5   5   5     1033.93     1036.80     38.31 o 
  -4   5   5      367.57      369.43     12.52 o 
  -3   5   5      260.15      278.74     10.48 o 
  -2   5   5     1842.92     1922.00     38.19 o 
  -1   5   5       44.14       47.66      5.90 o 
   0   5   5      794.14      780.96     18.26 o 
   1   5   5     1203.91     1201.81     19.01 o 
   2   5   5     1009.04      978.61     18.07 o 
   3   5   5        3.85        3.40      1.48 o 
   4   5   5      132.59      122.92      6.64 o 
   5   5   5       88.84       95.91      7.69 o 
  -8   6   5      376.48      373.41     13.10 o 
  -7   6   5       17.73       16.42      2.65 o 
  -6   6   5      259.92      261.44     12.95 o 
  -5   6   5      617.72      626.81     18.95 o 
  -4   6   5       97.05       99.04      5.87 o 
  -3   6   5     1837.67     1793.35     45.60 o 
  -2   6   5     2544.44     2509.62     49.21 o 
  -1   6   5      654.69      656.93     17.80 o 
   0   6   5      158.99      156.47      6.56 o 
   1   6   5      359.13      382.70     13.75 o 
   2   6   5        1.63        0.40      1.77 o 
   3   6   5      116.66      132.69      6.95 o 
   4   6   5      153.96      144.54      9.50 o 
  -8   7   5      178.80      187.37     10.40 o 
  -7   7   5        0.16        3.10      2.01 o 
  -6   7   5      403.43      403.01     16.42 o 
  -5   7   5      740.60      704.53     21.30 o 
  -4   7   5      360.57      352.25     16.42 o 
  -3   7   5        1.02        4.94      2.65 o 
  -2   7   5     1195.07     1160.83     26.61 o 
  -1   7   5      318.60      328.29     13.74 o 
   0   7   5      229.73      242.90     11.02 o 
   1   7   5      629.14      640.19     20.73 o 
   2   7   5      442.91      427.79     13.42 o 
   3   7   5      102.37       82.67      5.84 o 
  -7   8   5        5.98        9.34      2.73 o 
  -6   8   5      178.45      178.50      8.85 o 
  -5   8   5      411.89      406.45     14.85 o 
  -4   8   5      380.57      379.53     14.35 o 
  -3   8   5      191.98      190.39      9.59 o 
  -2   8   5     1158.28     1114.17     24.79 o 
  -1   8   5       85.21       87.69      5.12 o 
   0   8   5       23.05       23.62      3.24 o 
   1   8   5      190.39      180.33      9.69 o 
   2   8   5       22.93       14.92      3.79 o 
  -7   9   5       13.12       10.03      5.11 o 
  -6   9   5        1.45        3.48      2.54 o 
  -5   9   5      126.49      127.88      7.89 o 
  -4   9   5       57.23       59.01      5.58 o 
  -3   9   5       87.28       98.32      7.25 o 
  -2   9   5      175.31      184.58      6.96 o 
  -1   9   5      296.47      314.07     10.60 o 
   0   9   5        0.08        2.81      2.36 o 
   1   9   5       34.31       51.92      5.65 o 
  -5  10   5      312.43      343.56     14.42 o 
  -4  10   5      145.01      154.98      9.39 o 
  -3  10   5       26.91       29.83      4.86 o 
  -2  10   5      239.56      243.65      9.52 o 
  -1  10   5        0.36        2.24      2.83 o 
   3 -14   6        1.80        0.55      4.20 o 
   0 -13   6       24.24       14.96      5.11 o 
   1 -13   6       46.14       59.11      6.75 o 
   2 -13   6      212.35      197.29      8.84 o 
   3 -13   6       17.80       15.69      5.47 o 
   4 -13   6      105.18      102.17     10.76 o 
   5 -13   6      124.13      119.86     11.31 o 
  -2 -12   6        1.56        2.03      2.83 o 
  -1 -12   6        8.42       15.51      5.11 o 
   0 -12   6       12.93       24.26      5.29 o 
   1 -12   6      414.25      432.45     15.60 o 
   2 -12   6      196.56      191.34      8.43 o 
   3 -12   6       22.71       21.35      5.84 o 
   4 -12   6       96.35      100.16      9.85 o 
   5 -12   6      176.04      183.53     13.32 o 
   6 -12   6        5.48        7.12      3.83 o 
  -3 -11   6       17.78       19.79      4.16 o 
  -2 -11   6      272.65      279.59     16.60 o 
  -1 -11   6      359.17      375.83     19.89 o 
   0 -11   6       81.33       85.02      8.21 o 
   1 -11   6       29.55       22.96      3.50 o 
   2 -11   6      518.07      502.08     15.87 o 
   3 -11   6      116.20       90.49      9.30 o 
   4 -11   6      421.54      393.52     20.80 o 
   5 -11   6      890.45      901.62     37.76 o 
   6 -11   6      356.64      361.05     19.34 o 
   7 -11   6        1.93        3.28      2.92 o 
  -4 -10   6       98.56       91.34     11.77 o 
  -3 -10   6        1.82        3.61      2.15 o 
  -2 -10   6       43.40       45.53      6.02 o 
  -1 -10   6        2.13       -1.18      2.00 o 
   0 -10   6        7.19       11.98      3.02 o 
   1 -10   6      564.95      566.35     17.79 o 
   2 -10   6     1148.07     1076.42     34.48 o 
   3 -10   6       10.81        9.29      2.70 o 
   4 -10   6       53.91       55.95      4.84 o 
   5 -10   6      167.93      160.48      8.00 o 
   6 -10   6       23.54       20.62      4.56 o 
   7 -10   6      335.41      329.49     17.33 o 
   8 -10   6      271.52      261.44     15.14 o 
  -5  -9   6       56.29       55.69     10.03 o 
  -4  -9   6      156.06      159.83      9.08 o 
  -3  -9   6       10.27        7.67      2.40 o 
  -2  -9   6       83.88       90.48      4.97 o 
  -1  -9   6      275.25      287.43      8.90 o 
   0  -9   6      270.95      252.55      7.33 o 
   1  -9   6      150.05      149.83      9.56 o 
   2  -9   6      338.13      315.80     10.49 o 
   3  -9   6      451.72      438.35     14.61 o 
   4  -9   6      146.39      162.47     12.59 o 
   5  -9   6      878.80      902.30     49.35 o 
   6  -9   6      457.80      450.08     20.98 o 
   7  -9   6        7.12        7.66      3.47 o 
   8  -9   6       73.12       67.50      7.48 o 
  -5  -8   6       16.06       21.10      4.07 o 
  -4  -8   6       28.08       29.02      6.07 o 
  -3  -8   6      289.95      286.33      9.34 o 
  -2  -8   6      645.64      699.24     16.74 o 
  -1  -8   6      274.43      289.85      9.78 o 
   0  -8   6        2.77        5.61      1.08 o 
   1  -8   6      906.88      892.81     17.53 o 
   2  -8   6     1362.88     1319.19     27.38 o 
   3  -8   6      104.36      103.35      3.18 o 
   4  -8   6     1080.37     1044.51     27.98 o 
   5  -8   6      550.25      529.99     23.35 o 
   6  -8   6       82.42       87.94      7.66 o 
   7  -8   6      138.85      137.38     10.03 o 
   8  -8   6      402.86      409.76     20.62 o 
  -6  -7   6       87.05       95.23      7.12 o 
  -5  -7   6      533.20      520.31     14.91 o 
  -4  -7   6      371.32      378.67     11.76 o 
  -3  -7   6        0.08        2.10      1.21 o 
  -2  -7   6       66.39       67.18      2.87 o 
  -1  -7   6      288.36      306.48      5.95 o 
   0  -7   6        7.65       10.03      1.33 o 
   1  -7   6     1637.73     1608.18     25.50 o 
   2  -7   6     2394.32     2331.15     39.81 o 
   3  -7   6      453.39      423.39      7.77 o 
   4  -7   6        7.37        9.32      2.06 o 
   5  -7   6      959.82      995.21     38.31 o 
   6  -7   6      177.35      184.99     11.49 o 
   7  -7   6       74.76       75.17      7.48 o 
   8  -7   6      205.95      207.07     13.68 o 
  -6  -6   6       26.45       32.71      4.33 o 
  -5  -6   6      186.67      191.45      7.65 o 
  -4  -6   6       60.78       55.87      3.69 o 
  -3  -6   6      733.12      725.22     11.75 o 
  -2  -6   6     2820.19     2783.75     36.79 o 
  -1  -6   6     3527.39     3639.08     45.73 o 
   0  -6   6       37.15       28.50      1.46 o 
   1  -6   6     1740.83     1787.28     23.08 o 
   2  -6   6     2258.40     2272.78     32.43 o 
   3  -6   6      104.61      110.53      4.22 o 
   4  -6   6     3054.26     3063.90     59.39 o 
   5  -6   6     2375.57     2308.59     80.64 o 
   6  -6   6      552.10      538.20     23.90 o 
   7  -6   6        0.52        0.55      2.55 o 
   8  -6   6      112.70      113.11     10.03 o 
  -7  -5   6      103.76       88.44     13.50 o 
  -6  -5   6        0.32        0.98      1.53 o 
  -5  -5   6      679.75      693.14     15.26 o 
  -4  -5   6     1042.81      996.37     18.46 o 
  -3  -5   6      113.06      105.11      2.89 o 
  -2  -5   6     1129.80     1114.36     14.25 o 
  -1  -5   6     1007.47      984.38     13.37 o 
   0  -5   6      151.19      191.45      3.70 o 
   1  -5   6     1219.24     1170.65     14.13 o 
   2  -5   6     4428.57     4498.02     57.17 o 
   3  -5   6     1310.73     1354.81     27.24 o 
   4  -5   6        5.55        7.54      1.28 o 
   5  -5   6      263.43      285.93      9.42 o 
   6  -5   6      253.28      272.38     15.14 o 
   7  -5   6      210.71      205.97     13.50 o 
   8  -5   6      316.38      310.51     18.43 o 
  -7  -4   6        5.98        4.06      2.74 o 
  -6  -4   6       22.40       27.69      2.50 o 
  -5  -4   6      611.92      619.38     11.73 o 
  -4  -4   6     1359.04     1337.71     24.75 o 
  -3  -4   6       40.81       42.35      2.14 o 
  -2  -4   6     2425.58     2501.96     27.70 o 
  -1  -4   6     3719.89     3772.76     42.42 o 
   0  -4   6      657.46      750.70      8.88 o 
   1  -4   6     2375.78     2492.45     27.25 o 
   2  -4   6     4853.82     4842.75     53.28 o 
   3  -4   6      499.22      537.93      8.40 o 
   4  -4   6      968.96      900.60     12.95 o 
   5  -4   6     2453.44     2404.45     47.60 o 
   6  -4   6      231.42      256.66      8.40 o 
   7  -4   6        0.03       -1.82      2.37 o 
   8  -4   6       16.70       13.68      5.11 o 
  -8  -3   6      122.52      128.32      8.83 o 
  -7  -3   6      118.51      116.75      7.87 o 
  -6  -3   6      234.88      215.01      8.05 o 
  -5  -3   6       51.18       52.99      2.59 o 
  -4  -3   6      771.71      816.71     15.17 o 
  -3  -3   6      168.89      174.37      3.80 o 
  -2  -3   6     1471.96     1468.50     16.10 o 
  -1  -3   6     2915.88     2871.27     29.64 o 
   0  -3   6     1069.22     1173.54     12.53 o 
   1  -3   6      233.69      180.47      3.01 o 
   2  -3   6     3948.50     3839.39     44.12 o 
   3  -3   6      193.43      199.32      4.05 o 
   4  -3   6      786.30      800.99     15.20 o 
   5  -3   6      810.49      789.98     18.27 o 
   6  -3   6      288.94      296.06      8.99 o 
   7  -3   6       52.58       48.53      7.30 o 
   8  -3   6      334.88      311.61     20.07 o 
  -8  -2   6        4.18        2.64      3.65 o 
  -7  -2   6        0.52        0.67      1.87 o 
  -6  -2   6       94.47       99.97      7.21 o 
  -5  -2   6     1404.53     1391.20     27.52 o 
  -4  -2   6     1705.84     1694.09     27.63 o 
  -3  -2   6       59.06       67.58      2.12 o 
  -2  -2   6      220.44      178.33      3.34 o 
  -1  -2   6     1564.94     1651.51     17.61 o 
   0  -2   6     1242.71     1455.96     16.55 o 
   1  -2   6     3493.13     3658.61     38.97 o 
   2  -2   6     8712.54     8774.79     91.22 o 
   3  -2   6     1319.26     1339.25     17.99 o 
   4  -2   6      126.08      123.88      3.78 o 
   5  -2   6      916.74      937.64     16.34 o 
   6  -2   6      173.29      180.94      7.09 o 
   7  -2   6      170.15      159.71      9.41 o 
   8  -2   6       83.85      101.44     11.68 o 
  -8  -1   6       84.71       97.02      7.22 o 
  -7  -1   6      231.16      215.24     10.26 o 
  -6  -1   6        4.82        5.09      1.75 o 
  -5  -1   6      784.04      765.19     14.65 o 
  -4  -1   6      377.94      363.10      6.21 o 
  -3  -1   6      515.54      544.25      7.53 o 
  -2  -1   6     2860.09     2895.22     32.88 o 
  -1  -1   6     3265.62     3234.68     33.14 o 
   0  -1   6     2321.64     2450.81     25.44 o 
   1  -1   6      623.36      596.07      7.50 o 
   2  -1   6     1582.71     1617.81     18.15 o 
   3  -1   6      402.13      436.70      6.89 o 
   4  -1   6      906.96      915.26     16.25 o 
   5  -1   6     1910.00     1926.91     31.32 o 
   6  -1   6      673.54      685.75     14.38 o 
   7  -1   6       96.96      104.46      8.12 o 
  -8   0   6       84.36       93.60      7.48 o 
  -7   0   6      188.72      185.02     10.22 o 
  -6   0   6        0.46        3.66      2.69 o 
  -5   0   6     1885.99     1883.16     30.51 o 
  -4   0   6     1148.76     1153.63     21.40 o 
  -3   0   6       16.54       18.38      0.97 o 
  -2   0   6      454.92      382.13      7.46 o 
  -1   0   6     1930.98     1903.11     20.09 o 
   0   0   6      467.03      533.39      6.90 o 
   1   0   6     1245.70     1173.32     13.51 o 
   2   0   6     4507.54     4568.66     53.64 o 
   3   0   6     1101.80     1130.90     16.20 o 
   4   0   6        0.43       -0.92      0.92 o 
   5   0   6      138.77      151.74      5.02 o 
   6   0   6       62.20       69.68      3.85 o 
   7   0   6       59.62       77.90      7.47 o 
  -8   1   6       12.54       19.76      3.59 o 
  -7   1   6      230.51      217.34      9.63 o 
  -6   1   6       67.16       77.80      6.08 o 
  -5   1   6     1921.43     1904.79     45.77 o 
  -4   1   6     1821.27     1730.67     28.31 o 
  -3   1   6        7.79        9.56      0.70 o 
  -2   1   6     2200.47     2238.77     24.43 o 
  -1   1   6     3738.58     3757.55     39.58 o 
   0   1   6       49.58       47.28      1.72 o 
   1   1   6     1108.60     1145.71     14.47 o 
   2   1   6     1925.55     1926.69     24.10 o 
   3   1   6      207.59      213.51      6.31 o 
   4   1   6       95.19       95.67      5.01 o 
   5   1   6      690.14      716.45     14.46 o 
   6   1   6      389.13      403.62     11.00 o 
   7   1   6       35.28       40.97      6.26 o 
  -8   2   6      163.28      159.38      8.37 o 
  -7   2   6      390.98      377.69     13.56 o 
  -6   2   6        6.27        5.26      1.72 o 
  -5   2   6      264.70      265.22      7.84 o 
  -4   2   6      820.16      804.34     18.56 o 
  -3   2   6       95.42       87.29      2.49 o 
  -2   2   6     2780.96     2796.82     35.46 o 
  -1   2   6     3136.52     3054.46     38.87 o 
   0   2   6      855.49      937.50     12.04 o 
   1   2   6      587.32      591.61      8.48 o 
   2   2   6     1358.88     1351.74     18.00 o 
   3   2   6      132.65      129.40      4.83 o 
   4   2   6      376.29      366.73      9.08 o 
   5   2   6      211.05      217.91      7.59 o 
   6   2   6       44.67       44.01      3.69 o 
  -8   3   6      124.66      115.86      6.97 o 
  -7   3   6       26.53       23.15      3.24 o 
  -6   3   6       63.42       59.63      4.07 o 
  -5   3   6     2127.13     2098.14     53.85 o 
  -4   3   6     2773.42     2770.62     49.64 o 
  -3   3   6      322.72      334.83      9.25 o 
  -2   3   6      923.20      935.88     17.62 o 
  -1   3   6     2350.96     2447.18     37.37 o 
   0   3   6      213.68      214.22      4.98 o 
   1   3   6     2101.73     2090.78     28.06 o 
   2   3   6     3044.95     2963.82     40.29 o 
   3   3   6      594.91      563.82     12.16 o 
   4   3   6        1.84        1.69      1.52 o 
   5   3   6      104.31      111.27     12.22 o 
   6   3   6       68.47       63.36      6.18 o 
  -8   4   6      278.99      309.37     21.16 o 
  -7   4   6      274.36      286.58     11.04 o 
  -6   4   6        2.19        3.13      1.75 o 
  -5   4   6      676.70      642.60     23.63 o 
  -4   4   6      765.01      769.27     21.91 o 
  -3   4   6        0.85        2.40      1.48 o 
  -2   4   6     1415.58     1406.44     28.93 o 
  -1   4   6     2581.12     2582.06     50.66 o 
   0   4   6     1415.21     1331.49     24.67 o 
   1   4   6        6.06        8.70      1.84 o 
   2   4   6      980.20      923.69     17.26 o 
   3   4   6       50.56       49.05      3.48 o 
   4   4   6      237.44      240.75      9.40 o 
   5   4   6      451.34      450.39     17.58 o 
  -8   5   6      295.50      288.39     11.53 o 
  -7   5   6      494.15      468.53     15.66 o 
  -6   5   6       19.79       22.62      3.83 o 
  -5   5   6      839.83      776.26     20.15 o 
  -4   5   6     1871.54     1841.97     46.63 o 
  -3   5   6       32.85       37.92      3.97 o 
  -2   5   6      163.04      162.17      5.94 o 
  -1   5   6     1113.62     1071.14     23.78 o 
   0   5   6      640.73      589.06     17.60 o 
   1   5   6      338.28      354.79      9.20 o 
   2   5   6     1271.90     1231.05     24.42 o 
   3   5   6      368.13      357.13      9.30 o 
   4   5   6        7.76       13.74      4.10 o 
  -8   6   6       15.64       20.08      3.83 o 
  -7   6   6      246.75      231.15     12.77 o 
  -6   6   6        9.22       11.97      2.67 o 
  -5   6   6      988.66      977.40     27.70 o 
  -4   6   6      668.85      686.43     21.14 o 
  -3   6   6       58.38       62.21      5.14 o 
  -2   6   6       41.23       57.64      4.17 o 
  -1   6   6      553.97      568.09     20.22 o 
   0   6   6      260.75      245.95      8.86 o 
   1   6   6       45.28       38.33      4.55 o 
   2   6   6      220.65      227.08      8.99 o 
   3   6   6       99.28       91.63      6.03 o 
   4   6   6       29.73       28.28      8.03 o 
  -7   7   6      514.18      552.70     18.33 o 
  -6   7   6       81.83       86.24      6.01 o 
  -5   7   6      223.82      227.52     10.28 o 
  -4   7   6      194.63      194.32      9.35 o 
  -3   7   6        3.28        0.63      2.83 o 
  -2   7   6      542.52      575.16     16.62 o 
  -1   7   6      739.36      724.41     18.31 o 
   0   7   6      323.97      291.80     10.19 o 
   1   7   6       42.18       46.80      5.30 o 
   2   7   6      196.22      196.84      8.74 o 
   3   7   6        4.93        0.36      2.36 o 
  -7   8   6       60.73       62.92      5.52 o 
  -6   8   6        5.07        6.02      2.83 o 
  -5   8   6      395.81      415.45     21.25 o 
  -4   8   6      532.62      573.16     19.63 o 
  -3   8   6       79.76       77.56      6.39 o 
  -2   8   6        0.72        4.21      1.76 o 
  -1   8   6      191.19      203.47      8.16 o 
   0   8   6       11.33        5.69      2.93 o 
   1   8   6      158.77      159.83     10.13 o 
  -6   9   6        0.57        2.01      3.83 o 
  -5   9   6      114.13      109.12      7.61 o 
  -4   9   6      143.16      159.31      9.35 o 
  -3   9   6       16.23       18.45      4.18 o 
  -2   9   6      214.75      223.88     17.59 o 
  -1   9   6      629.79      617.45     17.04 o 
   0   9   6      119.33      111.22      7.67 o 
   0 -13   7      293.92      286.98     16.97 o 
   1 -13   7        2.29        4.93      3.47 o 
   2 -13   7       17.66       18.00      3.17 o 
   3 -13   7        9.03        9.30      4.74 o 
   4 -13   7        6.14        8.21      4.56 o 
   5 -13   7      140.42      158.72     13.32 o 
  -2 -12   7       27.58       28.92      4.62 o 
  -1 -12   7       27.30       27.73      6.02 o 
   0 -12   7        1.07        3.65      3.65 o 
   1 -12   7       41.79       42.16      4.64 o 
   2 -12   7       56.23       63.62      4.93 o 
   3 -12   7      115.78      117.86     11.31 o 
   4 -12   7       84.70       65.13      8.39 o 
   5 -12   7        9.47       13.14      4.93 o 
   6 -12   7       27.76       33.20      6.20 o 
  -3 -11   7       27.07       23.27      4.31 o 
  -2 -11   7        1.86        1.45      2.51 o 
  -1 -11   7      176.93      187.18     13.14 o 
   0 -11   7       44.32       37.22      5.84 o 
   1 -11   7       41.09       49.88      5.11 o 
   2 -11   7      303.92      304.78     11.35 o 
   3 -11   7      121.20      109.96     15.78 o 
   4 -11   7        3.98        3.65      3.28 o 
   5 -11   7      201.65      222.58     14.78 o 
   6 -11   7      271.57      269.10     16.24 o 
   7 -11   7        9.56        7.66      3.83 o 
  -4 -10   7        7.62       10.40      4.93 o 
  -3 -10   7       13.61       19.70      5.84 o 
  -2 -10   7      162.96      168.34      8.90 o 
  -1 -10   7      592.83      599.94     22.08 o 
   0 -10   7      226.37      228.05     10.21 o 
   1 -10   7       61.01       66.66      5.04 o 
   2 -10   7       52.65       51.79      4.11 o 
   3 -10   7      319.12      318.57     29.28 o 
   4 -10   7        0.41        4.46      3.19 o 
   5 -10   7      521.57      539.11     25.36 o 
   6 -10   7      400.67      372.72     19.52 o 
   7 -10   7       41.26       39.04      6.20 o 
  -4  -9   7      211.83      207.22     15.14 o 
  -3  -9   7      322.35      295.34     13.50 o 
  -2  -9   7        6.39       12.86      2.97 o 
  -1  -9   7      445.11      449.00     15.16 o 
   0  -9   7       78.38       78.31      5.53 o 
   1  -9   7      169.92      170.15      9.39 o 
   2  -9   7     1551.81     1564.99     32.49 o 
   3  -9   7     1870.04     1812.68     36.44 o 
   4  -9   7       65.20       58.39      4.58 o 
   5  -9   7      154.91      162.01     11.31 o 
   6  -9   7      273.20      272.38     15.69 o 
   7  -9   7       22.22       23.17      4.93 o 
   8  -9   7      165.16      170.95     12.77 o 
  -5  -8   7        2.99        6.51      2.83 o 
  -4  -8   7       58.23       77.30     24.26 o 
  -3  -8   7      184.77      186.73     12.45 o 
  -2  -8   7      153.82      184.05      6.15 o 
  -1  -8   7     1472.46     1444.89     21.79 o 
   0  -8   7     1675.51     1639.82     26.67 o 
   1  -8   7      164.58      163.50      5.34 o 
   2  -8   7      644.63      645.21     13.38 o 
   3  -8   7      420.92      434.54      9.57 o 
   4  -8   7      110.72      114.10      6.03 o 
   5  -8   7      635.86      608.07     26.64 o 
   6  -8   7     1342.65     1327.06     50.72 o 
   7  -8   7      378.33      379.66     19.89 o 
   8  -8   7        0.45        0.91      2.92 o 
  -6  -7   7       11.31        5.82      2.85 o 
  -5  -7   7        4.03        6.81      2.47 o 
  -4  -7   7      337.41      335.65     10.93 o 
  -3  -7   7      165.79      149.08      4.69 o 
  -2  -7   7       31.95       30.87      2.12 o 
  -1  -7   7      819.44      860.79     12.94 o 
   0  -7   7     1425.57     1397.03     20.52 o 
   1  -7   7        5.58        5.50      1.14 o 
   2  -7   7     1322.15     1321.28     24.04 o 
   3  -7   7     2180.96     2142.15     36.77 o 
   4  -7   7      310.06      322.52      8.93 o 
   5  -7   7      170.04      170.40     11.31 o 
   6  -7   7      315.27      329.85     17.51 o 
   7  -7   7        6.54        1.64      2.74 o 
   8  -7   7      166.94      157.08     12.41 o 
  -6  -6   7        0.06        0.52      2.46 o 
  -5  -6   7      158.37      179.31      7.42 o 
  -4  -6   7      180.80      185.37      6.77 o 
  -3  -6   7      565.01      563.31     13.53 o 
  -2  -6   7      290.89      281.75      5.92 o 
  -1  -6   7      521.26      554.82      9.35 o 
   0  -6   7     1551.57     1531.44     20.49 o 
   1  -6   7       19.35       25.75      1.63 o 
   2  -6   7      828.42      801.85     14.33 o 
   3  -6   7     1468.24     1425.78     25.23 o 
   4  -6   7      396.05      428.55     10.83 o 
   5  -6   7       88.72       88.96      4.82 o 
   6  -6   7     1308.85     1270.32     49.08 o 
   7  -6   7      233.40      223.49     14.41 o 
   8  -6   7       15.06       13.14      4.74 o 
  -7  -5   7      272.86      283.60     13.67 o 
  -6  -5   7       53.07       46.08      3.62 o 
  -5  -5   7       29.89       31.13      4.49 o 
  -4  -5   7        7.71       14.25      1.98 o 
  -3  -5   7       34.40       26.95      2.25 o 
  -2  -5   7      291.77      312.14      5.71 o 
  -1  -5   7     2401.00     2361.17     27.62 o 
   0  -5   7     2634.13     2644.25     32.13 o 
   1  -5   7       17.12       16.99      2.22 o 
   2  -5   7      322.67      291.98      5.73 o 
   3  -5   7      882.32      849.18     16.02 o 
   4  -5   7      351.92      353.90      7.54 o 
   5  -5   7     1176.83     1130.74     43.69 o 
   6  -5   7     1053.77     1057.83     42.69 o 
   7  -5   7       76.01       74.07      8.39 o 
   8  -5   7       68.27       62.94      8.57 o 
  -7  -4   7       29.97       31.73      4.86 o 
  -6  -4   7        7.24        9.54      3.03 o 
  -5  -4   7      316.93      330.13      9.64 o 
  -4  -4   7      681.01      698.36     13.81 o 
  -3  -4   7     1020.67     1011.87     18.12 o 
  -2  -4   7      292.64      289.87      4.73 o 
  -1  -4   7     1572.47     1581.63     18.26 o 
   0  -4   7      323.60      295.51      5.04 o 
   1  -4   7      181.08      193.74      3.35 o 
   2  -4   7     1053.76      971.60     12.84 o 
   3  -4   7     3149.40     3132.53     46.23 o 
   4  -4   7     1396.83     1427.22     25.22 o 
   5  -4   7        9.92       10.03      2.23 o 
   6  -4   7      347.92      351.06     12.27 o 
   7  -4   7      208.17      199.41     14.60 o 
   8  -4   7       51.45       48.35      8.21 o 
  -7  -3   7      307.08      295.29     13.14 o 
  -6  -3   7        6.54        9.55      5.47 o 
  -5  -3   7       73.20       85.09      5.29 o 
  -4  -3   7      449.96      431.93      9.49 o 
  -3  -3   7     1029.96      992.16     17.55 o 
  -2  -3   7      376.78      418.39      5.69 o 
  -1  -3   7     6095.92     6238.25     66.08 o 
   0  -3   7     2098.46     2079.06     21.40 o 
   1  -3   7      117.82      113.66      2.49 o 
   2  -3   7      405.77      397.58      5.52 o 
   3  -3   7      921.00      926.22     14.23 o 
   4  -3   7       33.82       43.95      2.28 o 
   5  -3   7      682.28      668.78     13.56 o 
   6  -3   7     1473.62     1414.82     38.33 o 
   7  -3   7      170.36      180.61     14.41 o 
   8  -3   7        1.29        6.93      4.56 o 
  -8  -2   7      141.91      177.11     10.31 o 
  -7  -2   7      183.56      182.77      9.71 o 
  -6  -2   7        8.56        4.16      1.71 o 
  -5  -2   7        3.08        3.00      1.79 o 
  -4  -2   7      427.68      447.32      9.45 o 
  -3  -2   7     1769.96     1862.80     27.52 o 
  -2  -2   7       55.08       51.54      2.09 o 
  -1  -2   7     2467.63     2509.03     27.64 o 
   0  -2   7     2271.79     2245.89     23.67 o 
   1  -2   7       23.88       26.84      1.18 o 
   2  -2   7     1157.42     1080.88     12.72 o 
   3  -2   7     2446.79     2362.61     37.14 o 
   4  -2   7      541.50      537.53     10.68 o 
   5  -2   7       38.97       41.23      5.77 o 
   6  -2   7       97.23      106.60      7.47 o 
   7  -2   7       39.70       46.70      8.21 o 
  -8  -1   7       70.61       67.81      6.26 o 
  -7  -1   7       46.47       51.70      5.08 o 
  -6  -1   7        2.90        5.70      2.23 o 
  -5  -1   7      315.62      290.92      8.70 o 
  -4  -1   7     1399.26     1384.11     20.56 o 
  -3  -1   7     2171.48     2159.94     31.34 o 
  -2  -1   7       34.21       35.61      2.38 o 
  -1  -1   7     2222.92     2224.40     24.76 o 
   0  -1   7     2123.64     2070.25     21.99 o 
   1  -1   7        0.69        3.29      0.99 o 
   2  -1   7     2012.05     2132.13     23.67 o 
   3  -1   7     2104.07     2145.30     31.07 o 
   4  -1   7       94.72       98.28      4.59 o 
   5  -1   7      420.48      403.82      9.19 o 
   6  -1   7      588.55      591.82     13.54 o 
   7  -1   7       65.87       80.81      7.67 o 
  -8   0   7      456.52      458.38     16.93 o 
  -7   0   7      511.57      500.90     17.31 o 
  -6   0   7       82.55       73.45      8.39 o 
  -5   0   7       21.87       23.46      2.31 o 
  -4   0   7      456.37      463.24     11.38 o 
  -3   0   7      398.98      407.55      7.70 o 
  -2   0   7      230.42      223.04      4.30 o 
  -1   0   7     4426.92     4465.34     47.81 o 
   0   0   7     4978.98     4997.06     50.76 o 
   1   0   7      828.81      885.82     11.39 o 
   2   0   7      845.61      813.01     12.50 o 
   3   0   7     1177.70     1134.08     16.60 o 
   4   0   7      267.82      267.26      7.06 o 
   5   0   7      348.18      354.92      8.80 o 
   6   0   7      628.17      624.45     14.73 o 
   7   0   7       67.94       72.44      7.67 o 
  -8   1   7       45.37       50.09      5.16 o 
  -7   1   7      417.79      423.44     15.20 o 
  -6   1   7       44.58       40.79      3.63 o 
  -5   1   7      436.61      441.70     11.38 o 
  -4   1   7     2455.91     2382.39     38.39 o 
  -3   1   7     2030.61     2096.95     29.89 o 
  -2   1   7      205.22      213.38      5.00 o 
  -1   1   7     1072.03     1056.15     13.21 o 
   0   1   7     1620.55     1678.96     19.00 o 
   1   1   7        9.84       16.02      1.92 o 
   2   1   7     1180.89     1198.40     18.92 o 
   3   1   7     2750.46     2725.84     36.21 o 
   4   1   7      839.84      826.66     16.14 o 
   5   1   7       35.29       38.77      3.37 o 
   6   1   7      236.43      224.32      7.85 o 
  -8   2   7      138.29      152.55      8.50 o 
  -7   2   7      755.50      776.92     23.52 o 
  -6   2   7      339.95      337.80     12.49 o 
  -5   2   7      139.14      132.93      6.21 o 
  -4   2   7     1022.93      974.37     17.70 o 
  -3   2   7     1826.13     1804.44     26.03 o 
  -2   2   7       20.08       21.20      1.86 o 
  -1   2   7     3069.15     3060.65     46.08 o 
   0   2   7     3487.14     3503.96     48.83 o 
   1   2   7      643.05      638.69     10.36 o 
   2   2   7        1.77        0.99      1.35 o 
   3   2   7      605.17      601.14     11.46 o 
   4   2   7      250.28      237.20      7.15 o 
   5   2   7       66.62       69.92      4.94 o 
   6   2   7      440.66      452.60     16.95 o 
  -8   3   7       35.81       38.38      4.45 o 
  -7   3   7      381.27      396.32     14.29 o 
  -6   3   7      493.46      482.41     16.05 o 
  -5   3   7       11.79       13.66      2.32 o 
  -4   3   7      372.30      354.80      9.15 o 
  -3   3   7     1666.43     1635.29     27.72 o 
  -2   3   7       15.26       23.64      4.07 o 
  -1   3   7     1406.37     1416.07     29.77 o 
   0   3   7      653.27      637.63     11.22 o 
   1   3   7       21.60       22.43      1.90 o 
   2   3   7      208.04      221.91      5.82 o 
   3   3   7      568.36      557.59     12.05 o 
   4   3   7      370.81      347.08     11.71 o 
   5   3   7       18.70       22.25      5.93 o 
  -8   4   7        3.57        3.02      2.32 o 
  -7   4   7      196.79      197.35      9.25 o 
  -6   4   7       14.38       13.32      2.67 o 
  -5   4   7        5.92        6.51      4.10 o 
  -4   4   7      894.92      901.95     25.79 o 
  -3   4   7     2302.23     2186.18     42.78 o 
  -2   4   7      324.35      332.73      9.52 o 
  -1   4   7      698.96      720.82     17.40 o 
   0   4   7      658.10      673.15     16.85 o 
   1   4   7       69.23       60.05      3.51 o 
   2   4   7       99.40      111.44      4.55 o 
   3   4   7      438.65      446.23     10.63 o 
   4   4   7      141.94      139.86      9.12 o 
  -8   5   7      146.76      141.60      7.97 o 
  -7   5   7      132.89      136.46      9.67 o 
  -6   5   7       73.76       71.51      5.44 o 
  -5   5   7      101.99      109.36      6.57 o 
  -4   5   7      109.76      108.97      8.12 o 
  -3   5   7      345.76      338.92     14.78 o 
  -2   5   7      121.49      115.00      5.18 o 
  -1   5   7     1366.13     1343.74     29.31 o 
   0   5   7      843.95      852.92     20.75 o 
   1   5   7      126.45      115.64      5.30 o 
   2   5   7       33.75       38.32      3.25 o 
   3   5   7      234.41      231.55      8.05 o 
   4   5   7        1.86        5.52      3.56 o 
  -7   6   7      137.73      150.12      8.11 o 
  -6   6   7       55.34       62.88      5.38 o 
  -5   6   7       46.33       41.33     10.03 o 
  -4   6   7      600.45      597.01     19.71 o 
  -3   6   7     1231.68     1236.15     34.64 o 
  -2   6   7      117.73      132.70      5.79 o 
  -1   6   7       41.73       45.62      5.59 o 
   0   6   7      291.01      295.51     11.58 o 
   1   6   7       47.32       35.50      4.69 o 
   2   6   7      177.89      186.84      9.29 o 
   3   6   7      392.24      385.31     13.27 o 
  -7   7   7       96.04      114.76      8.85 o 
  -6   7   7       40.61       51.29      5.12 o 
  -5   7   7        3.68        6.28      2.70 o 
  -4   7   7      341.35      326.97     13.55 o 
  -3   7   7      226.05      237.18     11.27 o 
  -2   7   7        8.51        7.92      1.97 o 
  -1   7   7      393.22      411.36     14.24 o 
   0   7   7      491.44      499.77     17.74 o 
   1   7   7       95.95       84.76      7.01 o 
   2   7   7        7.56        6.79      4.65 o 
  -6   8   7      249.38      275.06     12.52 o 
  -5   8   7        1.00        2.01      2.45 o 
  -4   8   7      187.58      195.43     10.41 o 
  -3   8   7      163.00      144.35      9.09 o 
  -2   8   7       39.49       41.99      3.60 o 
  -1   8   7      121.89      128.57      6.66 o 
   0   8   7      124.14      117.97      8.67 o 
  -4   9   7      216.07      214.56     17.51 o 
  -3   9   7      383.61      377.34     16.32 o 
  -2   9   7       18.61       21.66      2.76 o 
   0 -13   8        1.42       -2.01      2.74 o 
   1 -13   8        7.05        6.93      3.65 o 
   2 -13   8       58.00       59.50      5.13 o 
   3 -13   8      249.13      247.39     18.06 o 
   4 -13   8       21.43       26.45      6.57 o 
   5 -13   8       14.42       21.89      6.20 o 
  -1 -12   8      242.25      271.10     16.78 o 
   0 -12   8      266.43      253.04     15.32 o 
   1 -12   8      362.70      341.66     13.54 o 
   2 -12   8       22.78       26.21      3.61 o 
   3 -12   8      178.13      171.69     17.06 o 
   4 -12   8       73.26       60.57      8.39 o 
   5 -12   8       11.97       15.87      5.11 o 
   6 -12   8      333.19      328.03     19.34 o 
  -3 -11   8      133.81      140.74      8.71 o 
  -2 -11   8       19.75       15.40      3.73 o 
  -1 -11   8       17.50       12.41      4.38 o 
   0 -11   8       99.01      116.03      9.67 o 
   1 -11   8       71.10       61.63      5.30 o 
   2 -11   8       98.09      104.69      6.22 o 
   3 -11   8      742.99      723.08     32.02 o 
   4 -11   8      619.78      623.21     29.74 o 
   5 -11   8       85.77       94.69      9.49 o 
   6 -11   8       50.95       52.72      7.48 o 
   7 -11   8       76.70       69.87      8.39 o 
  -3 -10   8      112.95      122.03     10.22 o 
  -2 -10   8       21.69       18.36      3.61 o 
  -1 -10   8       37.45       47.47      4.84 o 
   0 -10   8      581.74      603.33     26.27 o 
   1 -10   8      549.78      514.01     16.93 o 
   2 -10   8      114.17       95.56      5.77 o 
   3 -10   8      243.70      222.15      8.50 o 
   4 -10   8      331.09      308.65     26.64 o 
   5 -10   8        0.62        1.46      2.74 o 
   6 -10   8      328.95      351.01     19.52 o 
   7 -10   8      450.62      454.27     23.53 o 
  -4  -9   8        1.91        1.27      2.92 o 
  -3  -9   8       73.41       83.38      7.94 o 
  -2  -9   8        7.32        5.42      2.49 o 
  -1  -9   8       62.69       76.21      5.60 o 
   0  -9   8      104.36      120.92      5.04 o 
   1  -9   8      418.49      395.84      9.94 o 
   2  -9   8       33.86       30.93      2.45 o 
   3  -9   8      327.12      314.99      8.00 o 
   4  -9   8      839.15      822.96     23.81 o 
   5  -9   8       38.67       36.85      5.84 o 
   6  -9   8       33.27       30.83      5.66 o 
   7  -9   8       73.39       73.89      8.39 o 
  -5  -8   8       33.06       22.24      4.03 o 
  -4  -8   8      384.69      402.65     14.90 o 
  -3  -8   8      624.72      619.26     15.76 o 
  -2  -8   8       83.12       81.91      4.56 o 
  -1  -8   8       20.00       28.48      3.04 o 
   0  -8   8       30.32       31.10      2.32 o 
   1  -8   8      101.90      104.70      4.28 o 
   2  -8   8        6.62       17.60      5.50 o 
   3  -8   8      926.65      903.65     17.54 o 
   4  -8   8      688.33      687.05     20.69 o 
   5  -8   8        3.79        5.11      2.92 o 
   6  -8   8       67.76       55.46      6.93 o 
   7  -8   8      277.28      277.49     16.97 o 
  -6  -7   8       90.79       84.29      6.49 o 
  -5  -7   8       53.25       41.31      4.75 o 
  -4  -7   8        7.57        8.26      2.38 o 
  -3  -7   8       87.68       81.42      3.65 o 
  -2  -7   8       12.68       18.41      1.92 o 
  -1  -7   8      639.67      690.71     12.84 o 
   0  -7   8     1058.77     1042.37     18.11 o 
   1  -7   8     1445.98     1431.08     23.83 o 
   2  -7   8      183.40      176.49      5.41 o 
   3  -7   8      647.07      659.12     13.45 o 
   4  -7   8       83.29       82.50      3.53 o 
   5  -7   8        0.14        0.91      1.45 o 
   6  -7   8      156.38      159.63     11.86 o 
   7  -7   8      391.24      376.37     20.80 o 
   8  -7   8      148.26      148.32     12.59 o 
  -6  -6   8       10.87        8.08      2.42 o 
  -5  -6   8       18.71       15.82      2.76 o 
  -4  -6   8      320.45      356.14     17.55 o 
  -3  -6   8     1699.41     1741.44     32.99 o 
  -2  -6   8       32.47       29.78      2.69 o 
  -1  -6   8       19.61       24.21      1.54 o 
   0  -6   8      405.17      409.39      6.77 o 
   1  -6   8      610.06      619.94     11.64 o 
   2  -6   8      672.10      637.94     13.16 o 
   3  -6   8     2683.27     2628.84     44.77 o 
   4  -6   8     1085.34     1060.59     22.90 o 
   5  -6   8       93.53      111.32      5.96 o 
   6  -6   8       15.39       18.08      2.25 o 
   7  -6   8      138.94      151.06     12.41 o 
   8  -6   8       20.08       14.23      5.47 o 
  -7  -5   8       15.00       20.07      6.02 o 
  -6  -5   8      115.24      107.02      5.31 o 
  -5  -5   8       35.28       43.26     12.05 o 
  -4  -5   8      507.04      519.94     12.70 o 
  -3  -5   8      289.51      292.22      7.55 o 
  -2  -5   8      159.34      162.49      5.52 o 
  -1  -5   8       15.84       14.70      1.19 o 
   0  -5   8     1815.17     1794.02     22.69 o 
   1  -5   8     3348.81     3302.36     38.34 o 
   2  -5   8       30.56       28.60      1.92 o 
   3  -5   8      620.15      633.50     12.93 o 
   4  -5   8      321.90      315.92      8.97 o 
   5  -5   8        9.57       13.45      2.62 o 
   6  -5   8      195.64      188.32      8.20 o 
   7  -5   8      460.29      442.60     24.08 o 
  -7  -4   8      143.85      176.34     10.17 o 
  -6  -4   8      435.08      418.10     16.19 o 
  -5  -4   8       42.24       35.98      3.16 o 
  -4  -4   8      382.73      420.56     10.72 o 
  -3  -4   8      425.06      433.86      9.62 o 
  -2  -4   8       34.10       43.73      3.35 o 
  -1  -4   8      631.73      616.20      8.35 o 
   0  -4   8     1993.69     1985.37     23.67 o 
   1  -4   8     1994.24     2053.66     23.44 o 
   2  -4   8      136.59      126.18      2.93 o 
   3  -4   8     2181.27     2138.62     38.47 o 
   4  -4   8     1239.14     1227.15     20.59 o 
   5  -4   8       78.86       81.45      3.90 o 
   6  -4   8      385.45      364.88     20.80 o 
   7  -4   8      220.93      229.14     16.42 o 
  -7  -3   8       30.64       36.34      4.90 o 
  -6  -3   8      177.97      180.68     14.41 o 
  -5  -3   8        0.79        5.50      1.50 o 
  -4  -3   8     1211.74     1274.62     24.88 o 
  -3  -3   8     1679.72     1647.50     30.59 o 
  -2  -3   8      429.16      417.00      6.84 o 
  -1  -3   8      334.79      333.21      5.20 o 
   0  -3   8      614.47      632.06      8.83 o 
   1  -3   8     1130.11     1115.75     13.33 o 
   2  -3   8        0.37        3.09      0.94 o 
   3  -3   8     1318.23     1316.61     22.07 o 
   4  -3   8     1540.03     1605.03     23.89 o 
   5  -3   8      128.02      138.59      4.98 o 
   6  -3   8      147.30      157.45     12.95 o 
   7  -3   8      235.29      245.38     17.88 o 
  -7  -2   8      226.73      237.26     11.37 o 
  -6  -2   8     1259.37     1305.98     29.95 o 
  -5  -2   8      173.50      172.82     10.72 o 
  -4  -2   8      604.11      610.63     12.77 o 
  -3  -2   8     1463.40     1433.80     24.21 o 
  -2  -2   8      175.84      183.85      7.61 o 
  -1  -2   8     2041.25     2061.60     24.78 o 
   0  -2   8     6265.46     6215.61     66.20 o 
   1  -2   8     3097.41     3193.75     34.77 o 
   2  -2   8      313.42      346.17      5.80 o 
   3  -2   8      970.82      917.17     16.47 o 
   4  -2   8     1137.98     1130.02     17.96 o 
   5  -2   8       19.51       21.75      2.11 o 
   6  -2   8      263.92      254.27     13.87 o 
   7  -2   8      734.80      702.57     35.76 o 
  -8  -1   8       35.26       28.48      4.51 o 
  -7  -1   8       63.18       66.47      5.83 o 
  -6  -1   8      457.35      463.48     12.28 o 
  -5  -1   8      237.34      224.82      8.65 o 
  -4  -1   8      308.58      331.43      7.60 o 
  -3  -1   8     2593.99     2606.81     41.14 o 
  -2  -1   8     1555.56     1617.96     22.31 o 
  -1  -1   8       27.68       40.23      2.79 o 
   0  -1   8      131.61      131.36      2.88 o 
   1  -1   8     1436.47     1497.42     17.43 o 
   2  -1   8        1.29        4.19      1.30 o 
   3  -1   8     1200.59     1160.12     20.42 o 
   4  -1   8     1225.15     1256.87     22.14 o 
   5  -1   8      386.17      395.07     10.45 o 
   6  -1   8       15.71       17.63      2.48 o 
   7  -1   8       42.88       46.70      9.49 o 
  -8   0   8       18.39       16.97      3.71 o 
  -7   0   8       44.05       42.97      4.64 o 
  -6   0   8      484.98      502.27     17.14 o 
  -5   0   8      580.25      561.04     15.91 o 
  -4   0   8      526.06      494.79      8.57 o 
  -3   0   8     2621.26     2582.44     40.74 o 
  -2   0   8     1386.43     1339.04     24.22 o 
  -1   0   8        4.75        2.78      0.66 o 
   0   0   8     3033.17     3032.85     35.26 o 
   1   0   8     3853.56     3822.15     41.42 o 
   2   0   8      164.12      163.49      4.62 o 
   3   0   8      478.66      475.24      9.50 o 
   4   0   8      310.36      326.64      8.37 o 
   5   0   8       24.71       27.29      3.35 o 
   6   0   8       34.11       39.00      3.49 o 
  -8   1   8        0.33       -0.03      2.09 o 
  -7   1   8      111.18      117.76      7.94 o 
  -6   1   8      482.24      480.56     16.47 o 
  -5   1   8      354.35      361.72     11.79 o 
  -4   1   8        0.69        2.91      1.37 o 
  -3   1   8      220.18      242.00      6.93 o 
  -2   1   8      118.86      114.13      3.95 o 
  -1   1   8       16.62       21.82      2.48 o 
   0   1   8      544.27      569.78      9.39 o 
   1   1   8     1329.98     1318.36     20.49 o 
   2   1   8       65.09       73.61      3.20 o 
   3   1   8      629.76      628.07     10.94 o 
   4   1   8      192.76      193.75      6.31 o 
   5   1   8       44.89       53.49      6.71 o 
   6   1   8        2.38        8.19      3.10 o 
  -8   2   8        4.76        6.29      2.70 o 
  -7   2   8        2.77        3.49      4.47 o 
  -6   2   8      268.68      276.74     11.48 o 
  -5   2   8       42.14       39.00      3.69 o 
  -4   2   8      766.04      718.14     24.27 o 
  -3   2   8     2007.62     1950.39     36.53 o 
  -2   2   8     1038.53     1059.72     21.22 o 
  -1   2   8      402.88      387.19     10.87 o 
   0   2   8      556.13      570.57     10.41 o 
   1   2   8     1538.56     1544.90     23.79 o 
   2   2   8       41.08       43.14      2.86 o 
   3   2   8      568.38      576.50     13.15 o 
   4   2   8      420.61      414.41     13.06 o 
   5   2   8       96.18       98.84     14.78 o 
  -8   3   8        0.06        4.74      3.83 o 
  -7   3   8      253.10      265.68     14.32 o 
  -6   3   8      790.90      767.40     23.25 o 
  -5   3   8       73.01       84.10      7.48 o 
  -4   3   8      328.46      300.33     19.36 o 
  -3   3   8       59.20       63.63      3.13 o 
  -2   3   8       10.98       18.10      2.89 o 
  -1   3   8      133.23      131.67      5.68 o 
   0   3   8     1446.27     1419.28     23.87 o 
   1   3   8     1219.99     1231.35     24.05 o 
   2   3   8      101.53      111.38      4.17 o 
   3   3   8       33.01       31.18      2.84 o 
   4   3   8      173.97      183.13     10.31 o 
   5   3   8        5.11        8.76      5.47 o 
  -7   4   8      158.32      147.14      8.18 o 
  -6   4   8      513.21      497.88     23.17 o 
  -5   4   8      144.13      138.00      7.58 o 
  -4   4   8      304.93      283.78     10.44 o 
  -3   4   8     1117.87     1105.24     23.71 o 
  -2   4   8     1146.66     1167.40     25.68 o 
  -1   4   8       51.42       52.75      3.95 o 
   0   4   8      296.02      297.45      9.94 o 
   1   4   8      298.80      302.33      8.63 o 
   2   4   8        0.26        1.43      1.42 o 
   3   4   8      321.08      320.57      9.78 o 
   4   4   8      250.15      258.74     13.06 o 
  -7   5   8       88.77       91.95      8.39 o 
  -6   5   8      583.59      572.37     37.58 o 
  -5   5   8       25.30       27.49      4.56 o 
  -4   5   8      286.99      230.06     14.23 o 
  -3   5   8      746.36      744.79     30.92 o 
  -2   5   8      266.83      272.72     17.45 o 
  -1   5   8       11.12       13.70      3.53 o 
   0   5   8      614.82      600.18     16.38 o 
   1   5   8      486.53      483.40     17.42 o 
   2   5   8       54.83       51.28      4.63 o 
   3   5   8       19.23       20.93      3.80 o 
  -7   6   8      173.15      173.50     14.96 o 
  -6   6   8      410.30      400.83     25.45 o 
  -5   6   8      257.89      285.86     12.41 o 
  -4   6   8       10.97       12.01      3.27 o 
  -3   6   8      297.01      293.89     24.08 o 
  -2   6   8      270.72      269.65      9.07 o 
  -1   6   8       10.92       11.23      2.73 o 
   0   6   8      309.70      311.86     20.43 o 
   1   6   8      277.99      286.73     12.86 o 
   2   6   8       11.41       13.08      3.26 o 
  -6   7   8      190.74      195.08     10.26 o 
  -5   7   8       92.11       98.61      7.35 o 
  -4   7   8      278.58      276.25     12.87 o 
  -3   7   8      743.14      755.70     25.01 o 
  -2   7   8      444.16      445.22     12.85 o 
  -1   7   8       36.29       39.40      3.99 o 
   0   7   8       43.32       38.11      4.99 o 
   1   7   8      257.74      267.23     12.75 o 
  -4   8   8        2.20        4.20      3.06 o 
  -3   8   8       52.01       41.00      5.61 o 
  -2   8   8       54.36       58.04      4.91 o 
  -1   8   8        0.87        0.81      2.53 o 
   1 -13   9       27.73       36.12      5.84 o 
   2 -13   9        0.48        2.44      2.43 o 
   3 -13   9        5.35        9.97      3.56 o 
   4 -13   9      228.13      210.35     16.42 o 
  -1 -12   9       25.64       20.43      5.66 o 
   0 -12   9        8.53       12.59      4.56 o 
   1 -12   9       84.48       72.79      7.48 o 
   2 -12   9      106.13       95.43      6.34 o 
   3 -12   9        0.54        1.01      1.92 o 
   4 -12   9       11.94       13.68      5.29 o 
   5 -12   9       16.88       14.60      5.29 o 
  -2 -11   9       51.45       43.12      5.09 o 
  -1 -11   9        5.22        3.28      3.47 o 
   0 -11   9      389.92      446.43     21.71 o 
   1 -11   9      333.06      320.80     12.79 o 
   2 -11   9       16.93       13.18      2.93 o 
   3 -11   9       27.82       41.43      3.67 o 
   4 -11   9        9.49       10.58      4.56 o 
   5 -11   9      167.05      176.24     13.68 o 
   6 -11   9       41.51       37.04      6.75 o 
  -3 -10   9       15.60       24.78      7.30 o 
  -2 -10   9      207.68      188.57     12.41 o 
  -1 -10   9      146.98      128.26      6.49 o 
   0 -10   9        1.11        4.20      2.23 o 
   1 -10   9       75.09       75.55      4.83 o 
   2 -10   9       56.21       58.12      4.19 o 
   3 -10   9      155.96      149.58      6.02 o 
   4 -10   9      289.20      304.67     18.24 o 
   5 -10   9      197.70      182.62     13.32 o 
   6 -10   9        0.44        3.83      3.47 o 
   7 -10   9       87.85      101.44     10.22 o 
  -4  -9   9        3.03       -2.92      2.92 o 
  -3  -9   9       45.88       59.11      7.84 o 
  -2  -9   9      140.65      135.24      7.74 o 
  -1  -9   9       20.43       12.37      2.64 o 
   0  -9   9      923.85      963.72     22.74 o 
   1  -9   9     1852.07     1786.60     38.12 o 
   2  -9   9      210.60      206.61      6.53 o 
   3  -9   9       15.07       21.64      3.55 o 
   4  -9   9      104.70      104.79      6.49 o 
   5  -9   9      203.57      184.26     13.32 o 
   6  -9   9       20.79       16.97      5.11 o 
   7  -9   9      274.26      278.04     17.88 o 
  -5  -8   9        3.03        2.14      2.64 o 
  -4  -8   9      119.20      128.85      9.49 o 
  -3  -8   9        0.70        7.30      4.01 o 
  -2  -8   9      287.23      276.19      9.23 o 
  -1  -8   9      149.26      131.23      6.11 o 
   0  -8   9      263.61      284.63      8.12 o 
   1  -8   9       63.53       70.41      5.19 o 
   2  -8   9        4.90        3.01      1.31 o 
   3  -8   9       93.29       98.42      4.03 o 
   4  -8   9     1003.66     1011.18     22.15 o 
   5  -8   9      982.36      975.00     27.69 o 
   6  -8   9       11.55       14.41      4.74 o 
   7  -8   9       95.52       84.47      9.67 o 
  -5  -7   9       72.48       62.53      5.66 o 
  -4  -7   9       45.80       27.81      3.86 o 
  -3  -7   9      585.13      635.00     19.59 o 
  -2  -7   9     1491.84     1449.65     25.06 o 
  -1  -7   9      120.37      113.80      4.83 o 
   0  -7   9      535.54      571.16     11.49 o 
   1  -7   9      768.88      747.85     13.93 o 
   2  -7   9      532.77      525.35     11.76 o 
   3  -7   9       31.39       34.54      2.52 o 
   4  -7   9      417.77      403.47     11.46 o 
   5  -7   9      349.41      345.60     13.50 o 
   6  -7   9        9.66        9.12      4.01 o 
   7  -7   9      203.66      205.24     15.14 o 
  -6  -6   9      190.85      204.97      8.07 o 
  -5  -6   9      178.02      163.12      7.13 o 
  -4  -6   9        0.32        1.26      1.66 o 
  -3  -6   9       97.21      109.80      5.03 o 
  -2  -6   9      200.71      203.51      4.97 o 
  -1  -6   9       42.99       51.02      2.21 o 
   0  -6   9     1544.38     1548.23     23.84 o 
   1  -6   9     1112.90     1138.80     19.42 o 
   2  -6   9      243.10      273.80      7.41 o 
   3  -6   9        0.15        4.33      3.41 o 
   4  -6   9      948.85      921.44     20.96 o 
   5  -6   9      567.94      585.81     25.27 o 
   6  -6   9        2.78        6.57      3.83 o 
   7  -6   9      320.77      309.42     19.70 o 
  -6  -5   9       35.88       36.71      3.28 o 
  -5  -5   9      129.33      130.37      6.13 o 
  -4  -5   9       72.40       60.65      4.16 o 
  -3  -5   9      692.05      728.12     16.15 o 
  -2  -5   9     5090.03     5093.45     70.59 o 
  -1  -5   9      752.00      727.37     10.92 o 
   0  -5   9      283.97      286.70      5.11 o 
   1  -5   9      743.21      703.36     12.79 o 
   2  -5   9      233.71      220.66      5.78 o 
   3  -5   9      224.61      229.77      8.10 o 
   4  -5   9      977.66      947.88     19.16 o 
   5  -5   9      779.81      785.27     18.10 o 
   6  -5   9      101.84      110.38     10.76 o 
   7  -5   9       45.63       37.76      7.30 o 
  -7  -4   9      122.61      151.90      9.48 o 
  -6  -4   9      197.85      226.58     11.09 o 
  -5  -4   9      365.90      363.63     10.83 o 
  -4  -4   9      129.10      118.07      5.05 o 
  -3  -4   9      494.36      526.91     11.30 o 
  -2  -4   9      688.34      692.24     11.15 o 
  -1  -4   9      112.64      104.65      2.95 o 
   0  -4   9     1218.30     1232.96     15.74 o 
   1  -4   9     4486.23     4438.93     53.65 o 
   2  -4   9     1933.81     1945.90     29.48 o 
   3  -4   9       39.38       41.93      2.84 o 
   4  -4   9      216.20      202.15      6.43 o 
   5  -4   9      615.55      618.15     13.71 o 
   6  -4   9       11.87       18.61      5.66 o 
   7  -4   9      240.71      233.34     17.51 o 
  -7  -3   9       10.34        6.68      3.03 o 
  -6  -3   9      126.60      136.53      8.23 o 
  -5  -3   9      434.70      390.83     10.77 o 
  -4  -3   9      261.71      245.31      7.44 o 
  -3  -3   9       36.98       46.20      2.80 o 
  -2  -3   9     2271.12     2287.51     30.90 o 
  -1  -3   9     2550.35     2575.30     34.93 o 
   0  -3   9      214.68      223.24      4.33 o 
   1  -3   9      948.74      956.37     13.41 o 
   2  -3   9      266.12      270.14      5.46 o 
   3  -3   9       27.98       23.15      1.98 o 
   4  -3   9      815.55      794.16     15.06 o 
   5  -3   9      792.06      795.78     25.45 o 
   6  -3   9       81.25       78.31      4.55 o 
   7  -3   9       17.64       10.22      5.84 o 
  -7  -2   9        0.01       -0.26      2.18 o 
  -6  -2   9      221.36      235.20     11.02 o 
  -5  -2   9       97.92      108.63      6.77 o 
  -4  -2   9        1.82        3.21      1.45 o 
  -3  -2   9      490.80      495.67     10.58 o 
  -2  -2   9     1966.10     1976.97     32.33 o 
  -1  -2   9      447.72      453.21      7.51 o 
   0  -2   9       15.04       18.74      1.67 o 
   1  -2   9     1097.99     1092.83     14.27 o 
   2  -2   9     1164.26     1162.08     18.42 o 
   3  -2   9      278.66      271.35      7.02 o 
   4  -2   9      217.45      223.75      5.79 o 
   5  -2   9      561.14      577.29     17.51 o 
   6  -2   9        7.12       12.11      2.40 o 
  -7  -1   9       21.11       30.06      4.34 o 
  -6  -1   9      259.07      264.39     11.60 o 
  -5  -1   9      704.73      694.20     21.61 o 
  -4  -1   9      211.76      203.44      6.20 o 
  -3  -1   9        8.36        7.52      1.45 o 
  -2  -1   9      515.70      556.61     21.19 o 
  -1  -1   9      147.29      153.45      3.61 o 
   0  -1   9     1099.50     1116.67     15.43 o 
   1  -1   9     1452.36     1496.95     18.79 o 
   2  -1   9      241.94      264.46      6.29 o 
   3  -1   9       33.16       39.14      2.72 o 
   4  -1   9      438.35      435.00     10.15 o 
   5  -1   9      383.63      393.82     10.85 o 
   6  -1   9       37.65       30.93      3.57 o 
  -7   0   9        2.92        5.83      2.67 o 
  -6   0   9      295.38      305.33     12.67 o 
  -5   0   9      201.60      215.31      9.73 o 
  -4   0   9        6.99        6.51      1.27 o 
  -3   0   9     1051.20     1067.58     21.55 o 
  -2   0   9     3605.50     3546.78     55.08 o 
  -1   0   9      635.20      675.58     10.85 o 
   0   0   9      130.48      129.72      3.41 o 
   1   0   9        4.58        9.19      1.40 o 
   2   0   9      368.43      386.17      8.99 o 
   3   0   9       26.58       38.08      5.87 o 
   4   0   9      500.35      501.81     11.53 o 
   5   0   9      519.40      549.81     14.03 o 
   6   0   9       88.28       91.22      8.57 o 
  -7   1   9       26.34       35.10      4.47 o 
  -6   1   9      355.52      367.70     14.22 o 
  -5   1   9      585.90      584.17     19.09 o 
  -4   1   9      435.31      408.16     12.81 o 
  -3   1   9      522.86      497.68     18.32 o 
  -2   1   9     1449.13     1367.60     24.59 o 
  -1   1   9       10.96       16.82      2.62 o 
   0   1   9     1020.88      954.13     16.02 o 
   1   1   9     2406.64     2378.84     38.15 o 
   2   1   9     1025.24     1017.25     18.79 o 
   3   1   9        0.61        2.20      1.41 o 
   4   1   9      222.34      219.55      8.84 o 
   5   1   9      100.45      104.08      7.66 o 
  -7   2   9        3.65        5.27      3.65 o 
  -6   2   9      373.30      366.53     17.88 o 
  -5   2   9      923.05      894.82     26.38 o 
  -4   2   9      215.92      202.55      8.49 o 
  -3   2   9      379.06      363.47      9.39 o 
  -2   2   9     1751.19     1764.38     29.62 o 
  -1   2   9      599.48      603.37     15.47 o 
   0   2   9       13.06       11.57      1.68 o 
   1   2   9      198.31      208.02      8.72 o 
   2   2   9      125.12      114.37      4.60 o 
   3   2   9       19.26       20.52      2.29 o 
   4   2   9      194.52      188.91     10.44 o 
  -7   3   9        2.51        3.20      2.40 o 
  -6   3   9       75.13       70.42      7.66 o 
  -5   3   9      380.53      402.83     20.62 o 
  -4   3   9       89.18       83.53      7.84 o 
  -3   3   9      548.74      555.73     15.40 o 
  -2   3   9     1996.28     1910.84     68.28 o 
  -1   3   9      486.08      480.49     13.35 o 
   0   3   9       68.57       67.25      4.57 o 
   1   3   9     1040.07     1031.83     21.21 o 
   2   3   9      790.90      758.53     15.34 o 
   3   3   9       23.32       27.68      3.14 o 
   4   3   9      217.96      237.10     12.44 o 
  -7   4   9        8.25       14.96      4.38 o 
  -6   4   9      303.85      324.35     13.43 o 
  -5   4   9     1006.14     1002.27     29.47 o 
  -4   4   9      353.31      353.43     14.03 o 
  -3   4   9       49.63       47.35      3.80 o 
  -2   4   9      200.22      222.52     14.76 o 
  -1   4   9      165.92      178.60      8.00 o 
   0   4   9       77.30       67.97     11.40 o 
   1   4   9      444.75      417.78     15.90 o 
   2   4   9      167.38      154.36      8.48 o 
   3   4   9       52.77       54.07      5.03 o 
  -6   5   9      135.83      144.41     12.77 o 
  -5   5   9      199.85      205.62     10.44 o 
  -4   5   9       36.06       44.43      5.12 o 
  -3   5   9      241.75      237.42     11.40 o 
  -2   5   9     1427.99     1427.10     31.30 o 
  -1   5   9      961.40      937.66     22.82 o 
   0   5   9        0.01        1.93      2.44 o 
   1   5   9      166.59      153.44     12.13 o 
   2   5   9      198.18      202.66      9.84 o 
  -6   6   9       88.17       79.36     10.40 o 
  -5   6   9      441.15      480.25     18.12 o 
  -4   6   9      209.83      228.70     11.52 o 
  -3   6   9        3.31        5.70      2.98 o 
  -2   6   9      234.82      237.32      8.63 o 
  -1   6   9       20.54       25.90      4.05 o 
   0   6   9       25.09       23.59      4.12 o 
   1   6   9      117.60      105.59     12.04 o 
  -4   7   9      105.60       91.83      9.67 o 
  -3   7   9        1.94        2.16      2.83 o 
  -2   7   9      312.97      310.91     15.99 o 
  -1   7   9      240.73      231.15     11.00 o 
   1 -13  10       62.85       64.95      7.66 o 
   2 -13  10      273.49      292.82     15.51 o 
   3 -13  10       73.28       62.44      4.83 o 
  -1 -12  10      110.45       93.59      9.85 o 
   0 -12  10       20.52       11.13      4.20 o 
   1 -12  10        3.09        1.64      2.92 o 
   2 -12  10       28.76       23.66      3.88 o 
   3 -12  10       12.14       18.30      3.09 o 
   4 -12  10      205.95      201.41     15.51 o 
   5 -12  10      183.71      187.55     14.96 o 
  -2 -11  10      129.30      136.98      8.64 o 
  -1 -11  10        0.43        4.11      2.77 o 
   0 -11  10       28.96       36.85      6.02 o 
   1 -11  10       91.85      107.82      9.12 o 
   2 -11  10      711.61      708.70     22.00 o 
   3 -11  10      402.55      392.99     13.80 o 
   4 -11  10       73.20       72.79      9.12 o 
   5 -11  10       72.95       85.56      9.85 o 
   6 -11  10        2.18        3.83      4.01 o 
  -3 -10  10        9.92       20.43      5.84 o 
  -2 -10  10      189.09      207.73     10.26 o 
  -1 -10  10       60.39       52.25      5.62 o 
   0 -10  10       28.85       18.62      3.50 o 
   1 -10  10      182.38      197.28      8.04 o 
   2 -10  10      330.60      314.44     12.23 o 
   3 -10  10       24.46       30.11      3.61 o 
   4 -10  10      398.46      375.83     21.35 o 
   5 -10  10       95.77      102.53     10.58 o 
   6 -10  10      144.55      149.24     12.95 o 
  -4  -9  10       13.60       14.96      5.29 o 
  -3  -9  10       22.35       26.82      6.02 o 
  -2  -9  10      354.20      366.97     11.52 o 
  -1  -9  10      448.67      428.71     14.40 o 
   0  -9  10       96.94       71.72      4.98 o 
   1  -9  10      106.49      112.31      5.74 o 
   2  -9  10      650.20      638.14     16.57 o 
   3  -9  10       42.69       41.33      2.92 o 
   4  -9  10       73.54       74.65      6.75 o 
   5  -9  10      191.21      197.58     14.41 o 
   6  -9  10       79.72       71.70      8.94 o 
  -4  -8  10      426.50      404.10     21.71 o 
  -3  -8  10       29.53       22.62      5.47 o 
  -2  -8  10      128.85      142.22      6.30 o 
  -1  -8  10      177.57      180.38      7.43 o 
   0  -8  10        3.53        7.56      2.56 o 
   1  -8  10     1319.18     1328.53     25.59 o 
   2  -8  10     2550.15     2505.15     44.09 o 
   3  -8  10       67.29       69.16      4.24 o 
   4  -8  10      279.47      287.73     10.56 o 
   5  -8  10      245.82      235.16     15.87 o 
   6  -8  10       79.03       86.11      9.85 o 
   7  -8  10        1.20        1.82      3.65 o 
  -5  -7  10       65.21       68.65      5.95 o 
  -4  -7  10       29.46       22.73      3.86 o 
  -3  -7  10      153.35      173.68     12.59 o 
  -2  -7  10      206.42      220.49      8.88 o 
  -1  -7  10     1176.84     1122.31     20.98 o 
   0  -7  10     1011.84      967.94     19.54 o 
   1  -7  10       42.05       47.14      2.86 o 
   2  -7  10      419.95      439.04     10.70 o 
   3  -7  10      135.21      136.42      5.96 o 
   4  -7  10      209.01      205.77     12.85 o 
   5  -7  10      721.18      695.28     32.47 o 
   6  -7  10      415.07      415.41     23.17 o 
   7  -7  10        9.11       12.95      5.29 o 
  -5  -6  10      310.60      352.53     15.51 o 
  -4  -6  10      254.35      253.66      9.09 o 
  -3  -6  10      102.84       79.89      4.42 o 
  -2  -6  10      428.85      448.72      9.05 o 
  -1  -6  10      798.72      785.56     14.10 o 
   0  -6  10      100.00       93.92      3.59 o 
   1  -6  10      651.73      688.12     12.24 o 
   2  -6  10     3087.99     3035.34     52.34 o 
   3  -6  10     1455.99     1456.63     31.74 o 
   4  -6  10       30.95       29.19      2.53 o 
   5  -6  10      316.74      311.82     10.63 o 
   6  -6  10       52.87       53.09      8.21 o 
   7  -6  10        1.06       -2.19      3.28 o 
  -6  -5  10        3.18        6.14      1.87 o 
  -5  -5  10      269.40      287.18      9.68 o 
  -4  -5  10      432.71      411.30     12.03 o 
  -3  -5  10       10.18       24.07      2.90 o 
  -2  -5  10      174.86      196.30      6.36 o 
  -1  -5  10       93.02      100.86      3.10 o 
   0  -5  10      290.06      305.93      6.95 o 
   1  -5  10        2.29        3.03      1.17 o 
   2  -5  10      407.07      428.14     11.31 o 
   3  -5  10       99.70      126.62      5.05 o 
   4  -5  10       35.75       36.35      2.86 o 
   5  -5  10      264.17      259.48      8.63 o 
   6  -5  10      184.48      188.82     14.96 o 
   7  -5  10       61.68       62.39      9.67 o 
  -6  -4  10       53.99       38.88      4.97 o 
  -5  -4  10      175.95      208.16      8.77 o 
  -4  -4  10      285.24      309.98     13.63 o 
  -3  -4  10       28.84       35.41      2.91 o 
  -2  -4  10      924.25      942.96     15.86 o 
  -1  -4  10     2553.36     2555.92     35.13 o 
   0  -4  10      359.65      383.07      7.25 o 
   1  -4  10      213.64      208.63      5.36 o 
   2  -4  10     1323.90     1325.03     29.08 o 
   3  -4  10      408.18      374.95     10.00 o 
   4  -4  10      137.19      131.94      5.36 o 
   5  -4  10      193.35      205.91      7.85 o 
   6  -4  10      132.85      156.90     14.05 o 
  -6  -3  10       75.61       80.99      6.64 o 
  -5  -3  10      464.58      479.63     12.70 o 
  -4  -3  10      757.79      758.76     16.79 o 
  -3  -3  10       21.46       22.60      2.42 o 
  -2  -3  10      505.98      487.45     10.61 o 
  -1  -3  10       12.45       18.80      1.57 o 
   0  -3  10       60.30       56.63      2.52 o 
   1  -3  10      794.11      792.77     12.42 o 
   2  -3  10     1677.79     1712.00     25.87 o 
   3  -3  10       68.04       81.61      4.23 o 
   4  -3  10       91.97       83.97      3.92 o 
   5  -3  10        7.33        5.15      2.09 o 
   6  -3  10       66.49       69.32      4.41 o 
  -7  -2  10      154.19      152.89      9.16 o 
  -6  -2  10       33.23       27.38      4.31 o 
  -5  -2  10      328.72      333.65     18.79 o 
  -4  -2  10      647.10      608.32     14.05 o 
  -3  -2  10       18.27       21.05      2.34 o 
  -2  -2  10     1190.35     1175.49     24.02 o 
  -1  -2  10     3356.21     3360.88     44.39 o 
   0  -2  10     2331.11     2385.00     30.42 o 
   1  -2  10      485.57      478.86      9.16 o 
   2  -2  10     1335.99     1336.83     21.13 o 
   3  -2  10       31.74       39.87      2.77 o 
   4  -2  10      193.32      183.58      6.70 o 
   5  -2  10      481.03      495.52     14.70 o 
   6  -2  10      339.56      381.00     14.56 o 
  -7  -1  10      100.46       90.23      9.94 o 
  -6  -1  10        5.11       10.95      3.14 o 
  -5  -1  10      694.54      697.03     22.19 o 
  -4  -1  10      564.32      586.35     13.49 o 
  -3  -1  10        7.34       10.99      1.86 o 
  -2  -1  10      520.18      518.01     11.25 o 
  -1  -1  10     1057.39     1031.09     15.60 o 
   0  -1  10        1.12        4.13      1.03 o 
   1  -1  10      893.88      864.33     16.11 o 
   2  -1  10     1776.01     1749.01     29.27 o 
   3  -1  10      361.79      376.49     12.01 o 
   4  -1  10        4.26        3.95      1.75 o 
   5  -1  10       74.44       72.79      8.21 o 
  -7   0  10      153.49      143.99     13.23 o 
  -6   0  10        0.53        1.49      2.13 o 
  -5   0  10      490.94      497.64     17.48 o 
  -4   0  10     1369.63     1291.40     25.24 o 
  -3   0  10      221.39      211.89      6.83 o 
  -2   0  10      253.39      259.16      7.16 o 
  -1   0  10     1599.69     1575.58     26.87 o 
   0   0  10     1287.30     1271.47     18.78 o 
   1   0  10      154.46      147.71      5.04 o 
   2   0  10     1305.73     1318.20     23.38 o 
   3   0  10      218.20      215.18      7.55 o 
   4   0  10       18.23       16.37      3.00 o 
   5   0  10      289.79      298.65     18.24 o 
  -7   1  10      284.61      264.09     12.30 o 
  -6   1  10       37.26       35.18      4.62 o 
  -5   1  10      259.89      244.48     11.09 o 
  -4   1  10      312.01      310.51     22.62 o 
  -3   1  10       20.15       16.22      2.29 o 
  -2   1  10      863.37      865.40     16.67 o 
  -1   1  10     1924.01     1935.85     46.63 o 
   0   1  10      277.25      282.16      7.19 o 
   1   1  10      254.15      256.14      7.79 o 
   2   1  10      258.34      262.30     10.36 o 
   3   1  10      281.10      282.99      8.11 o 
   4   1  10       11.54       14.60      3.90 o 
  -7   2  10       45.84       38.12      4.95 o 
  -6   2  10       12.56       16.57      5.47 o 
  -5   2  10      563.53      557.35     26.64 o 
  -4   2  10     1020.27     1021.80     29.93 o 
  -3   2  10      597.74      589.05     13.82 o 
  -2   2  10      124.51      132.27      5.47 o 
  -1   2  10      544.75      537.45     13.42 o 
   0   2  10      140.32      150.57      9.76 o 
   1   2  10       76.56       78.45      4.28 o 
   2   2  10     1242.92     1227.66     25.04 o 
   3   2  10      556.94      570.38     16.81 o 
   4   2  10        0.20        0.38      2.88 o 
  -6   3  10       14.47       20.89      3.93 o 
  -5   3  10      220.09      211.96     10.61 o 
  -4   3  10      534.23      520.13     18.38 o 
  -3   3  10        0.56        3.00      3.42 o 
  -2   3  10      635.33      591.66     14.36 o 
  -1   3  10     1120.42     1114.65     30.65 o 
   0   3  10      592.04      599.06     19.86 o 
   1   3  10        1.46        3.10      2.06 o 
   2   3  10      154.39      157.84      5.81 o 
   3   3  10        9.36        7.35      2.73 o 
  -6   4  10        1.61        4.93      2.62 o 
  -5   4  10      236.22      236.31     11.45 o 
  -4   4  10      556.55      535.40     19.21 o 
  -3   4  10      118.01      119.70      5.27 o 
  -2   4  10       31.78       23.22      3.71 o 
  -1   4  10      375.02      361.99     11.75 o 
   0   4  10      153.89      157.86      8.99 o 
   1   4  10       30.83       33.54      4.87 o 
   2   4  10      360.67      324.79     10.40 o 
  -5   5  10      263.85      236.86     11.89 o 
  -4   5  10      506.41      473.80     20.07 o 
  -3   5  10       66.42       63.96      6.31 o 
  -2   5  10       96.82       90.52      5.27 o 
  -1   5  10      161.01      153.27      8.66 o 
   0   5  10      121.36      120.08      8.15 o 
   1   5  10       20.96       18.15      4.47 o 
  -4   6  10      100.53       96.54      7.78 o 
  -3   6  10        0.39        0.36      2.49 o 
  -2   6  10      123.31      142.60      6.75 o 
  -1   6  10      387.20      378.48     15.08 o 
   0 -12  11       51.91       54.91      7.48 o 
   1 -12  11       19.62       26.45      5.47 o 
   2 -12  11       97.25      100.71      8.57 o 
   3 -12  11       97.49      106.69      6.58 o 
   4 -12  11       13.82       10.58      5.11 o 
  -1 -11  11      162.82      168.89      9.39 o 
   0 -11  11      546.30      508.82     24.45 o 
   1 -11  11       30.65       21.16      4.93 o 
   2 -11  11       42.37       50.42      5.00 o 
   3 -11  11      212.83      184.72      8.91 o 
   4 -11  11       29.47       23.35      6.02 o 
   5 -11  11      125.78      119.50     12.04 o 
  -2 -10  11        6.36        5.05      2.16 o 
  -1 -10  11       86.42       87.35      6.70 o 
   0 -10  11        5.57        3.47      3.10 o 
   1 -10  11       90.25      103.08      8.94 o 
   2 -10  11      289.42      303.55     15.69 o 
   3 -10  11      780.47      781.49     39.32 o 
   4 -10  11      403.80      410.10     17.70 o 
   5 -10  11      118.98      117.67     11.86 o 
  -3  -9  11       74.84       59.29      8.21 o 
  -2  -9  11       15.73       32.10      3.38 o 
  -1  -9  11      425.46      454.70     13.30 o 
   0  -9  11      527.44      496.67     16.80 o 
   1  -9  11      317.95      277.13     11.71 o 
   2  -9  11        5.18       12.72      5.11 o 
   3  -9  11      181.06      170.55      8.50 o 
   4  -9  11       54.42       52.24      4.31 o 
   5  -9  11      103.48      106.00     11.13 o 
   6  -9  11      286.52      261.98     18.24 o 
  -4  -8  11      189.97      183.53     13.68 o 
  -3  -8  11       92.77       76.62      9.12 o 
  -2  -8  11        3.93        9.96      2.25 o 
  -1  -8  11      440.40      469.27     13.45 o 
   0  -8  11      266.59      256.08      7.98 o 
   1  -8  11       61.04       58.89      5.11 o 
   2  -8  11      277.68      290.21      8.45 o 
   3  -8  11      485.05      482.75     16.52 o 
   4  -8  11      341.93      338.17     12.49 o 
   5  -8  11       13.14       13.14      5.11 o 
   6  -8  11      210.53      203.97     15.87 o 
  -5  -7  11        8.51       15.14      4.93 o 
  -4  -7  11       99.18      112.20     10.40 o 
  -3  -7  11      587.87      575.60     27.18 o 
  -2  -7  11       90.81       74.00      4.14 o 
  -1  -7  11      271.24      285.86      8.69 o 
   0  -7  11      370.63      366.75      9.90 o 
   1  -7  11        0.83        1.50      1.18 o 
   2  -7  11      207.33      208.12      6.95 o 
   3  -7  11      295.04      286.06      9.68 o 
   4  -7  11       21.35       22.56      2.80 o 
   5  -7  11       63.02       61.11      4.13 o 
   6  -7  11      142.45      146.32     13.32 o 
  -5  -6  11       10.83        8.96      2.40 o 
  -4  -6  11       41.90       42.24      3.96 o 
  -3  -6  11       69.69       59.29      7.48 o 
  -2  -6  11      170.45      171.29      6.11 o 
  -1  -6  11     1122.80     1130.63     23.43 o 
   0  -6  11     1378.26     1350.57     23.51 o 
   1  -6  11       18.42       20.28      2.09 o 
   2  -6  11      427.02      402.58     10.58 o 
   3  -6  11      188.68      193.15      6.71 o 
   4  -6  11       49.63       49.79      4.78 o 
   5  -6  11      183.57      187.46      8.96 o 
   6  -6  11      395.43      397.35     24.08 o 
  -5  -5  11       58.41       72.69      4.77 o 
  -4  -5  11      432.96      455.69     13.20 o 
  -3  -5  11      542.51      544.74     14.67 o 
  -2  -5  11      317.74      296.39      8.73 o 
  -1  -5  11      430.57      413.39     10.79 o 
   0  -5  11      522.18      511.58     11.01 o 
   1  -5  11       52.55       47.85      2.86 o 
   2  -5  11      884.78      883.72     19.00 o 
   3  -5  11     1568.66     1561.53     30.41 o 
   4  -5  11      436.94      442.92     13.26 o 
   5  -5  11      201.50      173.89      7.23 o 
   6  -5  11      205.74      195.21     16.24 o 
  -6  -4  11       69.20       65.38      6.32 o 
  -5  -4  11       11.46       15.85      2.51 o 
  -4  -4  11      228.01      234.61      8.52 o 
  -3  -4  11      392.45      375.47     10.37 o 
  -2  -4  11       74.23       80.94      4.26 o 
  -1  -4  11     1651.70     1618.17     25.14 o 
   0  -4  11     1468.98     1457.97     24.93 o 
   1  -4  11      311.88      330.09      8.08 o 
   2  -4  11       96.87       92.56      7.43 o 
   3  -4  11      672.87      673.81     15.72 o 
   4  -4  11       67.06       79.27      5.14 o 
   5  -4  11      300.56      293.03     11.77 o 
   6  -4  11      529.03      563.88     17.65 o 
  -6  -3  11      158.44      153.58      9.22 o 
  -5  -3  11        1.86        2.52      1.56 o 
  -4  -3  11      354.18      361.73     10.93 o 
  -3  -3  11      717.14      701.32     16.02 o 
  -2  -3  11       31.72       37.94      3.70 o 
  -1  -3  11      507.71      498.92      9.06 o 
   0  -3  11     1411.49     1414.05     21.87 o 
   1  -3  11       64.87       82.68      4.18 o 
   2  -3  11      376.44      356.41     10.35 o 
   3  -3  11     1457.35     1458.86     31.28 o 
   4  -3  11      586.44      584.00     14.24 o 
   5  -3  11       74.28       64.32      4.95 o 
  -6  -2  11       25.66       24.60      4.56 o 
  -5  -2  11       82.59       96.37      6.96 o 
  -4  -2  11      571.62      566.75     14.70 o 
  -3  -2  11      920.54      840.92     21.72 o 
  -2  -2  11       87.62       86.17      4.40 o 
  -1  -2  11      805.76      768.68     12.58 o 
   0  -2  11      515.67      551.51     11.57 o 
   1  -2  11       50.52       57.14      3.22 o 
   2  -2  11      198.43      210.08      6.31 o 
   3  -2  11      803.92      845.28     32.60 o 
   4  -2  11      143.24      147.06      6.95 o 
   5  -2  11       37.26       33.93      6.20 o 
  -6  -1  11      255.90      271.97     12.51 o 
  -5  -1  11       32.25       20.87      3.86 o 
  -4  -1  11      154.82      156.55      6.26 o 
  -3  -1  11      383.38      344.89      9.63 o 
  -2  -1  11       13.25       25.05      7.63 o 
  -1  -1  11      998.08      965.68     18.24 o 
   0  -1  11     1808.53     1834.85     29.92 o 
   1  -1  11      753.45      813.45     15.76 o 
   2  -1  11      184.58      173.82      5.83 o 
   3  -1  11      474.60      489.92     14.90 o 
   4  -1  11      108.46      111.09     10.95 o 
   5  -1  11       30.57       42.87      7.12 o 
  -6   0  11       13.25        9.94      3.23 o 
  -5   0  11      105.26      121.80      7.87 o 
  -4   0  11      960.89      943.58     25.55 o 
  -3   0  11      895.53      899.14     19.39 o 
  -2   0  11      123.14      127.22      6.88 o 
  -1   0  11      270.28      249.15      7.14 o 
   0   0  11      678.07      690.50     21.00 o 
   1   0  11       14.64        8.50      1.92 o 
   2   0  11      366.89      368.29      9.36 o 
   3   0  11      622.59      639.84     17.80 o 
   4   0  11      327.28      344.81     20.80 o 
  -6   1  11      379.17      375.99     26.09 o 
  -5   1  11        0.07        1.28      2.92 o 
  -4   1  11      311.57      329.74     13.80 o 
  -3   1  11      664.17      649.47     16.47 o 
  -2   1  11       26.52       31.27      2.99 o 
  -1   1  11      675.74      647.69     17.05 o 
   0   1  11     1207.91     1137.62     32.03 o 
   1   1  11      515.09      524.99     14.19 o 
   2   1  11        1.22        2.02      1.75 o 
   3   1  11      228.80      215.78      9.30 o 
  -6   2  11      233.30      223.31     15.51 o 
  -5   2  11        2.11        0.55      2.18 o 
  -4   2  11      339.09      324.13     20.71 o 
  -3   2  11      590.97      587.23     15.30 o 
  -2   2  11       21.16       22.89      2.79 o 
  -1   2  11      358.48      362.82     11.75 o 
   0   2  11      519.94      502.41     17.88 o 
   1   2  11       13.83       17.22      2.46 o 
   2   2  11      140.90      138.26      6.14 o 
   3   2  11      115.01      111.30      6.00 o 
  -5   3  11        0.02        5.39      2.83 o 
  -4   3  11      436.35      446.06     17.22 o 
  -3   3  11      648.38      661.53     22.06 o 
  -2   3  11      183.51      185.65     11.46 o 
  -1   3  11      201.15      195.21     10.95 o 
   0   3  11      277.99      242.82     11.51 o 
   1   3  11       20.02       14.70      3.86 o 
   2   3  11       22.01       26.64      3.56 o 
  -5   4  11       10.06        7.65      3.35 o 
  -4   4  11       75.68       62.96      6.31 o 
  -3   4  11      237.21      241.96      8.23 o 
  -2   4  11        8.66        9.33      2.63 o 
  -1   4  11      477.53      475.41     17.24 o 
   0   4  11      492.53      455.58     17.27 o 
   1   4  11      125.77      122.28      8.59 o 
  -3   5  11      513.12      544.82     20.75 o 
  -2   5  11       66.90       60.55      4.62 o 
  -1   5  11       35.19       35.57      8.30 o 
   2 -12  12       30.12       38.13      5.84 o 
  -1 -11  12       35.26       47.27      5.38 o 
   0 -11  12      222.12      234.43     15.14 o 
   1 -11  12      290.02      288.62     16.60 o 
   2 -11  12       16.26       10.95      4.01 o 
   3 -11  12       53.25       58.98      6.11 o 
   4 -11  12       33.05       29.35      7.75 o 
  -2 -10  12       22.05       15.83      3.79 o 
  -1 -10  12        0.92       -1.67      1.97 o 
   0 -10  12      100.19       99.25      9.49 o 
   1 -10  12      310.22      316.71     17.51 o 
   2 -10  12        2.06        7.12      3.28 o 
   3 -10  12      218.95      225.27     10.86 o 
   4 -10  12      183.43      178.67     15.05 o 
   5 -10  12        0.30       -1.28      3.47 o 
  -3  -9  12      121.21      146.32     12.59 o 
  -2  -9  12      166.35      143.38      8.56 o 
  -1  -9  12       17.58       14.54      2.70 o 
   0  -9  12      103.53      106.49      5.16 o 
   1  -9  12      141.30      126.07     10.22 o 
   2  -9  12        5.78        7.66      3.65 o 
   3  -9  12      471.98      513.26     17.79 o 
   4  -9  12      304.75      303.86     12.05 o 
   5  -9  12        0.36        1.82      4.01 o 
  -3  -8  12       12.14       11.13      4.93 o 
  -2  -8  12        0.59        7.80      2.80 o 
  -1  -8  12       85.24       83.22      4.99 o 
   0  -8  12      408.52      431.63     11.42 o 
   1  -8  12      714.13      692.28     18.43 o 
   2  -8  12      155.94      138.73     10.13 o 
   3  -8  12      266.17      248.66      9.24 o 
   4  -8  12      203.06      182.79      7.79 o 
   5  -8  12        9.81       10.22      5.11 o 
  -4  -7  12      105.49      124.24     11.13 o 
  -3  -7  12      450.78      464.49     23.90 o 
  -2  -7  12      269.03      256.51     16.42 o 
  -1  -7  12       11.95        7.98      1.84 o 
   0  -7  12      231.10      240.77      7.81 o 
   1  -7  12      329.14      331.74     11.00 o 
   2  -7  12       42.81       40.00      6.25 o 
   3  -7  12      794.76      804.83     26.43 o 
   4  -7  12      816.94      843.06     35.74 o 
   5  -7  12      156.16      162.11      6.81 o 
  -4  -6  12        7.01       16.97      4.74 o 
  -3  -6  12      180.00      183.17     13.32 o 
  -2  -6  12      200.32      179.16     10.52 o 
  -1  -6  12       27.49       40.29      3.19 o 
   0  -6  12      534.23      505.54     12.62 o 
   1  -6  12      913.95      864.36     18.55 o 
   2  -6  12      140.75      139.90      6.59 o 
   3  -6  12      153.44      165.16      7.75 o 
   4  -6  12      258.68      238.95      9.18 o 
   5  -6  12       24.12       29.88      3.38 o 
  -5  -5  12       65.33       63.31      4.54 o 
  -4  -5  12        2.13        4.65      2.11 o 
  -3  -5  12      199.52      234.80     15.14 o 
  -2  -5  12      245.76      246.67     12.39 o 
  -1  -5  12        6.58       10.15      2.65 o 
   0  -5  12      571.90      573.03     13.63 o 
   1  -5  12      942.09      930.85     19.90 o 
   2  -5  12       10.44       15.55      3.04 o 
   3  -5  12      425.23      389.66     12.60 o 
   4  -5  12      319.19      346.61     11.78 o 
   5  -5  12      149.42      151.39      9.49 o 
  -5  -4  12        0.26        1.43      1.77 o 
  -4  -4  12       98.00      113.35      5.81 o 
  -3  -4  12      719.44      756.14     18.93 o 
  -2  -4  12      442.79      417.57     23.17 o 
  -1  -4  12       56.61       48.08      3.58 o 
   0  -4  12      352.41      333.70      9.26 o 
   1  -4  12      413.42      389.94     13.03 o 
   2  -4  12        0.09        7.97      7.00 o 
   3  -4  12      373.45      395.96     15.41 o 
   4  -4  12      621.48      605.13     20.91 o 
   5  -4  12      153.33      160.18     11.68 o 
  -5  -3  12      193.82      177.92      9.73 o 
  -4  -3  12        5.76       15.07      2.56 o 
  -3  -3  12      201.58      213.89     14.14 o 
  -2  -3  12      130.22      112.78      5.32 o 
  -1  -3  12      107.93      121.29      5.42 o 
   0  -3  12     1124.76     1126.07     22.51 o 
   1  -3  12     1278.56     1316.88     26.65 o 
   2  -3  12      207.20      227.57      7.77 o 
   3  -3  12      117.29      106.22     15.96 o 
   4  -3  12      225.32      236.90     21.62 o 
   5  -3  12        0.86        1.09      3.10 o 
  -6  -2  12      130.82      138.47     12.59 o 
  -5  -2  12       57.78       51.16      5.48 o 
  -4  -2  12      115.13      131.93      6.29 o 
  -3  -2  12     1029.85     1015.26     23.71 o 
  -2  -2  12     1016.74     1020.32     21.76 o 
  -1  -2  12       17.08       20.05      3.42 o 
   0  -2  12      291.61      299.49      8.87 o 
   1  -2  12      607.74      607.49     16.49 o 
   2  -2  12        4.30       12.70      2.66 o 
   3  -2  12      412.33      421.57     21.62 o 
   4  -2  12      701.16      690.14     22.77 o 
  -6  -1  12       85.69       90.48      7.40 o 
  -5  -1  12      179.49      183.29     17.51 o 
  -4  -1  12        6.94        8.51      2.35 o 
  -3  -1  12      464.03      449.59     13.00 o 
  -2  -1  12      416.95      414.35     11.34 o 
  -1  -1  12        4.03        4.87      6.02 o 
   0  -1  12      610.45      589.58     13.63 o 
   1  -1  12      725.77      738.51     16.55 o 
   2  -1  12      121.99      126.73      6.93 o 
   3  -1  12       95.06       80.09     10.03 o 
   4  -1  12      115.76      109.06      8.06 o 
  -5   0  12      327.74      324.74     20.07 o 
  -4   0  12        7.37        6.75      2.32 o 
  -3   0  12      322.61      308.80     10.14 o 
  -2   0  12      545.10      546.14     13.86 o 
  -1   0  12        7.62       12.60      3.29 o 
   0   0  12      480.65      486.48     17.32 o 
   1   0  12      772.71      786.05     18.82 o 
   2   0  12      120.31      122.24      5.64 o 
   3   0  12      168.69      190.38     15.78 o 
  -5   1  12        1.15        1.92      2.58 o 
  -4   1  12       57.39       59.31      6.00 o 
  -3   1  12      530.20      503.30     14.09 o 
  -2   1  12      437.86      442.29     15.73 o 
  -1   1  12       31.81       35.30      5.29 o 
   0   1  12      122.30      126.84      8.13 o 
   1   1  12      300.95      306.78      9.28 o 
   2   1  12       22.53       20.71      3.59 o 
  -5   2  12      431.32      451.23     17.80 o 
  -4   2  12        1.84        5.36      2.72 o 
  -3   2  12      222.56      236.90      8.79 o 
  -2   2  12      268.90      263.56     13.26 o 
  -1   2  12        0.15        3.73      2.54 o 
   0   2  12      563.46      551.36     19.58 o 
   1   2  12      772.77      830.24     26.66 o 
  -4   3  12       76.33       70.96      7.01 o 
  -3   3  12      447.93      436.58     12.69 o 
  -2   3  12      412.15      432.21     15.82 o 
  -1   3  12        5.08        3.36      2.97 o 
   0   3  12      144.14      156.13      9.51 o 
   1 -11  13       21.68       28.46      5.84 o 
   2 -11  13        3.63        7.30      4.01 o 
  -1 -10  13        0.58       -0.13      2.65 o 
   0 -10  13      123.24      171.49     12.77 o 
   1 -10  13      276.55      251.40     15.51 o 
   2 -10  13      280.95      272.93     16.05 o 
   3 -10  13       38.69       32.47      5.66 o 
  -2  -9  13      213.00      208.61     10.76 o 
  -1  -9  13       88.36       73.44      6.29 o 
   0  -9  13        0.48        3.39      2.36 o 
   1  -9  13      114.02      126.07     10.40 o 
   2  -9  13       70.95       65.50      7.66 o 
   3  -9  13       26.31       30.10      5.66 o 
   4  -9  13      175.81      179.26      9.31 o 
  -3  -8  13       28.61       38.86      7.12 o 
  -2  -8  13       52.24       43.60      7.48 o 
  -1  -8  13      123.96      100.47      5.63 o 
   0  -8  13       16.63       16.47      2.83 o 
   1  -8  13      325.86      330.27     13.47 o 
   2  -8  13      228.06      239.80     11.02 o 
   3  -8  13       23.74       25.91      5.29 o 
   4  -8  13      181.84      185.57      9.73 o 
  -3  -7  13       10.82       18.06      5.47 o 
  -2  -7  13      111.73      118.59     11.31 o 
  -1  -7  13       18.15       11.85      2.44 o 
   0  -7  13       61.66       77.16      4.98 o 
   1  -7  13      331.26      339.70     12.81 o 
   2  -7  13      329.59      317.79     22.80 o 
   3  -7  13       28.55       27.41      4.13 o 
   4  -7  13      122.60      108.19      9.67 o 
  -4  -6  13      130.70      163.47     12.59 o 
  -3  -6  13      273.32      296.83     18.06 o 
  -2  -6  13      416.49      391.33     21.53 o 
  -1  -6  13      283.28      275.62      9.53 o 
   0  -6  13        0.19        7.56      2.60 o 
   1  -6  13      315.69      324.29      9.71 o 
   2  -6  13      161.22      152.27      8.64 o 
   3  -6  13       46.73       42.98      4.96 o 
   4  -6  13      499.22      493.50     24.26 o 
  -4  -5  13      187.69      165.47     12.04 o 
  -3  -5  13        0.82       -1.09      2.74 o 
  -2  -5  13      247.93      226.59     15.32 o 
  -1  -5  13      141.42      126.50      6.04 o 
   0  -5  13      198.23      221.11      8.73 o 
   1  -5  13      681.59      697.34     16.36 o 
   2  -5  13      621.60      634.52     40.41 o 
   3  -5  13      118.25      132.45     11.49 o 
   4  -5  13       28.56       27.18      6.02 o 
  -4  -4  13        0.47        2.79      1.89 o 
  -3  -4  13      214.89      247.94     15.51 o 
  -2  -4  13      557.62      587.45     27.55 o 
  -1  -4  13      513.46      560.27     27.00 o 
   0  -4  13        2.35        7.74      2.18 o 
   1  -4  13      471.14      482.90     14.90 o 
   2  -4  13      474.00      503.62     19.70 o 
   3  -4  13        1.61        2.01      3.47 o 
   4  -4  13      415.28      431.83     23.53 o 
  -5  -3  13       83.33       78.18      4.50 o 
  -4  -3  13       52.56       42.10      8.85 o 
  -3  -3  13        0.82       -0.84      1.53 o 
  -2  -3  13      411.05      385.11     14.32 o 
  -1  -3  13      390.02      366.89     20.07 o 
   0  -3  13        2.04        3.78      1.81 o 
   1  -3  13      319.40      304.48     10.56 o 
   2  -3  13      218.32      213.81     13.96 o 
   3  -3  13       23.27       31.56      6.93 o 
   4  -3  13       42.41       42.30      5.41 o 
  -5  -2  13      414.31      438.48     17.40 o 
  -4  -2  13      120.68      119.22      5.94 o 
  -3  -2  13       55.87       61.71      4.56 o 
  -2  -2  13      224.43      226.49     15.69 o 
  -1  -2  13      109.65      116.04      7.41 o 
   0  -2  13       27.95       24.03      3.00 o 
   1  -2  13      545.75      563.74     28.12 o 
   2  -2  13      712.94      745.72     37.22 o 
   3  -2  13       87.48      102.53     11.13 o 
  -5  -1  13       75.18       69.14      9.67 o 
  -4  -1  13        1.14        3.32      2.68 o 
  -3  -1  13      152.57      144.27      6.70 o 
  -2  -1  13      510.07      506.14     17.57 o 
  -1  -1  13      522.08      529.82     18.37 o 
   0  -1  13        1.27        0.44      2.06 o 
   1  -1  13      139.00      125.15      6.44 o 
   2  -1  13       78.17       96.46      9.94 o 
  -4   0  13      172.75      161.13      6.51 o 
  -3   0  13       26.25       22.60      3.12 o 
  -2   0  13      377.00      376.44     14.46 o 
  -1   0  13      156.03      148.50      8.73 o 
   0   0  13       33.17       34.93      4.81 o 
   1   0  13      566.72      566.76     25.65 o 
   2   0  13      652.33      666.86     23.19 o 
  -4   1  13       79.07       81.66      7.16 o 
  -3   1  13       29.22       27.30      3.28 o 
  -2   1  13      364.76      360.13     14.32 o 
  -1   1  13      463.94      451.53     16.93 o 
   0   1  13        6.57       13.72      6.39 o 
   1   1  13      270.96      256.41     12.61 o 
  -3   2  13        7.38        4.17      2.14 o 
  -2   2  13      294.07      298.11     12.71 o 
  -1   2  13      368.82      389.05     15.51 o 
   0  -9  14        0.71       -0.49      4.38 o 
   1  -9  14       84.43       91.95      9.49 o 
   2  -9  14      220.59      240.64     15.69 o 
  -1  -8  14      402.01      394.41     12.62 o 
   0  -8  14       32.99       20.08      5.84 o 
   1  -8  14       30.13       36.49      6.39 o 
   2  -8  14      164.37      193.39     14.05 o 
   3  -8  14       10.07       17.15      5.47 o 
  -2  -7  14       23.16       40.32      7.48 o 
  -1  -7  14       79.60       72.39      6.36 o 
   0  -7  14      104.45      105.65      7.38 o 
   1  -7  14       34.02       31.38      6.20 o 
   2  -7  14      435.88      465.04     24.08 o 
   3  -7  14      418.89      458.47     23.90 o 
  -3  -6  14       32.13       20.07      5.66 o 
  -2  -6  14      200.85      234.98     16.60 o 
  -1  -6  14      472.27      494.45     19.34 o 
   0  -6  14       60.59       63.90      4.68 o 
   1  -6  14       38.01       38.47      5.02 o 
   2  -6  14      257.49      277.31     17.51 o 
   3  -6  14      150.01      156.72     12.95 o 
  -3  -5  14        1.07        4.74      3.83 o 
  -2  -5  14      131.22      133.18     11.86 o 
  -1  -5  14      197.44      195.03     14.78 o 
   0  -5  14      148.86      153.61     10.41 o 
   1  -5  14       10.57       11.07      3.37 o 
   2  -5  14      113.26      118.59     11.31 o 
   3  -5  14      101.22      106.36     10.95 o 
  -3  -4  14      225.23      212.36     14.41 o 
  -2  -4  14       36.73       37.58      6.93 o 
  -1  -4  14      348.54      358.13     20.62 o 
   0  -4  14       31.00       34.04      4.45 o 
   1  -4  14      320.14      341.71     20.25 o 
   2  -4  14      517.49      547.32     28.10 o 
   3  -4  14      304.97      332.77     20.62 o 
  -3  -3  14        0.57        1.64      2.92 o 
  -2  -3  14      389.72      426.91     22.44 o 
  -1  -3  14      493.73      463.03     24.08 o 
   0  -3  14      164.37      163.63     17.24 o 
   1  -3  14        2.79        5.50      2.24 o 
   2  -3  14       97.33       87.02     10.58 o 
  -3  -2  14      144.22      132.16     10.13 o 
  -2  -2  14       11.58        9.85      4.38 o 
  -1  -2  14      422.65      397.35     21.71 o 
   0  -2  14      185.86      161.28     13.14 o 
   1  -2  14       54.97       51.18      5.70 o 
   2  -2  14      546.36      575.93     36.40 o 
  -3  -1  14       27.11       27.10      4.11 o 
  -2  -1  14      206.70      205.23     10.36 o 
  -1  -1  14      254.49      259.36     25.09 o 
   0  -1  14       46.84       30.83      6.39 o 
   1  -1  14        1.47        1.22      3.47 o 
  -2   0  14      132.87      117.59      7.85 o 
  -1   0  14      263.41      246.91     14.69 o 
  -1  -6  15        9.10        4.38      4.38 o 
   0  -6  15       80.76       72.19      9.30 o 
   1  -6  15       23.68       27.58      7.57 o 
  -1  -5  15      162.73      188.82     14.96 o 
   0  -5  15      503.72      493.79     20.80 o 
   1  -5  15      103.64      121.10      8.54 o 
  -1  -4  15       94.20       82.65      9.85 o 
   0  -4  15      211.01      213.09     11.28 o 
                                                 
